# Supplementary material for: Glucocerebrosidase deficiency promotes protein aggregation through dysregulation of extracellular vesicles
Source: PLoS Genet. 2018 Sep 26;14(9):e1007694. doi: 10.1371/journal.pgen.1007694 (PMC6175534; doi:10.1371/journal.pgen.1007694)
Supplement: S1 Data — (XLSX) [file pgen.1007694.s006.xlsx]

## Sheet: Gba1b turnover
Protein turnover data for Gba1b mutants vs. controls.
All half-lives are in hours.
Annotation Symbol	Isoform Group	FlyBase Gene ID	Gene Symbol	Gene Name	Localization Group	Gba1b Half-Life	Control Half-life	FC in HL	Gba1b 1 Half-Life	Gba1b 2 Half-Life	Gba1b 3 Half-Life	Control 1 Half-Life	Control 2 Half-Life	Control 3 Half-Life	p value (t test)
CG10011	CG10011-PA	FBgn0039590	CG10011	-		619.702	729.218	0.849818	582.286	615.604	648.033	761.539	767.254	633.594	0.0909143
CG10045	CG10045-PA CG10045-PB	FBgn0001149	GstD1	Glutathione S transferase D1	cytoplasm/cytosol	171.629	186.963	0.917981	168.276	162.52	179.025	213.333	183.364	180.154	0.126862
CG10047	CG10047-PA	FBgn0028400	Syt4	Synaptotagmin 4		365.702	326.462	1.1202	349.713	367.496	381.273	425.202	227.683	333.754	0.554043
CG10067	CG10067-PA	FBgn0000044	Act57B	Actin 57B		12643.2	13838.5	0.913622	13321.6	11382	13448.4	15639.6	12259.5	14029.8	0.347265
CG10078	CG10078-PB CG10078-PA	FBgn0041194	Prat2	Phosphoribosylamidotransferase 2	cytoplasm/cytosol	107.407	97.4924	1.1017	117.333	120.789	90.6942	109.041	93.7776	79.0888	0.290624
CG1009	CG1009-PD CG1009-PB CG1009-PA CG1009-PF CG1009-PH CG1009-PI CG1009-PC CG1009-PE	FBgn0261243	Psa	Puromycin sensitive aminopeptidase	cytoplasm/cytosol	957.701	853.233	1.12244	1049.09	934.101	903.468	892.639	796.488	868.384	0.106737
CG10091	CG10091-PA CG10091-PB	FBgn0038020	GstD9	Glutathione S transferase D9	cytoplasm/cytosol	307.269	252.307	1.21784	281.475	305.951	289.883	263.794	245.671	230.648	0.0187881
CG10098	CG10098-PA	FBgn0037472	CG10098	-		2839.57	2634.76	1.07773	2856.7	2746.72	2779.5	2374.75	2751.99	2602.99	0.129855
CG10119	CG10119-PA	FBgn0010397	LamC	Lamin C		610.368	1279.76	0.47694	752.839	601.227	582.574	1351.04	1236.4	1248.6	0.000623133
CG10120	CG10120-PB CG10120-PA CG10120-PC	FBgn0002719	Men	Malic enzyme	cytoplasm/cytosol	258.247	185.839	1.38962	245.82	254.535	273.484	194.596	191.59	167.916	0.00336496
CG10120	CG10120-PB CG10120-PA	FBgn0002719	Men	Malic enzyme	cytoplasm/cytosol	445.359	280.497	1.58775	421.064	454.342	451.691	292.459	271.279	279.365	0.000197153
CG10126	CG10126-PA CG10126-PB	FBgn0038088	CG10126	-		225.326	229.998	0.979685	233.762	206.381	204.559	286.403	223.975	239.163	0.172004
CG10134	CG10134-PB CG10134-PA CG10134-PC	FBgn0038087	beat-Va	beat-Va		360.384	272.059	1.32465	363.018	364.804	353.534	290.66	281.29	248.046	0.00288256
CG10149	CG10149-PA CG10149-PB CG10149-PC	FBgn0028689	Rpn6	Regulatory particle non-ATPase 6	proteasome	170.013	313.508	0.542292	172.435	193.302	170.694	212.429	313.015	342.066	0.0506937
CG10160	CG10160-PA CG10160-PB CG10160-PC CG10160-PD	FBgn0001258	ImpL3	Ecdysone-inducible gene L3	cytoplasm/cytosol	321.059	360.742	0.889998	309.48	303.214	359.349	427.775	339.802	268.88	0.685468
CG10186	CG10186-PA CG10186-PC CG10186-PD CG10186-PG CG10186-PH	FBgn0032797	Hasp	Hig-anchoring scaffold protein		175.688	225.419	0.779387	141.977	149.075	203.585		238.495	213.702	0.106255
CG1019	CG1019-PA CG1019-PB CG1019-PC	FBgn0014863	Mlp84B	Muscle LIM protein at 84B		3175.34	3161.47	1.00439	4174.98	2750.6	3524.74	3531	3588.71	2749.25	0.714167
CG10230	CG10230-PB CG10230-PA	FBgn0028691	Rpn9	Regulatory particle non-ATPase 9	proteasome	247.941	323.862	0.765574	252.347	228.649	264.694	330.159	317.282	323.43	0.00258855
CG10245	CG10245-PB	FBgn0033980	Cyp6a20	Cyp6a20	ER	153.71	139.587	1.10117	144.801	156.495	153.441	145.568	137.445	141.476	0.0749581
CG10248	CG10248-PA	FBgn0013772	Cyp6a8	Cytochrome P450-6a8		69.8136	43.2743	1.61328	56.767		91.383	52.8935	37.1969	66.4214	0.285402
CG10287	CG10287-PA CG10287-PB	FBgn0026077	Gasp	Gasp		1452.26	1918.63	0.756925	1341.34	1260.96	1582.01	1957.35	2100.64	1921.84	0.00569681
CG10297	CG10297-PA	FBgn0020765	Acp65Aa	Adult cuticle protein 65Aa		2772.85	3609.02	0.768312	2325.34	3573.03	2769.51	2734.5	2693.38	3224.31	0.990277
CG10302	CG10302-PA	FBgn0284256	bsf	bicoid stability factor	mitochondria	355.646	305.226	1.16519	361.318	325.748	408.32	318.322	302.113	295.269	0.0736954
CG10305	CG10305-PB CG10305-PC CG10305-PA CG10305-PE CG10305-PD	FBgn0261597	RpS26	Ribosomal protein S26	cytosolic small ribosomal subunit	173.834	191.933	0.905702	174.593	167.909	179.385	228.915	179.732	175.495	0.300468
CG10320	CG10320-PA CG10320-PB CG10320-PC CG10320-PD CG10320-PE	FBgn0034645	ND-B12	NADH dehydrogenase (ubiquinone) B12 subunit	mitochondria	4322.08	3512.95	1.23033	4023.29	4694.64	4300.19	3602.17	3488.59	3451.55	0.0145351
CG10361	CG10361-PA	FBgn0036208	CG10361	-	mitochondria	2211.28	578.911	3.81972	2501.61	2403.25	1481.76	522.396	613.474	585.944	0.00883379
CG10370	CG10370-PA	FBgn0028684	Rpt5	Regulatory particle triple-A ATPase 5	proteasome	161.438	176.031	0.917099	171.412	124.556	206.969	159.013	164.73	189.467	0.900171
CG10373	CG10373-PB	FBgn0032704	Jwa	Jwa		257.494	312.14	0.824933	272.092	244.751	258.018	315.005	320.295	281.845	0.0300537
CG10374	CG10374-PA CG10374-PC CG10374-PD CG10374-PB	FBgn0039114	Lsd-1	Lipid storage droplet-1		45.0983	45.4376	0.992532	54.7637	32.0355	44.1167	44.6184	65.7296	40.4783	0.551109
CG10374	CG10374-PA CG10374-PC CG10374-PD	FBgn0039114	Lsd-1	Lipid storage droplet-1		61.7912	53.7329	1.14997	52.9949	62.0018	73.7882	65.3748	44.4055	66.0687	0.667497
CG10377	CG10377-PA CG10377-PC CG10377-PB CG10377-PF CG10377-PG CG10377-PH CG10377-PD CG10377-PE	FBgn0004838	Hrb27C	Heterogeneous nuclear ribonucleoprotein at 27C		171.833	184.908	0.929287	184.847	172.673	159.578	193.273	183.993	186.792	0.115095
CG1041	CG1041-PA CG1041-PD CG1041-PB CG1041-PE	FBgn0037440	CRAT	Carnitine O-Acetyl-Transferase	peroxisome	462.319	448.868	1.02997	492.981	509.072	412.914	445.125	420.315	482.52	0.555928
CG10423	CG10423-PA CG10423-PB	FBgn0039300	RpS27	Ribosomal protein S27	cytosolic small ribosomal subunit	137.094	135.759	1.00983	121.904	151.513	152.959	134.143	146.903	127.533	0.636196
CG10460	CG10460-PA	FBgn0034443	cer	crammer	lysosome	150.612	216.997	0.694073	155.968	177.867	147.776	228.019	237.182	200.278	0.0127087
CG10467	CG10467-PA	FBgn0035679	CG10467	-		237.828	145.532	1.63419	213.381	189.234	218.431	106.534	188.435	160.368	0.0977217
CG10494	CG10494-PB CG10494-PA	FBgn0034634	CG10494	-		154.215	164.539	0.937253	186.246	199.338	113.306	184.837	156.638	118.019	0.711288
CG10505	CG10505-PA	FBgn0034612	CG10505	-		3436.2	3387.31	1.01443	4064.86	4006.07	2649.53	3555.12	3288.02	3330.67	0.717794
CG10512	CG10512-PA CG10512-PB CG10512-PC CG10512-PD	FBgn0037057	CG10512	-	mitochondria	860.815	718.358	1.19831	854.46	753.852	1055.32	546.987	774.18	823.039	0.231448
CG10527	CG10527-PA	FBgn0034583	CG10527	-	cytoplasm/cytosol	177.35	234.701	0.755643	184.306	191.413	172.508	247.364	175.388	222.666	0.211844
CG10545	CG10545-PB CG10545-PA CG10545-PC CG10545-PE CG10545-PF CG10545-PG CG10545-PH	FBgn0001105	Gbeta13F	G protein beta-subunit 13F		2967.59	3536.5	0.839131	3230.87	2948.71	2515.68	3604.96	3745.09	3322.33	0.0529976
CG10550	CG10550-PB CG10550-PC CG10550-PD	FBgn0039321	CG10550	-		141.278	127.238	1.11035	140.04	126.551	158.582	121.713	143.212	126.591	0.378431
CG10576	CG10576-PA CG10576-PC CG10576-PD	FBgn0035630	CG10576	-	cytoplasm/cytosol	316.176	394.81	0.800832	400.95	274.961	294.289	434.68	550.715	379.686	0.108233
CG1059	CG1059-PA CG1059-PB	FBgn0087013	Karybeta3	Karyopherin beta 3		168.244	194.452	0.865221	233.213	219.854	126.276	189.313	240.048	161.293	0.930777
CG10593	CG10593-PA CG10593-PB	FBgn0016122	Acer	Angiotensin-converting enzyme-related		109.104	103.409	1.05507	127.732	101.311	129.94	115.393	107.726	91.8362	0.271657
CG10602	CG10602-PD CG10602-PC CG10602-PF	FBgn0032721	CG10602	-		330.949	337.716	0.979964	313.644	331.178	333.411	372.987	272.054	318.715	0.87932
CG10622	CG10622-PA CG10622-PC	FBgn0029118	Sucb	Sucb	mitochondria	674.365	1014.58	0.664674	721.603	626.85	522.13	820.724	1066.76	1012.79	0.0219705
CG10623	CG10623-PA CG10623-PB CG10623-PC	FBgn0032727	CG10623	-	cytoplasm/cytosol	321.482	448.809	0.716301	310.679	343.061	308.365	349.176	480.989	418.082	0.0740446
CG10638	CG10638-PA CG10638-PD	FBgn0036290	CG10638	-	cytoplasm/cytosol	467.732	474.12	0.986526	474.389	436.895	493.303	489.214	493.072	457.724	0.586698
CG10639	CG10639-PA CG10639-PB CG10639-PC	FBgn0032729	L2HGDH	L-2-hydroxyglutarate dehydrogenase	mitochondria	1060.8	949.791	1.11687	1298.44	1118.58	981.914	888.767	974.744	1027.47	0.166246
CG10640	CG10640-PA CG10640-PC	FBgn0035601	Uev1A	Ubiquitin-conjugating enzyme variant 1A	cytoplasm/cytosol	93.6687	101.207	0.925517	96.4718	98.4519	86.9203	100.977	101.781	100.867	0.111855
CG1065	CG1065-PA CG1065-PB	FBgn0004888	Scsalpha	Succinyl coenzyme A synthetase alpha subunit	mitochondria	813.53	586.984	1.38595	813.84	832.926	804.572	630.602	582.294	575.114	0.000332602
CG10652	CG10652-PC CG10652-PB CG10652-PE	FBgn0086710	RpL30	Ribosomal protein L30	cytosolic large ribosomal subunit	173.769	170.361	1.02001	181.441	165.247	175.399	176.184	174.64	161.09	0.640933
CG10664	CG10664-PA CG10664-PB CG10664-PC CG10664-PD	FBgn0032833	COX4	Cytochrome c oxidase subunit 4	mitochondria	3143.02	2531.87	1.24138	3636.41	2849.38	3023.11	2571.2	2493.96	2528.7	0.0562462
CG10672	CG10672-PA	FBgn0035588	CG10672	-	mitochondria	376.053	347.057	1.08355	382.772	343.202	344.054	410.316	334.62	339.369	0.872107
CG10686	CG10686-PA CG10686-PB CG10686-PC CG10686-PD CG10686-PE CG10686-PF CG10686-PG CG10686-PH CG10686-PI	FBgn0041775	tral	trailer hitch	cytoplasm/cytosol	384.416	351.256	1.0944	389.256	377.672	386.512	322.535	498.012	291.345	0.840292
CG10691	CG10691-PB CG10691-PA CG10691-PD	FBgn0002031	l(2)37Cc	lethal (2) 37Cc	mitochondria	847.08	893.62	0.94792	955.137	788.67	821.072	1002.66	873.273	862.242	0.443663
CG10697	CG10697-PB CG10697-PD CG10697-PC	FBgn0000422	Ddc	Dopa decarboxylase	cytoplasm/cytosol	2235.93	970.812	2.30315	2496.82	2050.88	1503.02	844.625	930.251	1131.44	0.0249572
CG10701	CG10701-PB CG10701-PA CG10701-PE CG10701-PF CG10701-PG CG10701-PH CG10701-PI CG10701-PD CG10701-PJ CG10701-PL CG10701-PK CG10701-PM	FBgn0011661	Moe	Moesin		144.789	165.393	0.875422	186.323	130.101	147.101	144.887	169.213	183.881	0.599339
CG10701	CG10701-PB CG10701-PA CG10701-PC CG10701-PE CG10701-PF CG10701-PG CG10701-PH CG10701-PI CG10701-PD CG10701-PJ CG10701-PL CG10701-PK CG10701-PM	FBgn0011661	Moe	Moesin		159.782	248.981	0.641743	160.903	153.217	167.254	210.115	243.066	233.727	0.00296364
CG10712	CG10712-PB CG10712-PC CG10712-PA CG10712-PD CG10712-PE	FBgn0044324	Chro	Chromator		530.57	300.567	1.76523	357.101	479.121	424.886	376.72	321.338	251.689	0.109243
CG10724	CG10724-PA CG10724-PB	FBgn0260049	flr	flare		1524.39	2140.15	0.71228	1574.78	1698.39	1403.99	2188.54	1801.52	2764.42	0.0770282
CG10763	CG10763-PA	FBgn0030011	Gbeta5	Gbeta5		177.176	151.506	1.16943	172.324	225.103	149.547	160.928	149.236	145.213	0.252743
CG1081	CG1081-PA CG1081-PB	FBgn0041191	Rheb	Ras homolog enriched in brain		351.573	282.521	1.24442	366.355	319.295	374.31	292.319	299.138	259.414	0.0298347
CG10833	CG10833-PA	FBgn0031689	Cyp28d1	Cyp28d1	ER	106.954	86.022	1.24333	117.382	102.954	111.599	95.7152	87.3475	86.8752	0.0152591
CG1084	CG1084-PA	FBgn0037240	Cont	Contactin		411.731	221.291	1.86058	571.981	508.73	529.279	191.328	233.371	236.03	0.000178773
CG10842	CG10842-PA	FBgn0015037	Cyp4p1	Cytochrome P450-4p1	ER	48.3928	72.179	0.670455	46.7829	45.3205	54.324	69.7514	105.523	70.704	0.0517071
CG10849	CG10849-PA	FBgn0035471	Sc2	Sc2		300.664	316.547	0.949824	344.299	272.399	285.307	311.295	315.666	324.065	0.506959
CG10851	CG10851-PA CG10851-PC CG10851-PN CG10851-PB CG10851-PD CG10851-PI CG10851-PF CG10851-PK CG10851-PM CG10851-PO	FBgn0004587	B52	B52		913.606	977.343	0.934786	910.565	925.402	905.092	922.832	1190.26	872.774	0.454993
CG10863	CG10863-PA	FBgn0027552	CG10863	-		250.803	198.959	1.26058	252.073	243.728	251.773	203.829	193.907	200.782	0.000243913
CG1088	CG1088-PA CG1088-PB CG1088-PC	FBgn0283535	Vha26	Vacuolar H[+]-ATPase 26kD subunit		482.594	499.944	0.965296	525.212	437.558	449.356	492.888	465.048	492.256	0.683868
CG10882	CG10882-PB CG10882-PA CG10882-PC	FBgn0262126	Sec24CD	Secretory 24CD		172.349	213.139	0.808621	153.645	179.516	163.647	206.882	224.507	198.606	0.0143909
CG10932	CG10932-PA CG10932-PB	FBgn0029969	CG10932	-	mitochondria	494.959	287.994	1.71864	603.223	445.265	546.665	309.261	234.381	280.976	0.00735468
CG10939	CG10939-PA	FBgn0010620	CG10939	-		257.948	344.826	0.748052	248.341	296.633	164.915	355.563	363.019	326.343	0.0494476
CG10944	CG10944-PB CG10944-PA	FBgn0261592	RpS6	Ribosomal protein S6	cytosolic small ribosomal subunit	266.84	225.729	1.18213	272.267	254.641	273.016	215.743	240.063	223.258	0.012635
CG10944	CG10944-PB	FBgn0261592	RpS6	Ribosomal protein S6	cytosolic small ribosomal subunit	265.942	174.46	1.52437	280.254	247.159	263.357	167.839	214.124	151.815	0.015065
CG10954	CG10954-PA CG10954-PB	FBgn0032859	Arpc2	Actin-related protein 2/3 complex, subunit 2		754.685	1525.98	0.494558	776.867	666.99	581.878	1722.36	932.332	1321.44	0.0504807
CG10960	CG10960-PC CG10960-PA CG10960-PB	FBgn0036316	CG10960	-		163.531	212.945	0.767952	160.092	164.158	190.631	227.062	207.635	210.662	0.0184124
CG10960	CG10960-PB	FBgn0036316	CG10960	-		523.065	270.657	1.93257	447.061	574.17	577.343		281.67	264.599	0.0186692
CG10964	CG10964-PA CG10964-PB	FBgn0030026	sni	sniffer	mitochondria	264.677	296.741	0.891943	270.32	289.803	240.514	288.285	235.331	319.666	0.643881
CG1099	CG1099-PA CG1099-PB CG1099-PC CG1099-PG CG1099-PH	FBgn0023388	Dap160	Dynamin associated protein 160		2892.72	4791.83	0.603677	2553.87	2723.75	3592.17	5276.8	4837.31	4351.04	0.0111596
CG1099	CG1099-PA CG1099-PB CG1099-PC CG1099-PD CG1099-PG CG1099-PH	FBgn0023388	Dap160	Dynamin associated protein 160		1565.71	2796.24	0.559934	1908.11	1639.78	1523.79	2615.37	2346.09	2826.87	0.00729256
CG10997	CG10997-PA CG10997-PC	FBgn0030529	Clic	Chloride intracellular channel	cytoplasm/cytosol	134.871	205.622	0.655919	137.886	122.177	146.184	166.617	208.687	260.483	0.0525292
CG11001	CG11001-PA	FBgn0013954	FK506-bp2	FK506-binding protein 2	cytoplasm/cytosol	580.83	567.915	1.02274	617.704	625.079	487.779	668.966	688.322	482.511	0.670079
CG11015	CG11015-PA CG11015-PB	FBgn0031830	COX5B	Cytochrome c oxidase subunit 5B	mitochondria	2712.21	2376.42	1.1413	2963.08	2663.94	2542.98	2539.35	2354.42	2479.44	0.122989
CG11024	CG11024-PA CG11024-PB CG11024-PC	FBgn0000318	cl	clot	cytoplasm/cytosol	406.865	434.621	0.936139	417.127	407.078	473.365	445.29	488.894	404.127	0.693161
CG11051	CG11051-PA CG11051-PB CG11051-PC	FBgn0040813	Nplp2	Neuropeptide-like precursor 2		107.301	137.683	0.779332	102.098	101.78	118.997	150.197	130.185	132.855	0.0236413
CG1106	CG1106-PB CG1106-PD CG1106-PF CG1106-PJ CG1106-PA CG1106-PL CG1106-PK	FBgn0010225	Gel	Gelsolin		69.324	73.453	0.943788	55.2121	71.0061	85.0093	86.6631	88.9331	53.7562	0.693537
CG11064	CG11064-PA CG11064-PB CG11064-PC CG11064-PD	FBgn0087002	apolpp	apolipophorin		139.68	118.832	1.17544	133.837	141.986	141.058	119.869	124.119	113.08	0.00840014
CG11089	CG11089-PA CG11089-PB	FBgn0039241	CG11089	-	cytoplasm/cytosol	129.16	215.493	0.599369	134.842	116.451	135.831	221.696	218.861	212.87	0.000200798
CG11111	CG11111-PB CG11111-PF CG11111-PC CG11111-PD CG11111-PA CG11111-PE CG11111-PG CG11111-PH CG11111-PI CG11111-PJ CG11111-PK	FBgn0003218	rdgB	retinal degeneration B		1350.05	893.427	1.51109	1230.62	1431.83	1399.2	922.961	842.785	831.351	0.00207042
CG1112	CG1112-PA	FBgn0015575	alpha-Est7	alpha-Esterase-7	cytoplasm/cytosol	102.586	107.246	0.956547	101.782	100.43	106.704	104.784	101.927	112.468	0.405129
CG11139	CG11139-PA	FBgn0033179	p47	p47		316.127	336.322	0.939952	299.012	294.757	313.771	419.49	341.986	326.269	0.110408
CG11140	CG11140-PE CG11140-PO CG11140-PQ CG11140-PS CG11140-PU	FBgn0010548	Aldh-III	Aldehyde dehydrogenase type III		122.439	101.33	1.20832	157.59	102.165	119.498	142.313	78.291	101.972	0.489358
CG11140	CG11140-PI CG11140-PK CG11140-PL CG11140-PM CG11140-PE CG11140-PN CG11140-PO CG11140-PQ CG11140-PP CG11140-PR CG11140-PS CG11140-PU	FBgn0010548	Aldh-III	Aldehyde dehydrogenase type III		145.441	124.993	1.16359	146.692	140.79	148.67	142.605	129.009	113.473	0.123375
CG11142	CG11142-PA	FBgn0031737	obst-E	obstructor-E		1508.92	1305.09	1.15618	1927.77	1557.62	1196.84	1112.68	1805.78	1170.79	0.553832
CG11143	CG11143-PA	FBgn0025885	Inos	Inos	cytoplasm/cytosol	69.2052	94.0424	0.735894	73.3446	66.1246	66.0716	97.2645	98.5147	87.4871	0.00363517
CG11148	CG11148-PD CG11148-PF CG11148-PG CG11148-PH	FBgn0039936	Gyf	Gigyf		326.772	318.171	1.02703	334.066	304.282	304.29	353.125	329.659	292.51	0.619343
CG11151	CG11151-PA CG11151-PB	FBgn0030519	CG11151	-	peroxisome	91.7972	78.3195	1.17209	82.6042	98.7187	95.2502	90.9437	69.5283	79.5326	0.197252
CG11154	CG11154-PA CG11154-PD CG11154-PC	FBgn0010217	ATPsynbeta	ATP synthase, beta subunit	mitochondria	1732.59	1404.16	1.2339	1787.53	1691.85	1748.81	1425.07	1397.5	1341.59	0.000667742
CG11198	CG11198-PA CG11198-PB CG11198-PC CG11198-PF CG11198-PG CG11198-PE	FBgn0033246	ACC	Acetyl-CoA carboxylase	cytoplasm/cytosol	74.1632	55.3843	1.33907	70.801	62.727	85.1276	69.6216	49.3589	50.8353	0.152991
CG11218	CG11218-PA CG11218-PB	FBgn0034470	Obp56d	Odorant-binding protein 56d		57.5229	76.5181	0.751756	67.8877	57.1037	55.6062	74.3628	80.2298	72.7236	0.0256155
CG11255	CG11255-PA CG11255-PC CG11255-PB	FBgn0036337	AdenoK	Adenosine Kinase	cytoplasm/cytosol	221.933	231.898	0.957028	232.201	222.194	201.884	240.061	231.841	244.036	0.10742
CG11267	CG11267-PA	FBgn0036334	CG11267	-	mitochondria	439.246	416.336	1.05503	342.511	362.908	398.506	362.124	374.863	325.152	0.563334
CG11271	CG11271-PB CG11271-PA	FBgn0083978	CG17672	-	cytosolic small ribosomal subunit	202.121	225.181	0.897591	192.928	206.479	210.98	231.654	233.794	207.209	0.109225
CG11276	CG11276-PA CG11276-PB CG11276-PC	FBgn0011284	RpS4	Ribosomal protein S4	cytosolic small ribosomal subunit	187.209	220.878	0.84757	166.064	163.104	180.789	245.832	226.219	208.343	0.00941932
CG11324	CG11324-PA CG11324-PD CG11324-PB CG11324-PE CG11324-PF CG11324-PG	FBgn0025777	homer	homer	ER	2294.66	2257.2	1.0166	2683.53	2159.16	2204.46	2131.31	2508.25	2270.64	0.831162
CG11390	CG11390-PA CG11390-PB CG11390-PC	FBgn0011695	EbpIII	Ejaculatory bulb protein III		76.6433	55.4518	1.38216	96.1588	63.9423	92.3423	81.6229	69.4168	52.6929	0.285298
CG1140	CG1140-PB CG1140-PA CG1140-PC	FBgn0035298	SCOT	Succinyl-CoA:3-ketoacid CoA transferase	mitochondria	324.602	326.842	0.993146	331.619	240.874	313.385	311.342	309.094	305.646	0.654545
CG11455	CG11455-PA CG11455-PB CG11455-PC CG11455-PD CG11455-PF CG11455-PG CG11455-PJ CG11455-PK CG11455-PH CG11455-PI	FBgn0031228	ND-15	NADH dehydrogenase (ubiquinone) 15 kDa subunit	mitochondria	8674.45	7161.67	1.21123	8416.52	9487.26	8202.87	8092.62	7951.8	5877.46	0.163709
CG11455	CG11455-PA CG11455-PB CG11455-PC CG11455-PD CG11455-PF CG11455-PG CG11455-PJ CG11455-PK	FBgn0031228	ND-15	NADH dehydrogenase (ubiquinone) 15 kDa subunit	mitochondria	1611.48	1614.2	0.998314	1860.85	1870.64	1266.35	1606.48	1560.8	1679.76	0.816445
CG11466	CG11466-PA	FBgn0038037	Cyp9f2	Cyp9f2	ER	102.631	110.012	0.932908	92.6284	104.046	111.752	110.767	117.822	99.0807	0.456661
CG11474	CG11474-PA CG11474-PC	FBgn0034688	CG11474	-		691.641	485.005	1.42605	702.126	718.928	531.104	585.371	421.616	469.614	0.109334
CG11513	CG11513-PB CG11513-PD CG11513-PC	FBgn0041164	armi	armitage		5594.35	5465.05	1.02366	4770.17	6719.06	5622.04	5139.49	4443.92	6597.59	0.733432
CG11522	CG11522-PA CG11522-PB	FBgn0039857	RpL6	Ribosomal protein L6	cytosolic large ribosomal subunit	143.874	155.494	0.925273	111.312	129.143	142.098	159.733	146.848	130.812	0.209363
CG11567	CG11567-PA CG11567-PC CG11567-PD CG11567-PB	FBgn0015623	Cpr	Cytochrome P450 reductase	mitochondria	104.596	89.9057	1.1634	94.0608	103.721	109.364	88.2139	99.6957	88.9649	0.15725
CG11654	CG11654-PA CG11654-PC CG11654-PB	FBgn0014455	Ahcy	Adenosylhomocysteinase	cytoplasm/cytosol	236.605	367.143	0.644451	251.221	222.48	245.376	372.244	359.396	294.507	0.0161677
CG11661	CG11661-PG CG11661-PC CG11661-PB CG11661-PA CG11661-PI CG11661-PJ	FBgn0010352	Nc73EF	Neural conserved at 73EF	mitochondria	600.937	531.72	1.13018	596.713	584.389	622.989	493.312	571.331	536.293	0.0552397
CG11661	CG11661-PG CG11661-PC CG11661-PB CG11661-PA CG11661-PH CG11661-PF CG11661-PI CG11661-PJ	FBgn0010352	Nc73EF	Neural conserved at 73EF	mitochondria	709.207	682.341	1.03937	723.302	786.118	677.029	702.687	655.571	653.66	0.176075
CG11661	CG11661-PH CG11661-PF	FBgn0010352	Nc73EF	Neural conserved at 73EF	mitochondria	1571.64	1455.7	1.07965	1683.15	1418.06	1640.62	1702.34	1482.93	1251.41	0.544932
CG11661	CG11661-PI CG11661-PJ	FBgn0010352	Nc73EF	Neural conserved at 73EF	mitochondria	729.001	673.502	1.0824	640.136	682.481	906.502	857.356	675.607	527.138	0.678581
CG1167	CG1167-PA	FBgn0003206	Ras64B	Ras oncogene at 64B		851.585	1104.6	0.770942	882.521	907.564	779.796	1465.55	893.867	1138.73	0.143114
CG11739	CG11739-PC CG11739-PA CG11739-PD CG11739-PB	FBgn0037239	Sfxn1-3	Sideroflexin 1/3	mitochondria	342.274	283.507	1.20728	321.804	366.566	341.742	282.386	233.426	312.16	0.062846
CG11761	CG11761-PA	FBgn0033528	trsn	translin	cytoplasm/cytosol	2264.87	2282.43	0.992306	2887.7	1687.02	2009.48	3065.53	2011.63	2142.76	0.686841
CG11779	CG11779-PA CG11779-PB CG11779-PE	FBgn0038683	CG11779	-	mitochondria	841.025	833.479	1.00905	819.533	844.717	862.699	804.47	612.994	858.354	0.329679
CG11785	CG11785-PA	FBgn0045866	bai	baiser		226.007	238.117	0.949143	228.135	224.783	225.028	215.599	255.12	245.876	0.342894
CG11793	CG11793-PA CG11793-PD	FBgn0003462	Sod1	Superoxide dismutase 1		249.726	238.436	1.04735	252.455	242.131	254.125	248.194	239.573	229.208	0.186746
CG11796	CG11796-PA CG11796-PB	FBgn0036992	CG11796	-	ER	64.8652	63.4785	1.02185	66.8222	63.1373	65.6919	72.2646	61.5168	55.7927	0.703307
CG11796	CG11796-PA	FBgn0036992	CG11796	-	ER	56.0794	66.2357	0.846664	59.0157	47.6073	59.3094	79.6242	52.844	64.9536	0.291614
CG11797	CG11797-PA	FBgn0034468	Obp56a	Odorant-binding protein 56a		93.2924	142.367	0.655296	93.7899	91.1416	105.314	119.869	176.078	139.92	0.0462422
CG11857	CG11857-PA CG11857-PC	FBgn0039303	CG11857	-		283.014	304.555	0.929272	286.578	257.926	300.827	354.207	291.573	277.966	0.382248
CG11876	CG11876-PA CG11876-PD	FBgn0039635	CG11876	-	mitochondria	2078.43	1481.92	1.40252	2448.03	1909.59	2279.42	1551	1440.65	1423.83	0.0106823
CG11876	CG11876-PA CG11876-PD CG11876-PC CG11876-PB	FBgn0039635	CG11876	-	mitochondria	504.324	468.352	1.07681	564.262	475.244	465.723	469.458	513.309	421.204	0.458009
CG11888	CG11888-PA CG11888-PC CG11888-PB	FBgn0028692	Rpn2	Regulatory particle non-ATPase 2	proteasome	263.66	381.747	0.690665	273.144	251.318	260.298	391.611	379.309	374.298	0.000123742
CG11899	CG11899-PA	FBgn0014427	CG11899	-	cytoplasm/cytosol	140.545	147.792	0.950963	145.183	134.581	143.863	141.666	154.067	142.773	0.392524
CG11901	CG11901-PB CG11901-PA CG11901-PC	FBgn0029176	eEF1gamma	eukaryotic translation elongation factor 1 gamma	cytoplasm/cytosol	303	331.24	0.914743	279.466	293.348	303.628	312.785	342.01	340.578	0.0283945
CG11949	CG11949-PB CG11949-PA CG11949-PF CG11949-PG	FBgn0010434	cora	coracle		393.537	770.897	0.510493	402.866	400.212	378.462	868.888	820.112	670.683	0.00283828
CG11949	CG11949-PA CG11949-PF CG11949-PG	FBgn0010434	cora	coracle		380.716	564.973	0.673865	422.603	337.367	380.079	657.77	562.945	540.431	0.00895728
CG11958	CG11958-PA CG11958-PB CG11958-PD CG11958-PE	FBgn0015622	Cnx99A	Calnexin 99A	ER	355.748	279.452	1.27302	331.134	291.402	411.272	294.643	287.547	255.111	0.153862
CG11963	CG11963-PA CG11963-PB CG11963-PC CG11963-PD CG11963-PG CG11963-PH	FBgn0037643	skap	skpA associated protein	mitochondria	722.053	499.798	1.44469	741.022	758.817	673.364	500.549	481.492	500.228	0.00100482
CG11980	CG11980-PB CG11980-PC CG11980-PA	FBgn0037652	CG11980	-	mitochondria	216.163	320.959	0.673491	206.325	221.234	221.85	405.144	304.679	291.863	0.0314894
CG11981	CG11981-PA	FBgn0026380	Prosbeta3	Proteasome beta3 subunit	proteasome	232.204	348.499	0.666298	231.172	208.698	265.906	287.25	415.522	367.587	0.0412491
CG12000	CG12000-PA CG12000-PB	FBgn0250746	Prosbeta7	Proteasome beta7 subunit	proteasome	288.915	483.628	0.597391	300.925	284.087	283.099	538.573	471.971	407.385	0.00875148
CG12013	CG12013-PC CG12013-PA CG12013-PD	FBgn0035438	PHGPx	PHGPx	mitochondria	205.541	213.295	0.963645	164.487	234.865	241.981	229.52	201.362	198.466	0.888045
CG12030	CG12030-PA CG12030-PB	FBgn0035147	Gale	UDP-galactose 4'-epimerase	cytoplasm/cytosol	271.316	178.99	1.51581	262.753	277.14	275.17	193.857	178.55	170.027	0.000395152
CG12051	CG12051-PA	FBgn0000043	Act42A	Actin 42A		519.864	2840.28	0.183033	503.594	516.259	541.125	3070.6	2969.89	2002.17	0.00316946
CG12065	CG12065-PA CG12065-PB CG12065-PC CG12065-PD CG12065-PE CG12065-PF	FBgn0030052	CG12065	-		141.306	228.109	0.619467	128.14	160.739	145.667	257.923	264.429	178.613	0.0381537
CG12070	CG12070-PA CG12070-PB	FBgn0000416	Sap-r	Saposin-related	lysosome	208.661	321.155	0.649719	192.506	209.027	227.587	312.549	347.803	307.252	0.00226905
CG12079	CG12079-PA	FBgn0266582	ND-30	NADH dehydrogenase (ubiquinone) 30 kDa subunit	mitochondria	991.181	876.556	1.13077	982.49	963.494	1025.64	871.007	931.76	958.409	0.0915589
CG12082	CG12082-PA CG12082-PB	FBgn0035402	Usp5	Ubiquitin specific protease 5	cytoplasm/cytosol	1021.47	1004.3	1.0171	1111.28	884.22	1014.53	1234.85	774.634	1152.77	0.761636
CG12101	CG12101-PA CG12101-PB	FBgn0015245	Hsp60A	Heat shock protein 60A	mitochondria	258.244	264.289	0.977127	252.08	233.549	272.492	277.081	275.768	266.442	0.157279
CG12119	CG12119-PA CG12119-PB	FBgn0030102	SmydA-9	SET and MYND domain containing, arthropod-specific, member 9		75.186	122.405	0.614237	93.965	89.0949	64.085	124.877	129.567	120.852	0.0112179
CG12120	CG12120-PA CG12120-PB	FBgn0086367	t	tan	cytoplasm/cytosol	272.188	216.861	1.25513	274.514	258.468	276.763	207.577	222.374	212.479	0.0015117
CG1213	CG1213-PA CG1213-PC CG1213-PB CG1213-PD	FBgn0037387	CG1213	-		172.866	178.864	0.966463	195.573	167.832	165.663	194.692	177.515	160.735	0.929672
CG12131	CG12131-PA CG12131-PB	FBgn0027619	eIF3j	eukaryotic translation initiation factor 3 subunit j	cytoplasm/cytosol	178.355	149.932	1.18958	166.536	151.497	234.105	198.071	121.134	133.535	0.395509
CG12140	CG12140-PA CG12140-PB	FBgn0033465	Etf-QO	Electron transfer flavoprotein-ubiquinone oxidoreductase	mitochondria	292.09	243.182	1.20112	304.369	296.458	220.232	245.524	220.235	219.329	0.182851
CG12141	CG12141-PA CG12141-PB CG12141-PC	FBgn0027084	LysRS	Lysyl-tRNA synthetase	cytoplasm/cytosol	629.509	785.131	0.801788	761.604	526.891	596.529	683.756	706.831	861.764	0.24205
CG12163	CG12163-PB CG12163-PA	FBgn0260462	CG12163	-	lysosome	114.709	157.606	0.727824	115.574	104.416	125.197	155.516	147.772	156.027	0.00442524
CG12171	CG12171-PA	FBgn0037354	CG12171	-		200.165	210.024	0.953059	137.266	202.878	232.355	238.849	196.69	217.78	0.428713
CG12210	CG12210-PA CG12210-PE CG12210-PB CG12210-PC CG12210-PD	FBgn0003660	Syb	Synaptobrevin		159.01	216.145	0.735662	154.442	155.391	167.885	261.73	221.339	180.477	0.0602424
CG12233	CG12233-PA CG12233-PC CG12233-PD	FBgn0027291	l(1)G0156	lethal (1) G0156	mitochondria	2432.29	4026.74	0.604034	3896.42	3341.96	2283.28	4344.85	4346.11	3841.4	0.116307
CG12262	CG12262-PA	FBgn0035811	CG12262	-	mitochondria	243.558	187.787	1.29699	243.178	245.672	251.461	189.51	191.113	185.24	4.26128e-05
CG12264	CG12264-PA	FBgn0032393	CG12264	-	mitochondria	412.953	338.228	1.22093	422.484	288.586	422.634	377.774	257.683	326.566	0.369257
CG12269	CG12269-PA CG12269-PB	FBgn0038665	euc	eucalyptus		325.784	295.667	1.10186	234.707	311.025	362.711	259.57	369.996	316.864	0.808758
CG12323	CG12323-PB CG12323-PA	FBgn0029134	Prosbeta5	Proteasome beta5 subunit	proteasome	354.018	311.544	1.13633	324.716	392.444	346.534	306.811	402.958	312.544	0.728111
CG12345	CG12345-PA CG12345-PB	FBgn0000303	ChAT	Choline acetyltransferase		259.094	652.977	0.396789	234.58	297.493	260.213	794.96	600.495	615.3	0.00336602
CG1236	CG1236-PA	FBgn0037370	CG1236	-	mitochondria	726.748	687.823	1.05659	708.628	645.355	842.581	737.645	647.629	765.415	0.833448
CG12369	CG12369-PA	FBgn0010238	Lac	Lachesin		568.785	944.189	0.602406	600.508	557.706	556.776	1002.7	911.732	927.065	0.000287284
CG12384	CG12384-PA	FBgn0033624	CG12384	-		109.784	92.4702	1.18724	95.9191	119.569	122.477	91.0142	106.565	83.5109	0.154278
CG1240	CG1240-PA	FBgn0035370	Non2	Novel nucleolar protein 2		787.882	768.138	1.0257	785.019	775.714	972.619	931.636	617.262	744.064	0.51242
CG12403	CG12403-PA CG12403-PB	FBgn0265262	Vha68-1	Vacuolar H[+] ATPase 68kD subunit 1		1018.66	864.706	1.17805	1065.45	1018.99	973.848	834.065	882.031	883.464	0.00788429
CG1242	CG1242-PA CG1242-PB	FBgn0001233	Hsp83	Heat shock protein 83	cytoplasm/cytosol	213.381	243.368	0.876782	210.994	212.309	215.374	247.164	243.011	241.669	0.000122231
CG12473	CG12473-PE CG12473-PF CG12473-PG CG12473-PH	FBgn0016975	stnB	stoned B		1030.2	783.129	1.31549	1230.18	1097.64	1164.05	799.226	777.89	679.257	0.0014991
CG12473	CG12473-PE CG12473-PF CG12473-PG	FBgn0016975	stnB	stoned B		1152.36	1018.51	1.13143	1059.13	1278.01	1140.63	1053.27	1049.45	958.608	0.122101
CG1250	CG1250-PB CG1250-PA CG1250-PG CG1250-PH CG1250-PD CG1250-PF CG1250-PE	FBgn0262125	Sec23	Secretory 23		246.935	299.678	0.824002	280.573	201.899	251.048	295.297	295.636	312.252	0.0747982
CG12505	CG12505-PA	FBgn0033926	Arc1	Activity-regulated cytoskeleton associated protein 1		137.638	1733.18	0.079414	143.962	125.686	140.544	1821.53	1507.61	1687.28	7.26667e-05
CG12530	CG12530-PA CG12530-PC CG12530-PD	FBgn0010341	Cdc42	Cdc42		346.139	515.788	0.671087	328.307	422.789	340.932	586.456	559.837	464.735	0.0217011
CG12531	CG12531-PA CG12531-PB	FBgn0031064	CG12531	-		733.166	314.581	2.33061	764.179	700.096	738.076	309.731	311.707	323.378	2.54353e-05
CG12532	CG12532-PA	FBgn0010380	AP-1-2beta	Adaptor Protein complex 1/2, beta subunit		1062.7	1301.01	0.816832	1079.38	1064.59	894.906	1348.23	1254.05	1370.88	0.010793
CG12559	CG12559-PE CG12559-PD CG12559-PC CG12559-PI CG12559-PG CG12559-PH	FBgn0003256	rl	rolled	cytoplasm/cytosol	484.478	484.819	0.999297	540.666	435.736	414.393	532.074	548.852	415.788	0.570562
CG1263	CG1263-PA CG1263-PB	FBgn0261602	RpL8	Ribosomal protein L8	cytosolic large ribosomal subunit	217.128	225.365	0.963452	197.163	222.927	229.159	222.703	229.562	213.94	0.62799
CG12740	CG12740-PB CG12740-PA CG12740-PD CG12740-PE CG12740-PF CG12740-PG	FBgn0035422	RpL28	Ribosomal protein L28	cytosolic large ribosomal subunit	173.463	187.667	0.924317	169.626	174.118	176.798	191.616	195.662	182.202	0.0223032
CG1275	CG1275-PB CG1275-PA CG1275-PC CG1275-PD	FBgn0035321	CG1275	-		304.208	305.765	0.99491	307.186	296.811	374.458	304.31	343.596	276.134	0.592484
CG12775	CG12775-PA CG12775-PB CG12775-PC	FBgn0032987	RpL21	Ribosomal protein L21	cytosolic large ribosomal subunit	202.046	200.702	1.0067	197.32	204.335	207.975	211.486	198.956	198.615	0.972872
CG12787	CG12787-PB CG12787-PF CG12787-PD CG12787-PE CG12787-PI CG12787-PC CG12787-PJ CG12787-PA	FBgn0041150	hoe1	hoepel1		565.896	555.119	1.01941	515.913	644.048	626.118	538.399	588.249	574.498	0.543828
CG12787	CG12787-PB CG12787-PF CG12787-PD CG12787-PE CG12787-PI CG12787-PC CG12787-PJ CG12787-PA CG12787-PH	FBgn0041150	hoe1	hoepel1		492.439	524.001	0.939767	460.598	693.854	516.607	603.311	535.521	484.599	0.849148
CG12855	CG12855-PA	FBgn0033973	HPS1	Hermansky-Pudlak Syndrome 1		156.79	187.95	0.834211	141.706	172.137	159.548	190.825	197.152	177.02	0.0455075
CG12858	CG12858-PA CG12858-PB	FBgn0033958	jef	jet fuel		4042.97	5041.3	0.801971	4472.54	3242.64	4466.13	3438.69	5575.79	3594.71	0.867201
CG12859	CG12859-PA	FBgn0033961	ND-B15	NADH dehydrogenase (ubiquinone) B15 subunit	mitochondria	455.482	372.327	1.22334	339.301	500.056	541.389	398.044	342.036	510.093	0.610976
CG12876	CG12876-PA	FBgn0086346	ALiX	ALG-2 interacting protein X	cytoplasm/cytosol	254.661	394.293	0.645867	264.011	248.208	247.644	408.886	366.139	389.583	0.000559049
CG12891	CG12891-PB CG12891-PA CG12891-PD CG12891-PC	FBgn0261862	whd	withered	mitochondria	132.187	97.9426	1.34964	132.785	118.842	151.008	102.299	91.2108	102.481	0.0239322
CG13057	CG13057-PA	FBgn0053061	CG33061	-		3878.69	2089.49	1.85629	3642.12	4487.21	3634.92	1961.75	2089.58	2141.79	0.00297397
CG1319	CG1319-PB	FBgn0035529	Fdx2	Ferredoxin 2	mitochondria	423.486	408.366	1.03703	432.467	394.459	439.863	430.757	382.323	417.538	0.582146
CG13220	CG13220-PA CG13220-PB	FBgn0033608	CG13220	-		955.357	676.339	1.41254	1188.6	953.953	858.017	542.901	783.178	759.393	0.0703444
CG13240	CG13240-PA CG13240-PC	FBgn0001989	ND-B17	NADH dehydrogenase (ubiquinone) B17 subunit	mitochondria	3559.04	2471.7	1.43992	3452.67	3379.96	3415.22	2468.92	3193.66	2028.5	0.0664636
CG13279	CG13279-PA CG13279-PB	FBgn0000406	Cyt-b5-r	Cytochrome b5-related	mitochondria	127.51	80.8691	1.57675	120.337	146.724	120.092	85.3555	76.7379	86.1578	0.00771288
CG13388	CG13388-PA CG13388-PE CG13388-PC CG13388-PB CG13388-PF CG13388-PD CG13388-PG	FBgn0027932	Akap200	A kinase anchor protein 200		114.288	202.521	0.564326	115.565	102.464	127.603	216.751	221.978	175.6	0.0054226
CG13389	CG13389-PA CG13389-PB CG13389-PC	FBgn0010265	RpS13	Ribosomal protein S13	cytosolic small ribosomal subunit	160.015	198.682	0.805384	175.022	182.886	129.755	192.175	201.852	179.168	0.184725
CG13391	CG13391-PB CG13391-PA	FBgn0027094	AlaRS	Alanyl-tRNA synthetase	cytoplasm/cytosol	295.283	324.849	0.908986	283.822	257.512	295.275	289.901	310.455	361.52	0.157499
CG1341	CG1341-PA	FBgn0028687	Rpt1	Regulatory particle triple-A ATPase 1	proteasome	415.034	701.253	0.591846	441.849	374.771	394.126	775.751	671.196	639.285	0.00310639
CG13425	CG13425-PC CG13425-PA CG13425-PF CG13425-PE	FBgn0267791	HnRNP-K	Heterogeneous nuclear ribonucleoprotein K		347.676	296.769	1.17154	385.427	290.161	386.424	300.596	294.008	295.781	0.148173
CG1349	CG1349-PA	FBgn0039802	dj-1beta	dj-1beta	cytoplasm/cytosol	436.996	368.937	1.18447	426.356	449.958	394.657	305.544	379.254	348.591	0.0413745
CG13551	CG13551-PA CG13551-PB	FBgn0040660	CG13551	-	mitochondria	195.963	205.049	0.955691	206.322	186.278	197.648	201.206	214.516	199.542	0.328083
CG13565	CG13565-PA	FBgn0034935	Orcokinin	Orcokinin		179.401	138.329	1.29692	191.852	151.495	203.705	157.495	128.484	132.363	0.078243
CG13565	CG13565-PA CG13565-PB CG13565-PC	FBgn0034935	Orcokinin	Orcokinin		172.733	124.714	1.38504	181.717	161.785	175.94	123.098	138.594	114.61	0.00653892
CG1371	CG1371-PA	FBgn0033482	CG1371	-	ER	779.019	825.485	0.94371	808.773	651.993	541.703	965.92	522.324	747.022	0.631507
CG13788	CG13788-PA	FBgn0045495	Gr28b	Gustatory receptor 28b		2630.07	2618.35	1.00447	3014.66	2183.38	2609.8	2512.82	1900.34	3484.65	0.956773
CG13840	CG13840-PC	FBgn0039028	CG13840	-		445.779	464.243	0.960226	452.978	410.439	461.722	511.11	466.033	439.647	0.308304
CG13887	CG13887-PC CG13887-PB CG13887-PE	FBgn0035165	CG13887	-	ER	230.107	289.88	0.793801	240.986	211.988	239.777	296.276	286.315	287.256	0.00410462
CG13920	CG13920-PA CG13920-PC	FBgn0025712	CG13920	-		3656.59	1882.76	1.94215	3722.15	3762.44	3574.83	2111.09	2031.5	1553.72	0.000617165
CG13939	CG13939-PA	FBgn0033931	Obp50e	Odorant-binding protein 50e		37854.5	71912.2	0.526399	33156.4	45968.6	36580.9	92705.7	68717.3	61056.4	0.0257156
CG13996	CG13996-PA	FBgn0031763	CG13996	-		2469.44	2461.78	1.00311	2357.37	2884.02	2252.72	2442.09	2479.04	2464.49	0.862352
CG14028	CG14028-PA CG14028-PB CG14028-PC	FBgn0015031	cype	cyclope	mitochondria	2350.04	2025.33	1.16033	2469.42	2293.3	2295.85	2136.69	2017.55	1932.08	0.0175934
CG1404	CG1404-PB CG1404-PA CG1404-PC CG1404-PD	FBgn0020255	Ran	Ran	cytoplasm/cytosol	396.317	395.008	1.00331	427.867	384.914	407.218	400.659	394.648	395.517	0.481459
CG1411	CG1411-PB CG1411-PA CG1411-PE	FBgn0023023	CRMP	Collapsin Response Mediator Protein	cytoplasm/cytosol	2435.26	2138.8	1.13861	1888.31	2139.01	2984.38	2490.63	2569.03	1715.77	0.863281
CG1417	CG1417-PD CG1417-PE CG1417-PN CG1417-PB CG1417-PI CG1417-PM CG1417-PF CG1417-PG CG1417-PH CG1417-PA CG1417-PJ CG1417-PK CG1417-PL	FBgn0003423	slgA	sluggish A	mitochondria	1174.25	1464.43	0.801847	1310.38	882.734	1260.94	1304.67	1586.97	1523.8	0.115527
CG1417	CG1417-PD CG1417-PE CG1417-PN CG1417-PB CG1417-PI CG1417-PM CG1417-PC CG1417-PF CG1417-PG CG1417-PH CG1417-PA CG1417-PJ CG1417-PK CG1417-PL	FBgn0003423	slgA	sluggish A	mitochondria	1522.62	1234.46	1.23343	1436.5	1437.87	1714.29	1366.47	1155.91	1125.89	0.0584997
CG1417	CG1417-PE CG1417-PN CG1417-PF CG1417-PG CG1417-PH CG1417-PA CG1417-PJ CG1417-PK CG1417-PL	FBgn0003423	slgA	sluggish A	mitochondria	7664.86	5027.64	1.52455	8251.06	7013.63	7746.24	4827.15	5836.26	4815.55	0.00704211
CG14206	CG14206-PE CG14206-PB CG14206-PC CG14206-PD	FBgn0261593	RpS10b	Ribosomal protein S10b	cytosolic small ribosomal subunit	192.519	220.089	0.87473	191.532	184.096	200.985	227.251	202.113	221.848	0.0518083
CG14207	CG14207-PA CG14207-PD	FBgn0031037	CG14207	-		218.474	291.614	0.74919	215.716	224.433	215.507	288.884	317.375	272.098	0.00538706
CG14207	CG14207-PA CG14207-PD CG14207-PB CG14207-PC	FBgn0031037	CG14207	-		397.373	486.195	0.817312	419.92	399.08	382.908	493.054	500.475	466.399	0.00446443
CG14207	CG14207-PA CG14207-PD CG14207-PB	FBgn0031037	CG14207	-		432.002	495.764	0.871385	462.621	405.026	432.181	553.877	490.289	453.27	0.122813
CG14207	CG14207-PB	FBgn0031037	CG14207	-		2397.77	2828.55	0.847705	3386.77	2090.5	2115.2	2590.74	3090.67	2827.76	0.535859
CG14277	CG14277-PA CG14277-PB	FBgn0032008	CG14277	-		146.67	84.6311	1.73304	235.342	168.886	136.338	102.68	100.128	66.8275	0.0449358
CG14296	CG14296-PA CG14296-PB CG14296-PC	FBgn0038659	EndoA	Endophilin A		1158.96	1112.07	1.04217	1364.85	1050.14	1104.9	1045.06	1139.15	1153.04	0.58569
CG1440	CG1440-PA CG1440-PC CG1440-PD	FBgn0030038	CG1440	-	cytoplasm/cytosol	391.862	413.877	0.946808	391.798	389.273	394.551	403.659	413.154	423.865	0.0228613
CG14407	CG14407-PA	FBgn0030584	CG14407	-	mitochondria	387.817	328.914	1.17908	357.86	363.731	433.804	315.789	326.457	354.982	0.123144
CG14476	CG14476-PB CG14476-PA CG14476-PD CG14476-PE CG14476-PC	FBgn0027588	GCS2alpha	Glucosidase 2 alpha subunit	ER	216.025	173.447	1.24548	210.3	188.618	223.502	170.339	174.584	173.535	0.0277521
CG14482	CG14482-PA CG14482-PB	FBgn0034245	UQCR-6.4	Ubiquinol-cytochrome c reductase 6.4 kDa subunit	mitochondria	1290.15	1058.15	1.21926	1379.1	1130.43	1397.47	1197.5	1059.39	946.854	0.1057
CG14629	CG14629-PA	FBgn0040398	CG14629	-		50.5449	44.0767	1.14675	53.1268	46.4274	51.3163	57.6067	34.9327	36.2192	0.3882
CG14648	CG14648-PA	FBgn0263594	lost	lost		247.786	230.577	1.07463	253.963	240.409	249.957	225.22	229.785	238.423	0.0384038
CG14671	CG14671-PA CG14671-PB	FBgn0037340	CG14671	-	ER	1311.6	847.306	1.54796	1280.29	1489.22	1188.36	919.747	813.531	816.882	0.00799441
CG1469	CG1469-PA CG1469-PB CG1469-PC CG1469-PD CG1469-PE	FBgn0015221	Fer2LCH	Ferritin 2 light chain homologue		57.3826	82.0813	0.699095	62.8025	56.0006	51.6181	75.3552	91.1022	76.8842	0.0152632
CG1470	CG1470-PA	FBgn0013973	Gycbeta100B	Guanylyl cyclase beta-subunit at 100B	cytoplasm/cytosol	955.019	771.122	1.23848	957.369	895.677	886.895	724.588	765.676	799.754	0.00845663
CG14724	CG14724-PA CG14724-PB CG14724-PC	FBgn0019624	COX5A	Cytochrome c oxidase subunit 5A	mitochondria	1172.88	1291.5	0.908159	1710.35	981.304	1273.88	1272.29	1265.19	1655.2	0.775296
CG1475	CG1475-PB	FBgn0037351	RpL13A	Ribosomal protein L13A	cytosolic large ribosomal subunit	227.109	217.751	1.04297	228.803	220.081	232.82	245.42	214.647	198.266	0.615448
CG14762	CG14762-PA CG14762-PB	FBgn0033250	CG14762	-		1376.04	1890.86	0.727733	1217.81	1322.14	1273.31	1827.08	1571.44	1414.05	0.0549475
CG14782	CG14782-PA CG14782-PB	FBgn0025381	rush	rush hour		234.754	266.324	0.881461	222.394	227.336	252.379	234.273	306.653	258.899	0.232772
CG14792	CG14792-PA CG14792-PB CG14792-PE CG14792-PF	FBgn0003517	sta	stubarista	cytosolic small ribosomal subunit	209.546	232.974	0.89944	223.407	199.666	218.031	239.283	269.196	224.116	0.112992
CG14812	CG14812-PA CG14812-PB	FBgn0026090	CG14812	-	lysosome	391.24	379.423	1.03115	363.912	371.687	448.518	377.054	385.764	376.978	0.615334
CG14813	CG14813-PA CG14813-PB	FBgn0028969	deltaCOP	Coat Protein (coatomer) delta		249.262	278.75	0.894212	242.797	203.942	305.272	254.033	330.121	268.811	0.421385
CG14868	CG14868-PA	FBgn0038330	CG14868	-		125.711	168.452	0.746271	164.99	124.443	97.0353	151.328	163.401	198.326	0.156864
CG1489	CG1489-PA	FBgn0020369	Rpt6	Regulatory particle triple-A ATPase 6	proteasome	283.121	356.688	0.793749	267.453	329.149	284.404	370.754	369.858	364.922	0.0155099
CG14904	CG14904-PA	FBgn0020907	Scp2	Sarcoplasmic calcium-binding protein 2		841.596	657.496	1.28	981.533	816.4	741.121	719.182	719.109	612.563	0.109719
CG14919	CG14919-PA CG14919-PB	FBgn0032336	AstC	Allatostatin C		307.475	201.129	1.52875	285.272	386.164	317.07	214.373	200.612	233.546	0.0222874
CG14981	CG14981-PB CG14981-PA	FBgn0035473	mge	maggie	mitochondria	791.732	345.348	2.29257	794.837	726.187	836.661	330.759	281.313	407.047	0.000789671
CG14994	CG14994-PB CG14994-PA CG14994-PC CG14994-PD	FBgn0004516	Gad1	Glutamic acid decarboxylase 1		1223.6	1146.85	1.06693	1169.49	1293.7	1215.87	1171.58	1146.79	1123.06	0.111088
CG14996	CG14996-PB CG14996-PC	FBgn0035499	Chd64	Chd64		157.263	219.674	0.715891	162.792	151.984	157.517	237.122	215.556	212.114	0.00159528
CG14997	CG14997-PB CG14997-PA	FBgn0035515	CG14997	-	mitochondria	462.814	488.592	0.947241	419.389	411.743	448.775	455.472	520.385	515.128	0.0410955
CG15006	CG15006-PA	FBgn0035510	Cpr64Aa	Cuticular protein 64Aa		4648.31	6097.45	0.762337	4673.43	4792.71	3984.02	5201.92	6368.17	6067.18	0.0317133
CG1507	CG1507-PD CG1507-PB CG1507-PF CG1507-PA CG1507-PC CG1507-PE CG1507-PG	FBgn0022361	Pur-alpha	Purine-rich binding protein-alpha		320.044	346.847	0.922723	311.587	301.29	343.568	354.693	350.772	335.33	0.115649
CG15081	CG15081-PC CG15081-PB CG15081-PA CG15081-PF CG15081-PD CG15081-PE	FBgn0010551	Phb2	Prohibitin 2	mitochondria	1004.51	1019.72	0.985082	1066.04	980.734	968.231	1046.11	1084.51	804.602	0.788788
CG15093	CG15093-PB CG15093-PA CG15093-PE	FBgn0034390	CG15093	-	mitochondria	471.282	202.102	2.3319	500.123	469.541	489.921	227.308	195.973	186.11	5.04076e-05
CG15102	CG15102-PA CG15102-PD	FBgn0034405	Jheh2	Juvenile hormone epoxide hydrolase 2		129.69	106.501	1.21773	121.957	128.795	138.475	113.619	102.411	105.104	0.0179696
CG15148	CG15148-PD	FBgn0023096	btv	beethoven	cytoplasm/cytosol	236.595	277.746	0.851839	208.721	244.675	251.536	295.76	324.776	203.812	0.362949
CG1516	CG1516-PI CG1516-PJ CG1516-PK CG1516-PL CG1516-PM CG1516-PG CG1516-PE CG1516-PD CG1516-PA CG1516-PB	FBgn0027580	PCB	Pyruvate carboxylase	mitochondria	309.03	239.996	1.28765	307.503	313.598	307.388	244.037	244.456	230.973	0.000139603
CG1516	CG1516-PG CG1516-PE CG1516-PD CG1516-PA CG1516-PB	FBgn0027580	PCB	Pyruvate carboxylase	mitochondria	315.159	254.517	1.23827	360.649	314.47	282.895	259.477	259.984	244.693	0.0491064
CG1519	CG1519-PA	FBgn0023175	Prosalpha7	Proteasome alpha7 subunit	proteasome	244.501	369.798	0.661174	234.106	263.967	192.081	336.007	389.969	263.983	0.0761796
CG15201	CG15201-PA	FBgn0030272	CG15201	-		109.733	90.6187	1.21093	101.7	107.451	121.955	90.719	91.9848	88.856	0.0311757
CG15261	CG15261-PA CG15261-PB	FBgn0086691	UK114	UK114	mitochondria	212.18	115.635	1.83491	211.251	221.211	220.15	113.284	112.253	123.146	2.7251e-05
CG1528	CG1528-PA CG1528-PB CG1528-PC CG1528-PD	FBgn0028968	gammaCOP	Coat Protein (coatomer) gamma		214.626	195.483	1.09793	217.574	194.652	201.034	195.216	184.431	171.066	0.0997317
CG1532	CG1532-PA CG1532-PB	FBgn0031143	CG1532	-		336.638	328.457	1.02491	343.261	328.622	336.58	296.896	402.302	292.578	0.885079
CG1539	CG1539-PD CG1539-PF CG1539-PE CG1539-PL CG1539-PI CG1539-PC CG1539-PJ CG1539-PA CG1539-PB CG1539-PG CG1539-PH CG1539-PK CG1539-PO CG1539-PM CG1539-PN CG1539-PP CG1539-PQ	FBgn0082582	tmod	tropomodulin		506.157	687.359	0.736378	584.242	476.684	475.588	715.144	679.627	669.076	0.0104217
CG15441	CG15441-PA CG15441-PB	FBgn0019982	Gs1l	GS1-like	mitochondria	737.272	787.954	0.935678	736.303	656.359	927.297	750.145	800.162	813.532	0.868141
CG15441	CG15441-PA	FBgn0019982	Gs1l	GS1-like	mitochondria	444.159	401.765	1.10552	442.201	420.167	465.232	433.104	419.769	376.915	0.201742
CG15442	CG15442-PC CG15442-PA CG15442-PD	FBgn0285948	RpL27	ribosomal protein L27	cytosolic large ribosomal subunit	211.259	216.411	0.976197	200.855	212.059	207.436	236.306	211.476	209.578	0.251179
CG1548	CG1548-PA	FBgn0029093	cathD	cathD	lysosome	77.0041	86.3379	0.891893	77.2661	70.9137	84.6447	102.155	88.2135	79.8057	0.178077
CG1561	CG1561-PB	FBgn0030317	CG1561	-		509.444	413.397	1.23233	540.1	486.776	522.999	425.828	456.311	386.963	0.021364
CG15630	CG15630-PA	FBgn0031627	CG15630	-		594.101	449.984	1.32027	587.11	586.351	607.738	405.771	422.204	505.708	0.00929182
CG15678	CG15678-PA CG15678-PB	FBgn0034647	pirk	poor Imd response upon knock-in		256.219	213.704	1.19894	294.219	236.996	242.865	194.083	213.704	237.739	0.124889
CG1569	CG1569-PA	FBgn0003268	rod	rough deal		117.604	137.056	0.85807	96.5917	116.791	151.647	159.752	150.761	109.226	0.460829
CG1572	CG1572-PA CG1572-PB CG1572-PC CG1572-PD	FBgn0030309	CG1572	-		64.6149	496.753	0.130074	47.9459	73.1729	73.0403	525.212	505.142	465.93	2.32595e-05
CG15811	CG15811-PA CG15811-PB	FBgn0004574	Rop	Ras opposite		714.965	742.258	0.963229	724.25	781.68	704.575	722.446	727.663	697.545	0.447963
CG15860	CG15860-PA CG15860-PB	FBgn0060296	pain	painless		2485.94	3069.08	0.809996	2493	2197.6	2854.4	2776.88	2847.8	3756.19	0.171721
CG15862	CG15862-PA CG15862-PB	FBgn0022382	Pka-R2	Protein kinase, cAMP-dependent, regulatory subunit type 2	cytoplasm/cytosol	1215.47	1243.29	0.977622	1202.09	1256.75	1189.63	1230.41	1302.89	1200.92	0.478938
CG15862	CG15862-PA CG15862-PB CG15862-PD CG15862-PE	FBgn0022382	Pka-R2	Protein kinase, cAMP-dependent, regulatory subunit type 2	cytoplasm/cytosol	2374.02	2281.01	1.04078	2495.64	2431.87	2256.19	1983.2	2297.19	2494.12	0.455166
CG1587	CG1587-PC CG1587-PA CG1587-PB CG1587-PE	FBgn0024811	Crk	Crk oncogene		1783.19	1613.54	1.10515	2217.92	2067.88	1337.05	1321.95	1804.05	1823.14	0.51863
CG15897	CG15897-PA	FBgn0029857	wuho	wuho		1283.01	771.497	1.66302	701.179	1245.93	1182.28	576.014	884.559	807.346	0.215526
CG1598	CG1598-PA	FBgn0033191	CG1598	-	cytoplasm/cytosol	284.793	294.316	0.967641	245.366	275.397	284.461	278.248	299.036	308.474	0.144083
CG1618	CG1618-PA CG1618-PB	FBgn0000346	comt	comatose		1192.99	976.876	1.22123	1212.18	1161.33	1190.08	998.382	1052.42	969.046	0.00313814
CG1628	CG1628-PB CG1628-PC	FBgn0030218	CG1628	-	mitochondria	195.195	180.625	1.08067	211.249	178.236	199.007	177.033	178.186	186.212	0.193878
CG1633	CG1633-PB CG1633-PA CG1633-PC CG1633-PD CG1633-PE	FBgn0040309	Jafrac1	thioredoxin peroxidase 1	cytoplasm/cytosol	225.027	248.822	0.904369	228.3	228.698	220.095	258.731	253.301	238.707	0.0205186
CG1634	CG1634-PA CG1634-PC CG1634-PD CG1634-PF CG1634-PH CG1634-PB CG1634-PE CG1634-PI CG1634-PG	FBgn0264975	Nrg	Neuroglian		872.726	943.946	0.924551	1145.66	785.856	750.526	1135.11	958.778	1226.41	0.22569
CG1635	CG1635-PA	FBgn0039854	CG1635	-	mitochondria	1263.55	1105.99	1.14246	905.983	1532.54	1535.17	1246.11	1708.09	1043.98	0.978688
CG1640	CG1640-PB CG1640-PC CG1640-PD CG1640-PE CG1640-PA CG1640-PF CG1640-PG	FBgn0030478	CG1640	-	mitochondria	428	325.714	1.31404	479.859	380.297	483.855	347.678	321.412	307.965	0.0269176
CG1648	CG1648-PA CG1648-PC CG1648-PB	FBgn0033446	CG1648	-		159.642	136.168	1.17239	175.88	156.947	160.783	151.56	136.614	129.578	0.0435899
CG1651	CG1651-PB CG1651-PC CG1651-PD CG1651-PE	FBgn0011747	Ank	Ankyrin		756.492	675.774	1.11945	846.209	672.207	766.391	711.063	605.787	712.981	0.239183
CG1660	CG1660-PA CG1660-PB	FBgn0030480	Tim9a	Tim9a	mitochondria	535.947	699.206	0.766508	496.718	511.139	614.273	511.818	716.838	571.926	0.4506
CG1665	CG1665-PA	FBgn0033451	CG1665	-	mitochondria	460.62	530.55	0.868193	396.435	506.326	485.756	440.578	605.725	561.596	0.288423
CG1668	CG1668-PA CG1668-PB	FBgn0011280	Obp19d	Odorant-binding protein 19d		58.6752	58.5671	1.00185	72.1979	42.9682	63.1906	60.0235	55.6079	55.2911	0.791679
CG16712	CG16712-PA CG16712-PB	FBgn0031561	IM33	Immune induced molecule 33		77.6751	83.3996	0.93136	86.7163	64.1695	94.8029	86.5142	85.2173	78.8775	0.870838
CG16732	CG16732-PA	FBgn0039086	CG16732	-		788.154	954.288	0.825908	723.792	841.844	808.484	1001.77	984.418	885.233	0.0304669
CG1674	CG1674-PB CG1674-PD CG1674-PE CG1674-PF CG1674-PH CG1674-PI CG1674-PJ CG1674-PK CG1674-PL CG1674-PM	FBgn0039897	CG1674	-		9169.3	5873.43	1.56115	8421.26	6695.25	6125.82	6243.14	7755.48	4273.59	0.463151
CG16787	CG16787-PA	FBgn0034940	CG16787	-	mitochondria	325.134	258.709	1.25675	333.031	282.267	347.984	202.734	318.39	279.051	0.239201
CG16817	CG16817-PA CG16817-PB	FBgn0037728	CG16817	-	ER	231.314	212.778	1.08711	229.56	192.458	292.4	214.75	167.266	297.642	0.821054
CG16857	CG16857-PA	FBgn0028482	bdl	borderless		1091.48	889.755	1.22672	1083.64	949.899	1256.72	777.88	968.278	947.467	0.137568
CG16901	CG16901-PA CG16901-PB CG16901-PE CG16901-PC	FBgn0263396	sqd	squid		259.394	239.312	1.08391	272.982	237.976	270.264	251.585	251.388	218.187	0.273841
CG16916	CG16916-PA CG16916-PB	FBgn0028686	Rpt3	Regulatory particle triple-A ATPase 3	proteasome	269.048	387.253	0.694759	264.836	261.306	287.012	422.575	391.395	384.449	0.000832421
CG16932	CG16932-PC CG16932-PB CG16932-PA CG16932-PD	FBgn0035060	Eps-15	Epidermal growth factor receptor pathway substrate clone 15		1835.72	1934.46	0.948959	1852.57	2024.98	1653.81	2021.03	1823	1972	0.482331
CG16935	CG16935-PA CG16935-PB	FBgn0033883	CG16935	-	mitochondria	1248.34	870.866	1.43345	1339.71	1316.17	1111.89	856.625	873.437	869.304	0.00580309
CG16936	CG16936-PA CG16936-PD CG16936-PB CG16936-PC	FBgn0027590	GstE12	Glutathione S transferase E12	cytoplasm/cytosol	165.536	166.164	0.99622	167.702	168.102	163.862	170.903	167.905	164.803	0.585559
CG16944	CG16944-PA CG16944-PB CG16944-PE CG16944-PC CG16944-PD	FBgn0003360	sesB	stress-sensitive B	mitochondria	1638.75	1357.86	1.20686	1698.99	1650.19	1526.53	1319.85	1470.22	1372.31	0.0245581
CG16963	CG16963-PA CG16963-PB	FBgn0005664	Crys	Crystallin		15705.2	19856.4	0.790941	22970.4	17105.8	13847.9	19469.8	19047.4	21287.5	0.516215
CG16973	CG16973-PA CG16973-PB CG16973-PI CG16973-PD CG16973-PC CG16973-PF CG16973-PG CG16973-PH	FBgn0010909	msn	misshapen		187.2	204.572	0.915082	189.7	187.32	183.326	209.16	207.106	193.619	0.0340069
CG16983	CG16983-PE CG16983-PF CG16983-PC CG16983-PB CG16983-PG CG16983-PD CG16983-PA CG16983-PH CG16983-PI	FBgn0025637	SkpA	SKP1-related A	cytoplasm/cytosol	166.008	188.771	0.879417	185.474	153.377	170.394	217.555	215.581	174.94	0.119768
CG16985	CG16985-PA	FBgn0035355	CG16985	-	mitochondria	680.679	801.969	0.84876	712.172	734.279	609.264	735.718	831.979	847.73	0.0826144
CG17029	CG17029-PA CG17029-PB	FBgn0036551	CG17029	-	cytoplasm/cytosol	335.17	373.28	0.897906	234.139	230.451	333.138	342.681	399.083	377.309	0.0458359
CG17058	CG17058-PA CG17058-PB CG17058-PC	FBgn0022770	Peritrophin-A	Peritrophin A		141.905	123.835	1.14592	158.359	139.97	130.178	111.311	132.103	130.342	0.160489
CG1707	CG1707-PA	FBgn0283450	Glo1	Glyoxalase 1	cytoplasm/cytosol	914.809	982.161	0.931425	998.319	1130.21	717.927	1281.9	785.108	999.313	0.71702
CG1709	CG1709-PC CG1709-PE CG1709-PB CG1709-PD CG1709-PK CG1709-PF CG1709-PA CG1709-PG CG1709-PI CG1709-PJ	FBgn0028671	Vha100-1	Vacuolar H[+] ATPase 100kD subunit 1		773.099	913.222	0.846563	731.363	752.39	837.455	1352.98	1001.95	833.141	0.13858
CG17121	CG17121-PA	FBgn0039043	CG17121	-		386.932	532.942	0.72603	382.427	409.255	373.968	523.729	519.215	679.16	0.0258719
CG17146	CG17146-PA CG17146-PB	FBgn0022709	Adk1	Adenylate kinase 1	cytoplasm/cytosol	1238.89	907.941	1.36451	1148.62	940.327	995.384	921.846	876.395	823.879	0.0875403
CG1721	CG1721-PA CG1721-PB CG1721-PC	FBgn0014869	Pglym78	Phosphoglyceromutase	cytoplasm/cytosol	892.636	664.827	1.34266	912.526	861.375	886.549	695.38	729.13	611.287	0.00541217
CG17246	CG17246-PB CG17246-PC CG17246-PA	FBgn0261439	SdhA	Succinate dehydrogenase, subunit A (flavoprotein)	mitochondria	1484.7	1399.6	1.0608	1288.94	1530.47	1683.22	1353.59	1340.95	1335.02	0.241881
CG17248	CG17248-PA CG17248-PF CG17248-PE CG17248-PG CG17248-PH CG17248-PI CG17248-PJ CG17248-PK	FBgn0013342	nSyb	neuronal Synaptobrevin		3011.64	2125.84	1.41669	3325.12	2994.3	2606.14	2120.46	2062	1966.49	0.0121173
CG1725	CG1725-PC CG1725-PJ CG1725-PI CG1725-PF CG1725-PB CG1725-PH CG1725-PL CG1725-PM CG1725-PO CG1725-PU	FBgn0001624	dlg1	discs large 1		3930.86	3300.62	1.19095	3890.96	2809.64	3385.31	3322.08	3105.17	2867.96	0.480027
CG1725	CG1725-PF CG1725-PA CG1725-PE CG1725-PD CG1725-PN CG1725-PS CG1725-PB CG1725-PG CG1725-PQ CG1725-PH CG1725-PK CG1725-PL CG1725-PM CG1725-PP CG1725-PR CG1725-PT	FBgn0001624	dlg1	discs large 1		2156.95	1846.89	1.16788	2154.53	2153.75	2150.28	1662.66	2093.75	1743.59	0.0731418
CG1725	CG1725-PA CG1725-PE CG1725-PD CG1725-PN CG1725-PS CG1725-PB CG1725-PG CG1725-PQ CG1725-PH CG1725-PK CG1725-PL CG1725-PM CG1725-PP CG1725-PR CG1725-PT	FBgn0001624	dlg1	discs large 1		1054.28	1616.87	0.652053	1033.42	675.058	980.246	1506.98	903.695	1506.62	0.149535
CG17259	CG17259-PA CG17259-PB	FBgn0031497	SerRS	Seryl-tRNA synthetase	cytoplasm/cytosol	243.128	274.403	0.886024	249.942	230.551	268.167	255.962	273.326	307.045	0.189632
CG17273	CG17273-PA	FBgn0027493	AdSS	Adenylosuccinate Synthetase	cytoplasm/cytosol	186.873	279.484	0.668636	205.553	183.986	204.929	284.091	300.639	278.541	0.000766556
CG1728	CG1728-PA CG1728-PB	FBgn0027359	Tim8	Tim8	mitochondria	490.231	703.655	0.696693	421.513	430.897	526.581	398.416	301.498	424.522	0.166716
CG17280	CG17280-PA CG17280-PB	FBgn0034877	levy	levy	mitochondria	1000.1	856.305	1.16792	1029.75	911.572	1025.43	754.911	874.4	820.235	0.0292749
CG17291	CG17291-PA CG17291-PB CG17291-PC CG17291-PD CG17291-PE	FBgn0260439	Pp2A-29B	Protein phosphatase 2A at 29B	cytoplasm/cytosol	435.426	447.015	0.974074	440.067	407.761	446.824	489.185	442.785	424.737	0.413069
CG17294	CG17294-PA	FBgn0032032	CG17294	-	cytoplasm/cytosol	122.312	126.623	0.965958	127.929	148.648	100.168	110.874	135.915	136.694	0.897723
CG1732	CG1732-PA	FBgn0039915	Gat	GABA transporter		2031.42	2548.19	0.7972	1958.41	2086.37	2053.9	2383.96	2838.78	2465.66	0.0217634
CG1732	CG1732-PB CG1732-PA	FBgn0039915	Gat	GABA transporter		2783.65	3271.27	0.850939	2640.77	3294.63	2474.58	2747.53	4224.83	2999.47	0.373742
CG17320	CG17320-PA	FBgn0015808	ScpX	Sterol carrier protein X-related thiolase	peroxisome	60.2127	53.3663	1.12829	75.4534	62.6135	52.7043	52.3065	60.2397	60.7462	0.459706
CG17331	CG17331-PA CG17331-PB	FBgn0032596	Prosbeta4	Proteasome beta4 subunit	proteasome	302.597	427.357	0.708066	301.062	329.429	301.366	512.675	512.801	414.634	0.00760329
CG17332	CG17332-PA CG17332-PE CG17332-PB	FBgn0027779	VhaSFD	Vacuolar H[+]-ATPase SFD subunit		561.822	573.1	0.98032	545.299	586.102	572.805	604.438	520.493	588.953	0.915186
CG17332	CG17332-PA CG17332-PE CG17332-PB CG17332-PD	FBgn0027779	VhaSFD	Vacuolar H[+]-ATPase SFD subunit		432.263	420.926	1.02693	464.32	424.629	447.132	401.043	393.334	411.158	0.0259535
CG17333	CG17333-PA	FBgn0030239	CG17333	-	cytoplasm/cytosol	224.574	155.5	1.44421	236.309	196.733	232.939	170.395	153.095	154.24	0.0105571
CG17369	CG17369-PB CG17369-PA CG17369-PC	FBgn0005671	Vha55	Vacuolar H[+]-ATPase 55kD subunit		524.916	570.227	0.920538	544.544	480.143	541.784	565.568	580.676	563.999	0.0916149
CG1740	CG1740-PA CG1740-PE CG1740-PC	FBgn0031145	Ntf-2	Nuclear transport factor-2	cytoplasm/cytosol	516.959	591.889	0.873405	498.071	552.462	503.691	601.56	635.21	545.883	0.0714811
CG1740	CG1740-PA CG1740-PE CG1740-PB CG1740-PC	FBgn0031145	Ntf-2	Nuclear transport factor-2	cytoplasm/cytosol	467.099	531.771	0.878382	480.769	457.395	463.751	547.287	476.409	548.079	0.0841801
CG1742	CG1742-PA	FBgn0025814	Mgstl	Microsomal glutathione S-transferase-like	mitochondria	113.526	87.2888	1.30058	114.649	113.546	112.499	82.8086	91.0169	88.7666	0.000500119
CG1742	CG1742-PB CG1742-PC CG1742-PA	FBgn0025814	Mgstl	Microsomal glutathione S-transferase-like	mitochondria	193.066	146.174	1.3208	191.349	194.448	193.428	150.999	160.62	130.293	0.00703548
CG17420	CG17420-PA CG17420-PB CG17420-PC CG17420-PE CG17420-PF CG17420-PG CG17420-PH CG17420-PI	FBgn0028697	RpL15	Ribosomal protein L15	cytosolic large ribosomal subunit	219.064	246.982	0.886962	204.806	216.06	246.624	280.666	265.907	211.021	0.289105
CG1743	CG1743-PB CG1743-PC CG1743-PE CG1743-PF CG1743-PD	FBgn0001145	Gs2	Glutamine synthetase 2	cytoplasm/cytosol	347.094	301.86	1.14985	390.236	334.319	327.815	329.403	272.347	301.15	0.125266
CG1743	CG1743-PB CG1743-PC CG1743-PE CG1743-PF CG1743-PA CG1743-PD	FBgn0001145	Gs2	Glutamine synthetase 2	cytoplasm/cytosol	337.622	318.18	1.0611	339.116	334.092	339.416	330.048	324.431	298.964	0.112232
CG1744	CG1744-PA CG1744-PC CG1744-PD CG1744-PE CG1744-PF	FBgn0267435	chp	chaoptin		2434.34	2405	1.0122	2494.51	2371.97	2358.43	2596.68	2378.16	2415.39	0.529692
CG17471	CG17471-PA CG17471-PB	FBgn0039924	PIP4K	Phosphatidylinositol 5-phosphate 4-kinase		1487.64	1202.35	1.23728	1274.27	1282.29	1232.57	1246.65	1303.54	1082.69	0.486245
CG17489	CG17489-PA CG17489-PB CG17489-PH CG17489-PG	FBgn0064225	RpL5	Ribosomal protein L5	cytosolic large ribosomal subunit	184.987	217.051	0.852273	191.311	177.713	197.641	236.463	202.847	216.279	0.0600672
CG17520	CG17520-PF CG17520-PG CG17520-PE CG17520-PD CG17520-PB CG17520-PC CG17520-PA	FBgn0264492	CkIIalpha	casein kinase IIalpha	cytoplasm/cytosol	326.592	293.905	1.11121	311.367	382.534	306.071	242.995	344.932	287.734	0.341769
CG17521	CG17521-PC CG17521-PD CG17521-PE	FBgn0024733	RpL10	Ribosomal protein L10	cytosolic large ribosomal subunit	118.014	117.593	1.00358	122.171	107.323	123.57	132.571	115.452	110.629	0.836243
CG17524	CG17524-PA	FBgn0063497	GstE3	Glutathione S transferase E3	cytoplasm/cytosol	88.6949	104.631	0.847694	82.4288	86.1581	93.5794	113.112	96.6216	102.075	0.0474984
CG17525	CG17525-PA	FBgn0063496	GstE4	Glutathione S transferase E4	cytoplasm/cytosol	288.286	157.859	1.82622	240.336	296.411	338.302	146.656	143.656	199.768	0.0190254
CG17530	CG17530-PA	FBgn0063494	GstE6	Glutathione S transferase E6	cytoplasm/cytosol	118.699	130.648	0.90854	100.443	132.604	128.267	162.27	145.928	103.437	0.453482
CG17534	CG17534-PA	FBgn0063491	GstE9	Glutathione S transferase E9	cytoplasm/cytosol	71.7036	78.4614	0.913871	69.691	62.0481	79.7856	90.8514	77.3518	65.8558	0.444473
CG17654	CG17654-PB CG17654-PE CG17654-PC CG17654-PD CG17654-PA CG17654-PF	FBgn0000579	Eno	Enolase	cytoplasm/cytosol	544.166	431.753	1.26036	552.666	490.828	584.061	457.225	424.851	412.773	0.0218868
CG17737	CG17737-PA	FBgn0035423	eIF1	eukaryotic translation initiation factor 1	cytoplasm/cytosol	102.25	108.281	0.944307	114.774	92.6868	115.622	98.6785	126.571	103.401	0.87889
CG17759	CG17759-PD CG17759-PJ	FBgn0004435	Galphaq	G protein alpha q subunit		400.378	418.212	0.957358	360.87	432.753	376.41	374.619	452.61	388.018	0.666994
CG17759	CG17759-PD	FBgn0004435	Galphaq	G protein alpha q subunit		583.782	1154.32	0.505739	543.657	702.357	525.583	1233.8	827.301	1524.71	0.0449618
CG17759	CG17759-PA CG17759-PG CG17759-PC CG17759-PE CG17759-PK CG17759-PD CG17759-PJ	FBgn0004435	Galphaq	G protein alpha q subunit		521.028	572.648	0.909857	564.643	511.122	492.529	558.551	625.874	539.784	0.200212
CG17766	CG17766-PA CG17766-PB	FBgn0023510	Rbcn-3B	Rabconnectin-3B		2972.73	3134.3	0.94845	2736.71	3460.86	2929.68	2894.74	3531.34	3360.6	0.488167
CG1780	CG1780-PA CG1780-PB CG1780-PC	FBgn0026415	Idgf4	Imaginal disc growth factor 4		72.1408	85.9227	0.839601	67.2292	73.3271	77.3224	87.9624	96.6665	81.0819	0.0414073
CG17816	CG17816-PD CG17816-PH CG17816-PE CG17816-PG CG17816-PI CG17816-PJ CG17816-PK	FBgn0037525	CG17816	-		4643.42	3970.75	1.16941	5796.29	5053.47	3932.48	4621.51	3878.76	2968.15	0.20104
CG17816	CG17816-PD CG17816-PH CG17816-PE CG17816-PG CG17816-PI CG17816-PJ	FBgn0037525	CG17816	-		663.991	850.972	0.780273	900.038	589.542	584.509	765.688	985.056	830.43	0.241268
CG1782	CG1782-PA CG1782-PC	FBgn0023143	Uba1	Ubiquitin activating enzyme 1		279.904	298.489	0.937735	266.399	277.667	289.428	295.595	322.142	287.754	0.123861
CG1783	CG1783-PA CG1783-PB CG1783-PC	FBgn0024728	Slip1	Slip1		580.147	597.126	0.971565	578.667	558.742	602.842	661.781	849.191	526.447	0.353408
CG17838	CG17838-PA CG17838-PB CG17838-PL CG17838-PC CG17838-PF CG17838-PD CG17838-PE CG17838-PH CG17838-PI CG17838-PJ CG17838-PK CG17838-PM CG17838-PN CG17838-PP CG17838-PO CG17838-PQ CG17838-PR	FBgn0038826	Syp	Syncrip		1108.28	1311.42	0.845101	1295.87	1100.47	976.706	1515.96	1294.73	1177.16	0.206312
CG17838	CG17838-PJ CG17838-PK CG17838-PQ	FBgn0038826	Syp	Syncrip		307.771	360.843	0.852921	345.585	293.447	290.183	350.07	412.049	329.991	0.149933
CG17838	CG17838-PC CG17838-PJ CG17838-PM	FBgn0038826	Syp	Syncrip		995.893	754.368	1.32017	1248.9	907.392	887.556	830.922	1040.19	551.877	0.323031
CG17866	CG17866-PD	FBgn0001313	kl-2	male fertility factor kl2	cytoplasm/cytosol	263.301	195.113	1.34948	265.168	251.248	274.537	197.778	197.825	189.947	0.000702814
CG1787	CG1787-PA	FBgn0041629	Hexo2	Hexosaminidase 2	lysosome	199.509	219.815	0.90762	174.164	204.288	223.687	204.053	245.896	210.226	0.375855
CG17870	CG17870-PB CG17870-PH CG17870-PG CG17870-PA CG17870-PI CG17870-PD CG17870-PE CG17870-PJ CG17870-PK CG17870-PL CG17870-PF CG17870-PC	FBgn0004907	14-3-3zeta	14-3-3zeta	cytoplasm/cytosol	512.941	515.51	0.995016	510.948	501.849	507.676	523.451	532.141	504.235	0.204544
CG17896	CG17896-PB CG17896-PA	FBgn0023537	CG17896	-	mitochondria	413.729	313.888	1.31808	388.089	359.947	504.327	325.139	303.735	329.019	0.0940125
CG17903	CG17903-PA CG17903-PB	FBgn0284248	Cyt-c-p	Cytochrome c proximal	mitochondria	2012.33	1972.95	1.01996	2188.95	2139.48	1774.37	2075.45	2220.46	1812.8	0.991642
CG17907	CG17907-PA CG17907-PB CG17907-PC	FBgn0000024	Ace	Acetylcholine esterase		1408.93	1405.02	1.00278	1499.22	1216.89	1594.65	1130.41	1458.22	1607.14	0.842472
CG17919	CG17919-PA	FBgn0037433	CG17919	-		79.2576	83.5436	0.948698	86.2452	71.1863	74.5763	95.5051	79.5439	77.5349	0.39996
CG17921	CG17921-PB CG17921-PA CG17921-PC CG17921-PD	FBgn0010228	HmgZ	HMG protein Z		582.754	511.624	1.13903	602.534	618.783	534.12	546.458	500.731	491.007	0.0801733
CG17927	CG17927-PG CG17927-PO CG17927-PA CG17927-PC CG17927-PE CG17927-PD CG17927-PF CG17927-PH CG17927-PI CG17927-PN CG17927-PQ CG17927-PR CG17927-PT CG17927-PU	FBgn0264695	Mhc	Myosin heavy chain		741.738	903.873	0.820622	571.193	801.771	955.482	804.965	919.155	1011.32	0.344317
CG17927	CG17927-PA CG17927-PB CG17927-PD CG17927-PF CG17927-PH CG17927-PI CG17927-PL CG17927-PK CG17927-PM CG17927-PN CG17927-PP CG17927-PT CG17927-PU	FBgn0264695	Mhc	Myosin heavy chain		1647.18	2337.78	0.70459	1910.17	1514.8	1362.78	2040.51	2427.1	1795.96	0.115827
CG17927	CG17927-PG CG17927-PO CG17927-PA CG17927-PB CG17927-PC CG17927-PE CG17927-PD CG17927-PF CG17927-PH CG17927-PI CG17927-PL CG17927-PK CG17927-PM CG17927-PN CG17927-PP CG17927-PQ CG17927-PR CG17927-PS CG17927-PT CG17927-PU CG17927-PV	FBgn0264695	Mhc	Myosin heavy chain		2552.95	2999.59	0.851099	2483.94	2585.61	2630.57	3082.54	3016.95	2995.28	0.000784633
CG17927	CG17927-PG CG17927-PO CG17927-PA CG17927-PB CG17927-PC CG17927-PD CG17927-PF CG17927-PM CG17927-PN CG17927-PP CG17927-PQ CG17927-PR CG17927-PS CG17927-PT CG17927-PU CG17927-PV	FBgn0264695	Mhc	Myosin heavy chain		342.144	353.095	0.968985	392.405	285.801	367.523	276.213	448.202	336.539	0.936436
CG17950	CG17950-PA CG17950-PB CG17950-PC CG17950-PD	FBgn0004362	HmgD	High mobility group protein D		929.16	1039.85	0.893555	836.668	1295.46	792.657	1355.53	1233.16	748.279	0.605446
CG17959	CG17959-PA	FBgn0029647	CG17959	-		23089	25235	0.914959	24879.1	29788.2	17430.4	19136.3	34764.3	26412.7	0.659801
CG18001	CG18001-PB CG18001-PA	FBgn0040007	RpL38	Ribosomal protein L38	cytosolic large ribosomal subunit	184.808	193.564	0.954768	188.946	190.137	172.424	190.815	203.909	191.231	0.183609
CG1803	CG1803-PA CG1803-PC CG1803-PB CG1803-PD	FBgn0030362	regucalcin	regucalcin		96.3322	97.0794	0.992303	84.6579	99.7999	109.976	98.1771	100.657	97.3994	0.939479
CG18069	CG18069-PA CG18069-PC CG18069-PH CG18069-PD CG18069-PI CG18069-PE CG18069-PB CG18069-PG CG18069-PJ CG18069-PK CG18069-PL CG18069-PM	FBgn0264607	CaMKII	Calcium/calmodulin-dependent protein kinase II		1054.16	1297.68	0.812345	968.759	993.79	1095.35	1520.9	1432.89	1099.44	0.068597
CG18076	CG18076-PB CG18076-PG CG18076-PE CG18076-PA CG18076-PC CG18076-PH CG18076-PI CG18076-PJ CG18076-PK CG18076-PL CG18076-PM CG18076-PN CG18076-PO CG18076-PP CG18076-PQ CG18076-PX CG18076-PY CG18076-PZ	FBgn0013733	shot	short stop		506.639	468.806	1.0807	495.282	512.242	512.952	394.457	534.257	461.795	0.347929
CG18095	CG18095-PA CG18095-PC CG18095-PB	FBgn0028872	CG18095	-		6902.12	4845.75	1.42437	7716.26	6488.45	6625.48	4703.66	6101.88	4121.75	0.0491396
CG18102	CG18102-PF CG18102-PG CG18102-PJ CG18102-PK CG18102-PH CG18102-PI CG18102-PB CG18102-PC CG18102-PA CG18102-PE CG18102-PL CG18102-PM CG18102-PN CG18102-PO CG18102-PP	FBgn0003392	shi	shibire		1511.3	1506.65	1.00309	1633.56	1567.99	1341.12	1487.85	1545.49	1467.06	0.885283
CG18102	CG18102-PF CG18102-PG CG18102-PJ CG18102-PK CG18102-PL CG18102-PN CG18102-PP	FBgn0003392	shi	shibire		906.723	993.281	0.912856	838.372	982.727	910.537	1025.24	946.528	1011.71	0.156783
CG18140	CG18140-PB CG18140-PC CG18140-PA	FBgn0250907	Cht10	Chitinase 10		488.709	405.382	1.20555	566.984	526.846	403.744	428.072	496.403	327.882	0.303745
CG1817	CG1817-PB CG1817-PE CG1817-PI CG1817-PF CG1817-PG CG1817-PH	FBgn0004370	Ptp10D	Protein tyrosine phosphatase 10D		253.201	306.17	0.826995	234.239	271.085	248.586	295.239	316.048	307.948	0.0110332
CG1818	CG1818-PA	FBgn0033428	Updo	Updo	cytoplasm/cytosol	191.731	135.709	1.41281	197.319	222.467	175.817	117.968	159.956	120.149	0.0264758
CG1821	CG1821-PC CG1821-PB CG1821-PA	FBgn0025286	RpL31	Ribosomal protein L31	cytosolic large ribosomal subunit	246.421	279.113	0.882872	299.962	282.359	177.834	263.533	277.808	298.14	0.539067
CG18214	CG18214-PA CG18214-PC CG18214-PD CG18214-PB CG18214-PF CG18214-PE	FBgn0024277	trio	trio		239.362	224.702	1.06524	268.117	218.607	231.944	184.022	221.926	294.436	0.872407
CG18285	CG18285-PA CG18285-PB CG18285-PC	FBgn0013467	igl	igloo		647.337	509.407	1.27076	603.836	702.121	643.401	487.045	483.077	560.277	0.0213223
CG18319	CG18319-PA CG18319-PC CG18319-PB CG18319-PD CG18319-PE	FBgn0000173	ben	bendless	cytoplasm/cytosol	77.4645	75.9925	1.01937	68.5263	93.5498	79.9856	64.1745	84.2887	85.9702	0.813022
CG18347	CG18347-PA CG18347-PB	FBgn0260743	GC1	Glutamate Carrier 1	mitochondria	1918.16	1582.75	1.21192	1922.36	1865.16	1968.6	1606.06	1595.18	1548.22	0.000645934
CG1836	CG1836-PB CG1836-PA CG1836-PC	FBgn0026777	Rad23	Rad23	cytoplasm/cytosol	158.937	185.808	0.855381	168.374	148.874	179.702	197.557	207.403	182.371	0.0599254
CG1837	CG1837-PA CG1837-PB CG1837-PC CG1837-PD	FBgn0030329	prtp	pretaporter	ER	212.544	217.005	0.979439	178.534	211.231	249.626	228.951	216.404	205.876	0.863894
CG1842	CG1842-PB CG1842-PC CG1842-PD	FBgn0013813	Dhc98D	Dynein heavy chain at 89D	cytoplasm/cytosol	1080.93	900.312	1.20062	1145.21	1015.28	1116.42	988.206	824.3	903.266	0.0384933
CG18525	CG18525-PA CG18525-PB	FBgn0028984	Spn88Ea	Serpin 88Ea		82.2075	179.926	0.456897	77.7608	81.3628	90.399	209.527	199.553	146.842	0.00671461
CG1857	CG1857-PA	FBgn0002930	nec	necrotic		64.6903	69.5193	0.930537	99.701	58.8709	73.5278	84.684	65.8476	63.1875	0.678417
CG18578	CG18578-PA	FBgn0040259	Ugt86Da	Ugt86Da	ER	101.244	124.111	0.815754	140.647	102.024	84.9399	119.314	135.634	116.713	0.448869
CG18617	CG18617-PB CG18617-PA	FBgn0028670	Vha100-2	Vacuolar H[+] ATPase 100kD subunit 2		447.263	554.577	0.806494	452.015	437.205	453.595	522.536	546.93	598.432	0.00919026
CG18624	CG18624-PA CG18624-PB CG18624-PE CG18624-PC CG18624-PD	FBgn0029971	ND-MNLL	NADH dehydrogenase (ubiquinone) MNLL subunit	mitochondria	894.883	1209.6	0.739817	925.438	913.894	819.562	916.554	1445.3	1434.28	0.099754
CG1873	CG1873-PA CG1873-PB CG1873-PC CG1873-PD	FBgn0000557	eEF1alpha2	eukaryotic translation elongation factor 1 alpha 2	cytoplasm/cytosol	479.057	435.58	1.09981	470.174	485.209	480.759	537.712	396.643	451.841	0.707383
CG18778	CG18778-PA CG18778-PB	FBgn0042119	Cpr65Au	Cuticular protein 65Au		566.574	385.713	1.4689	576.004	568.099	546.572	383.955	397.236	380.832	6.41259e-05
CG18815	CG18815-PA CG18815-PB CG18815-PC CG18815-PD CG18815-PE	FBgn0042138	CG18815	-	mitochondria	885.842	656.609	1.34912	911.123	808.141	856.809	659.316	778.252	585.377	0.044099
CG1883	CG1883-PD CG1883-PA CG1883-PC CG1883-PE	FBgn0039757	RpS7	Ribosomal protein S7	cytosolic small ribosomal subunit	175.203	179.363	0.976808	166.686	201.542	193.149	183.449	192.51	171.4	0.720203
CG1902	CG1902-PA CG1902-PC	FBgn0033434	CG1902	-		416.837	457.405	0.911308	438.276	385.619	337.818	423.192	456.908	419.708	0.215852
CG1907	CG1907-PA	FBgn0039674	CG1907	-	mitochondria	380.417	273.764	1.38958	353.907	356.804	357.691	260.82	307.607	288.817	0.00669848
CG1915	CG1915-PA CG1915-PD CG1915-PP CG1915-PQ CG1915-PR CG1915-PS CG1915-PT CG1915-PU CG1915-PV CG1915-PW CG1915-PX CG1915-PY CG1915-PZ	FBgn0086906	sls	sallimus		5747.16	7443.43	0.772112	6727.13	4008.98	7440.01	8013.43	6043.16	6932.94	0.474894
CG1938	CG1938-PD CG1938-PA CG1938-PB	FBgn0030276	Dlic	Dynein light intermediate chain	cytoplasm/cytosol	447.994	199.917	2.24089	470.276	357.508	356.41	190.347	191.125	218.237	0.00742617
CG1956	CG1956-PA CG1956-PB CG1956-PC	FBgn0004636	Rap1	Rap1 GTPase		595.56	750.396	0.793661	702.336	579.613	492.672	880.535	725.799	742.257	0.0705682
CG1970	CG1970-PA CG1970-PB	FBgn0039909	ND-49	NADH dehydrogenase (ubiquinone) 49 kDa subunit	mitochondria	1404.56	1372.52	1.02335	1383.99	1357.25	1350.73	1363.44	1283.11	1359.36	0.364016
CG1977	CG1977-PA CG1977-PB CG1977-PC CG1977-PD	FBgn0024510	dlt	discs lost		1011.66	1193.89	0.847369	1095.24	1006.09	971.253	1153.26	1180.97	1249.45	0.0217967
CG1982	CG1982-PA CG1982-PB	FBgn0024289	Sodh-1	Sorbitol dehydrogenase 1		109.792	70.3906	1.55975	106.453	116.738	115.516	81.0661	61.8454	67.1136	0.00287247
CG1983	CG1983-PA CG1983-PB	FBgn0039751	CG1983	-	mitochondria	715.882	613.342	1.16718	711.654	601.72	588.873	513.573	577.581	784.433	0.926538
CG2004	CG2004-PA CG2004-PC CG2004-PD CG2004-PF CG2004-PG	FBgn0030060	CG2004	-		221.645	206.616	1.07274	199.848	205.258	221.006	229.222	191.86	188.018	0.717387
CG2028	CG2028-PB CG2028-PA CG2028-PE CG2028-PD CG2028-PF CG2028-PG	FBgn0015024	CkIalpha	Casein kinase Ialpha	cytoplasm/cytosol	191.938	159.679	1.20202	177.536	172.1	223.481	152.268	183.772	144.641	0.202301
CG2078	CG2078-PA CG2078-PB CG2078-PC	FBgn0033402	Myd88	Myd88		46801.6	34232.5	1.36717	46430.2	37662.8	62456	39877.8	29647.2	34686.9	0.146096
CG2082	CG2082-PC CG2082-PJ CG2082-PB CG2082-PK CG2082-PA CG2082-PD CG2082-PG CG2082-PH CG2082-PL CG2082-PM CG2082-PN	FBgn0027608	CG2082	-		533.969	563.919	0.94689	494.771	463.318	707.03	655.492	489.245	643.278	0.68353
CG2082	CG2082-PC CG2082-PJ CG2082-PB CG2082-PK CG2082-PA CG2082-PD CG2082-PG CG2082-PH CG2082-PL CG2082-PM CG2082-PN CG2082-PO	FBgn0027608	CG2082	-		2075.03	1344.05	1.54386	2203.93	2122.23	1906.7	1421.35	1447.05	1200.62	0.00365194
CG2082	CG2082-PC CG2082-PJ CG2082-PB CG2082-PK CG2082-PA CG2082-PG CG2082-PH CG2082-PL CG2082-PO	FBgn0027608	CG2082	-		1243.35	934.77	1.33011	1406.35	1096.13	1178.52	1059.55	1003.68	813.044	0.087359
CG2096	CG2096-PA CG2096-PB CG2096-PC	FBgn0000711	flw	flapwing	cytoplasm/cytosol	335.491	237.956	1.40989	363.631	324.345	319.739	221.385	320.3	210.02	0.0862663
CG2098	CG2098-PA CG2098-PC	FBgn0266268	FeCH	Ferrochelatase	mitochondria	337.011	325.056	1.03678	466.37	293.966	309.605	383.703	326.159	292.18	0.730204
CG2098	CG2098-PA CG2098-PC CG2098-PB	FBgn0266268	FeCH	Ferrochelatase	mitochondria	431.189	509.188	0.846817	456.608	418.87	420.158	527.614	499.978	500.923	0.00716574
CG2098	CG2098-PA CG2098-PB	FBgn0266268	FeCH	Ferrochelatase	mitochondria	376.086	543.438	0.692049	380.232	384.576	364.745	526.541	583.661	538.981	0.000703461
CG2107	CG2107-PA	FBgn0035383	CPT2	Carnitine palmitoyltransferase 2	mitochondria	522.441	474.305	1.10149	534.281	492.34	545.679	472.884	451.784	482.891	0.0420657
CG2139	CG2139-PC CG2139-PB CG2139-PA CG2139-PD CG2139-PE CG2139-PF	FBgn0028646	aralar1	aralar1	mitochondria	386.834	285.109	1.35679	372.28	385.987	398.799	292.871	291.412	276.561	0.000438385
CG2140	CG2140-PB CG2140-PA	FBgn0264294	Cyt-b5	Cytochrome b5	mitochondria	63.9405	55.5752	1.15052	81.3939	55.7371	65.3525	55.7634	53.9278	61.2694	0.249288
CG2145	CG2145-PA CG2145-PB	FBgn0030251	CG2145	-		123.953	100.789	1.22982	126.763	116.972	132.426	113.557	96.8258	91.0504	0.0373701
CG2150	CG2150-PA	FBgn0003065	CG2150	-		14376.7	13084.8	1.09874	8945.51	14347	15195.3	11972.2	17326.1	12334.3	0.708548
CG2151	CG2151-PA	FBgn0020653	Trxr-1	Thioredoxin reductase-1	mitochondria	249.797	421.014	0.593322	272.28	225.94	255.682	380.322	437.112	459.955	0.00306736
CG2151	CG2151-PA CG2151-PB CG2151-PC	FBgn0020653	Trxr-1	Thioredoxin reductase-1	mitochondria	286.207	414.045	0.691246	283.909	284.092	292.758	401.284	419.398	409.116	3.34943e-05
CG2152	CG2152-PA CG2152-PC	FBgn0086768	Pcmt	Protein-L-isoaspartate (D-aspartate) O-methyltransferase		430.376	430.772	0.999079	460.521	438.417	397.099	416.212	383.361	512.005	0.909564
CG2168	CG2168-PA CG2168-PF	FBgn0017545	RpS3A	Ribosomal protein S3A	cytosolic small ribosomal subunit	159.488	165.443	0.964007	157.364	157.836	163.405	179.042	167.364	152.141	0.45409
CG2168	CG2168-PA CG2168-PF CG2168-PB	FBgn0017545	RpS3A	Ribosomal protein S3A	cytosolic small ribosomal subunit	161.772	169.926	0.952012	159.643	165.597	164.534	169.179	191.609	162.965	0.271649
CG2171	CG2171-PA CG2171-PB CG2171-PC	FBgn0086355	Tpi	Triose phosphate isomerase	cytoplasm/cytosol	457.519	392.096	1.16685	449.992	476.48	414.666	420.104	370.78	360.949	0.0693462
CG2184	CG2184-PA	FBgn0002773	Mlc2	Myosin light chain 2		12812.3	14036.3	0.912795	12332.2	10068.9	16445.2	12251.6	13275.7	18806.5	0.543998
CG2210	CG2210-PC CG2210-PD CG2210-PE	FBgn0000150	awd	abnormal wing discs		474.21	462.894	1.02445	462.965	476.511	482.13	474.657	464.575	440.352	0.295928
CG2216	CG2216-PA CG2216-PB CG2216-PC CG2216-PD CG2216-PE	FBgn0015222	Fer1HCH	Ferritin 1 heavy chain homologue		83.2129	113.695	0.731896	88.3146	105.044	86.9836	115.965	113.321	154.307	0.076008
CG2216	CG2216-PA CG2216-PB CG2216-PC CG2216-PD CG2216-PF CG2216-PG CG2216-PI CG2216-PJ	FBgn0015222	Fer1HCH	Ferritin 1 heavy chain homologue		55.5012	85.8236	0.646689	54.9996	55.92	57.2894	91.7735	86.1691	87.7989	5.43279e-05
CG2216	CG2216-PA CG2216-PB CG2216-PC CG2216-PD CG2216-PE CG2216-PF CG2216-PG CG2216-PI CG2216-PJ	FBgn0015222	Fer1HCH	Ferritin 1 heavy chain homologue		60.6308	92.741	0.653764	60.2288	59.0641	62.7127	92.4254	90.9765	94.9059	3.40386e-05
CG2233	CG2233-PA	FBgn0029990	CG2233	-		43.8688	68.1142	0.644048	39.5106	64.2901	41.2178	72.1182	75.3012	45.3378	0.269184
CG2238	CG2238-PA CG2238-PC CG2238-PD	FBgn0000559	eEF2	eukaryotic translation elongation factor 2	cytoplasm/cytosol	174.054	128.588	1.35359	183.943	166.583	174.533	125.817	124.666	131.567	0.000943227
CG2239	CG2239-PA CG2239-PB CG2239-PC	FBgn0027654	jdp	jdp		368.666	317.935	1.15956	358.28	374.593	373.583	318.403	335.733	301.509	0.0109224
CG2239	CG2239-PA CG2239-PB	FBgn0027654	jdp	jdp		768.878	482.155	1.59467	781.173	740.911	744.954	479.531	515.996	448.173	0.000302654
CG2248	CG2248-PA CG2248-PB	FBgn0010333	Rac1	Rac1		635.342	707.198	0.898394	753.764	598.166	582.407	700.579	608.019	823.171	0.471725
CG2249	CG2249-PA CG2249-PB CG2249-PC CG2249-PD	FBgn0040773	COX7C	Cytochrome c oxidase subunit 7C	mitochondria	1480.64	1666.2	0.888631	1742.61	1523.36	1256.51	1598.2	1928.45	1523.81	0.401421
CG2254	CG2254-PA	FBgn0029994	CG2254	-		95.3653	68.6396	1.38936	91.3509	95.0199	102.272	82.3132	64.3346	61.2913	0.0211276
CG2258	CG2258-PB CG2258-PC CG2258-PA CG2258-PD	FBgn0029997	CG2258	-		168.502	160.345	1.05087	153.906	203.747	167.42	179.733	147.295	164.528	0.559755
CG2269	CG2269-PC CG2269-PA CG2269-PB CG2269-PD	FBgn0033484	CG2269	-		451.904	398.764	1.13326	461.11	416.287	442.037	438.528	388.11	404.456	0.209833
CG2277	CG2277-PA CG2277-PB CG2277-PC	FBgn0035204	CG2277	-	mitochondria	820.755	797.515	1.02914	833.414	762.612	857.945	831.095	851.858	738.058	0.819825
CG2286	CG2286-PA CG2286-PB	FBgn0017566	ND-75	NADH dehydrogenase (ubiquinone) 75 kDa subunit	mitochondria	942.257	738.52	1.27587	1010.05	890.086	958.616	756.977	738.505	766.56	0.00509027
CG2297	CG2297-PA CG2297-PB	FBgn0033268	Obp44a	Odorant-binding protein 44a		153.428	111.885	1.3713	149.776	146.49	161.818	115.134	114.555	104.948	0.00196723
CG2331	CG2331-PA CG2331-PC CG2331-PD CG2331-PE	FBgn0261014	TER94	TER94	cytoplasm/cytosol	217.291	325.883	0.666778	229.466	211.541	211.927	328.992	325.911	322.965	6.15359e-05
CG2331	CG2331-PA	FBgn0261014	TER94	TER94	cytoplasm/cytosol	191.816	231.632	0.828107	187.801	202.175	186.254	216.131	249.805	231.394	0.0212447
CG2331	CG2331-PA CG2331-PC CG2331-PE	FBgn0261014	TER94	TER94	cytoplasm/cytosol	200.954	264.397	0.760048	212.723	192.534	198.652	270.185	260.617	262.58	0.000686311
CG2358	CG2358-PA	FBgn0262801	twr	twisted bristles roughened eye	ER	286.813	303.708	0.944372	321.244	299.07	215.376	345.342	286.389	233.079	0.842245
CG2381	CG2381-PB CG2381-PA CG2381-PM CG2381-PI	FBgn0039900	Syt7	Synaptotagmin 7		1442.7	1498.46	0.962785	1495.03	1461.96	1376.38	1772.07	1086.42	1360.17	0.859338
CG2446	CG2446-PB CG2446-PD CG2446-PC CG2446-PE CG2446-PA CG2446-PF CG2446-PG CG2446-PH CG2446-PI CG2446-PL CG2446-PJ CG2446-PK	FBgn0030328	Amun	Amun		7017.57	9617.13	0.729695	7883.25	4580.42	8316.89	12930.9	6841.53	10924.8	0.198194
CG2493	CG2493-PA CG2493-PB	FBgn0032864	CG2493	-		294.618	258.878	1.13806	302.685	270.72	313.965	215.179	271.775	284.837	0.198076
CG2520	CG2520-PA CG2520-PC CG2520-PD CG2520-PE CG2520-PF CG2520-PG CG2520-PH CG2520-PI CG2520-PJ	FBgn0086372	lap	like-AP180		777.405	684.211	1.13621	805.547	857.029	661.08	619.106	767.217	700.124	0.337428
CG2604	CG2604-PA CG2604-PC CG2604-PB	FBgn0037298	CG2604	-	mitochondria	150.385	142.721	1.0537	149.303	175.615	133.925	137.364	163.529	130.125	0.58976
CG2621	CG2621-PJ CG2621-PA CG2621-PH CG2621-PI CG2621-PB CG2621-PE CG2621-PF CG2621-PC	FBgn0003371	sgg	shaggy		679.615	586.882	1.15801	694.127	662.092	683.413	592.752	572.136	596.345	0.00153627
CG2621	CG2621-PD CG2621-PJ CG2621-PA CG2621-PG CG2621-PK CG2621-PN CG2621-PH CG2621-PI CG2621-PB CG2621-PE CG2621-PF CG2621-PC CG2621-PM CG2621-PO CG2621-PP CG2621-PQ CG2621-PR	FBgn0003371	sgg	shaggy		820.934	730.616	1.12362	843.172	524.047	835.68	763.119	679.658	767.387	0.983333
CG2702	CG2702-PA	FBgn0037540	Pbp95	PSEA-binding protein 95kD		272.2	465.677	0.584525	364.063	265.182	222.047	496.613	512.692	405.407	0.0249467
CG2718	CG2718-PC CG2718-PB CG2718-PD	FBgn0001142	Gs1	Glutamine synthetase 1	mitochondria	467.006	442.686	1.05494	482.467	470.397	449.367	461.246	434.232	433.505	0.140259
CG2720	CG2720-PA	FBgn0024352	Hop	Hsp70/Hsp90 organizing protein	cytoplasm/cytosol	275.386	335.411	0.821041	273.56	283.725	249.503	336.185	334.556	351.317	0.00332313
CG2736	CG2736-PA	FBgn0035090	CG2736	-		247.102	128.362	1.92504	255.09	251.521	235.584	145.927	115.386	127.354	0.000389011
CG2746	CG2746-PA CG2746-PB	FBgn0002607	RpL19	Ribosomal protein L19	cytosolic large ribosomal subunit	190.152	169.523	1.12169	177.922	193.855	194.999	130.067	173.884	173.908	0.130518
CG2767	CG2767-PA	FBgn0037537	CG2767	-	cytoplasm/cytosol	213.096	229.037	0.930401	224.231	202.027	217.806	240.578	232.592	218.547	0.159961
CG2789	CG2789-PA	FBgn0031263	Tspo	Translocator protein	mitochondria	232.121	318.366	0.729101	218.159	127.138	236.38	285.611	380.589	303.551	0.0441423
CG2791	CG2791-PA CG2791-PF CG2791-PB CG2791-PD	FBgn0037533	CD98hc	CD98 heavy chain		273.721	334.972	0.817146	294.824	262.752	265.496	325.837	345.317	334.037	0.00659728
CG2803	CG2803-PA	FBgn0035083	Tina-1	Troponin C-akin-1	mitochondria	629.632	433.124	1.4537	667.267	638.956	587.894	420.804	446.528	431.343	0.00124159
CG2827	CG2827-PA	FBgn0023477	Taldo	Transaldolase	cytoplasm/cytosol	119.619	122.139	0.979366	136.089	104.512	123.448	125.123	122.114	119.361	0.931791
CG2846	CG2846-PA CG2846-PB	FBgn0014930	CG2846	-	cytoplasm/cytosol	621.515	476.82	1.30346	705.366	605.63	592.739	389.457	599.698	437.085	0.0944536
CG2849	CG2849-PB CG2849-PA CG2849-PC	FBgn0015286	Rala	Ras-like protein A		436.874	1016.98	0.429581	433.194	425.683	450.43	1076.91	965.178	1014.96	6.14743e-05
CG2852	CG2852-PA CG2852-PD	FBgn0034753	CG2852	-		159.331	186.141	0.855967	174.162	132.452	180.6	196.849	190.531	175.727	0.196442
CG2862	CG2862-PA CG2862-PC CG2862-PB	FBgn0031459	CG2862	-	mitochondria	1638.47	712.178	2.30065	1608.04	1843.6	1507.89	766.604	785.921	613.537	0.00120144
CG2918	CG2918-PA CG2918-PB	FBgn0023529	CG2918	-	ER	292.086	381.977	0.764669	308.422	270.152	303.336	412.707	391.421	361.938	0.00755608
CG2922	CG2922-PA CG2922-PG CG2922-PC CG2922-PF CG2922-PD CG2922-PB CG2922-PE	FBgn0250753	kra	krasavietz	cytoplasm/cytosol	382.478	324.972	1.17696	410.997	377.802	334.221	340.501	322.888	268.788	0.109267
CG2934	CG2934-PA	FBgn0285910	VhaAC39-1	Vacuolar H[+] ATPase AC39 subunit 1		803.782	1005.98	0.799004	774.098	819.471	824.5	1043.22	938.452	962.231	0.00785574
CG2999	CG2999-PA CG2999-PD CG2999-PC CG2999-PB CG2999-PE CG2999-PF CG2999-PG	FBgn0025726	unc-13	unc-13		134.513	168.939	0.796219	134.75	133.039	135.778	169.124	173.998	163.993	0.000324518
CG3001	CG3001-PA	FBgn0001186	Hex-A	Hexokinase A	cytoplasm/cytosol	259.981	225.151	1.1547	279.705	261.919	241.189	198.222	252.748	231.319	0.15879
CG3011	CG3011-PA CG3011-PB CG3011-PC	FBgn0029823	CG3011	-	mitochondria	115.645	157.997	0.731945	113.919	120.71	123.236	163.468	163.561	152.072	0.00102268
CG30122	CG30122-PB CG30122-PC CG30122-PD	FBgn0050122	CG30122	-		662.376	659.817	1.00388	647.594	680.63	528.667	750.933	605.933	499.597	0.998761
CG30159	CG30159-PB CG30159-PA CG30159-PC	FBgn0050159	CG30159	-	mitochondria	594.862	672.94	0.883975	637.918	560.924	590.733	670.594	685.613	652.597	0.0399549
CG3018	CG3018-PA CG3018-PB CG3018-PC CG3018-PD	FBgn0010602	lwr	lesswright	cytoplasm/cytosol	186.034	218.578	0.851111	169.644	241.912	162.878	198.599	212.701	235.06	0.431415
CG30197	CG30197-PA	FBgn0050197	CG30197	-		128.338	145.215	0.88378	116.761	135.316	134.75	153.19	152.945	135.869	0.0928157
CG3028	CG3028-PA	FBgn0016672	Ipp	Inositol polyphosphate 1-phosphatase		600.092	431.823	1.38967	785.015	606.28	544.72	464.838	438.925	453.087	0.0561217
CG30359	CG30359-PA CG30359-PB CG30359-PC	FBgn0050359	Mal-A5	Maltase A5		292.056	314.927	0.927377	361.484	231.573	295.572	393.696	396.659	271.32	0.359536
CG3039	CG3039-PA CG3039-PB CG3039-PC CG3039-PD CG3039-PE CG3039-PF	FBgn0004646	ogre	optic ganglion reduced		2298.13	1607.83	1.42934	2401.74	2126.02	1930.71	1499.93	1545.22	1240.28	0.0121313
CG30498	CG30498-PA	FBgn0004132	boca	boca	ER	207.663	198.286	1.04729	211.044	192.598	206.735	201.809	201.87	193.017	0.509184
CG30499	CG30499-PA CG30499-PB	FBgn0050499	CG30499	-	cytoplasm/cytosol	242.272	222.087	1.09089	221.133	226.051	264.395	235.152	219.859	217.22	0.42479
CG3050	CG3050-PA	FBgn0038194	Cyp6d5	Cyp6d5	ER	68.1385	67.7841	1.00523	78.0958	64.7668	60.9846	69.0906	60.8412	58.5538	0.448244
CG3057	CG3057-PA CG3057-PD	FBgn0019830	colt	congested-like trachea	mitochondria	442.622	298.732	1.48167	454.868	458.552	420.402	302.239	308.428	291.915	0.00038834
CG3059	CG3059-PA CG3059-PE CG3059-PF	FBgn0024947	NTPase	NTPase	ER	120.201	162.279	0.740706	117.819	117.929	130.802	161.71	157.844	166.245	0.00130143
CG3082	CG3082-PB CG3082-PA CG3082-PC CG3082-PE CG3082-PD CG3082-PF CG3082-PG CG3082-PH CG3082-PI	FBgn0021979	l(2)k09913	lethal (2) k09913	mitochondria	497.991	470.017	1.05952	598.426	469.879	439.287	505.212	492.997	425.673	0.636638
CG3083	CG3083-PA	FBgn0031479	Prx6005	Peroxiredoxin 6005	cytoplasm/cytosol	585.022	448.324	1.30491	555.332	579.09	624.829	489.18	423.18	434.457	0.00885253
CG31030	CG31030-PA CG31030-PB	FBgn0051030	CG31030	-	lysosome	3525.84	2237.7	1.57565	3853.6	3319.96	3446.41	2386.24	2569.5	2158	0.00429305
CG31075	CG31075-PA CG31075-PB	FBgn0051075	CG31075	-	mitochondria	274.984	177.279	1.55113	282.4	261.843	280.448	191.061	188.998	141.224	0.00449738
CG31118	CG31118-PA	FBgn0051118	RabX4	RabX4		726.366	790.988	0.918303	717.735	731.11	732.244	852.491	863.235	684.341	0.277444
CG31126	CG31126-PA	FBgn0051126	CG31126	-	mitochondria	1500.72	1452.46	1.03323	1724.07	1431.78	1387.76	1530.04	1419.58	1413.53	0.620057
CG31136	CG31136-PA CG31136-PB	FBgn0013343	Syx1A	Syntaxin 1A		4175.93	4369.99	0.955592	4284.38	4750.4	3888.23	4082.3	4432.03	4946.79	0.638772
CG31140	CG31140-PA CG31140-PB CG31140-PD CG31140-PF CG31140-PG CG31140-PH	FBgn0051140	CG31140	-		634.388	804.902	0.788156	648.102	666.435	597.735	959.711	710.434	752.26	0.0999967
CG31151	CG31151-PC CG31151-PD CG31151-PE CG31151-PF	FBgn0051151	wge	winged eye		1174.96	1190.17	0.987218	1448.75	1393.16	923.576	1276.18	829.082	1528.51	0.875875
CG31196	CG31196-PA CG31196-PB CG31196-PC CG31196-PD	FBgn0020238	14-3-3epsilon	14-3-3epsilon	cytoplasm/cytosol	976.372	1012.69	0.964141	949.126	1019.81	961.735	1031.86	1091.61	950.316	0.361739
CG31196	CG31196-PB	FBgn0020238	14-3-3epsilon	14-3-3epsilon	cytoplasm/cytosol	728.472	641.321	1.13589	923.886	641.391	677.179	603.723	746.88	594.334	0.384274
CG31205	CG31205-PB CG31205-PC	FBgn0051205	CG31205	-		32.2139	46.0322	0.699813	41.5947	22.8	35.5437	64.8607	36.6337	46.6902	0.18117
CG31248	CG31248-PA CG31248-PB	FBgn0051248	CG31248	-		241.222	227.819	1.05883	239.593	238.759	245.422	231.394	218.597	232.549	0.0496341
CG3127	CG3127-PA CG3127-PB CG3127-PC CG3127-PD CG3127-PE	FBgn0250906	Pgk	Phosphoglycerate kinase	cytoplasm/cytosol	616.251	493.853	1.24784	645.767	607.217	596.374	510.236	513.2	464.217	0.00523862
CG31313	CG31313-PA CG31313-PB	FBgn0051313	CG31313	-		41.7405	38.4837	1.08463	47.0713	44.6199	44.7358	53.4886	39.8293	36.7838	0.705783
CG31352	CG31352-PA CG31352-PB CG31352-PC CG31352-PE CG31352-PF CG31352-PG CG31352-PH CG31352-PJ	FBgn0051352	Unc-115a	Uncoordinated 115a		948.299	984.371	0.963356	853.792	948.785	1088.38	853.685	726.593	1062.87	0.527048
CG31363	CG31363-PD CG31363-PH CG31363-PE CG31363-PC CG31363-PA	FBgn0051363	Jupiter	Jupiter		363.873	485.773	0.74906	359.26	335.388	403.306	528.299	459.348	474.867	0.0135493
CG3139	CG3139-PA CG3139-PB CG3139-PC CG3139-PI CG3139-PE CG3139-PF CG3139-PG CG3139-PH	FBgn0004242	Syt1	Synaptotagmin 1		647.456	643.725	1.0058	645.303	834.875	547.249	753.121	670.943	543.647	0.857691
CG3140	CG3140-PA	FBgn0283494	Adk2	Adenylate kinase 2	mitochondria	674.52	541.386	1.24591	657.245	669.663	699.952	532.354	538.103	554.95	0.000742362
CG31472	CG31472-PA CG31472-PB	FBgn0051472	sgll	sugarlethal	mitochondria	497.295	494.406	1.00584	518.763	492.553	481.988	610.148	474.977	430.371	0.899759
CG31508	CG31508-PA	FBgn0044812	TotC	Turandot C		72.5639	85.6324	0.847388	66.0397	80.8762	71.3102		87.3448	79.3018	0.194598
CG3152	CG3152-PA CG3152-PB	FBgn0026761	Trap1	Trap1	mitochondria	135.782	165.448	0.82069	136.182	134.693	144.008	155.785	176.523	162.407	0.0170392
CG31548	CG31548-PA	FBgn0051548	CG31548	-	mitochondria	786.106	321.152	2.44777	748.845	641.908	705.418	310.327	335.804	322.841	0.000297685
CG31605	CG31605-PE CG31605-PD CG31605-PC CG31605-PI CG31605-PA CG31605-PF CG31605-PH CG31605-PB CG31605-PG CG31605-PJ	FBgn0261822	Bsg	Basigin		747.14	909.71	0.821295	602.092	777.96	814.437	726.527	943.361	919.198	0.237963
CG31628	CG31628-PA CG31628-PC	FBgn0000053	ade3	adenosine 3	cytoplasm/cytosol	192.802	332.906	0.579149	205.393	173.589	294.706	373.886	309.495	480.976	0.05711
CG31673	CG31673-PA CG31673-PB	FBgn0051673	CG31673	-	mitochondria	317.642	257.608	1.23304	324.196	338.292	298.993	281.579	244.616	271.022	0.0262298
CG31692	CG31692-PA CG31692-PC CG31692-PD CG31692-PF	FBgn0032820	fbp	fructose-1,6-bisphosphatase	cytoplasm/cytosol	218.859	173.541	1.26114	225.505	193.399	234.487	168.964	179.721	171.51	0.0261671
CG31704	CG31704-PA CG31704-PB	FBgn0051704	CG31704	-		53.5263	61.488	0.870516	51.808	52.4086	44.4023	46.937	77.7817	74.2315	0.171309
CG31705	CG31705-PA CG31705-PD CG31705-PE	FBgn0028490	CG31705	-		85.6868	113.358	0.755895	86.8977	76.3058	90.9685	112.088	114.691	113.325	0.00295737
CG31715	CG31715-PA CG31715-PB	FBgn0051715	CG31715	-		382.368	227.187	1.68305	381.957	388.765	376.542	285.284	233.442	198.235	0.00493171
CG31751	CG31751-PA CG31751-PB CG31751-PC	FBgn0086909	CG31751	-		181.971	196.68	0.925215	198.301	217.967	143.744	202.814	205.222	183.714	0.672312
CG31794	CG31794-PC CG31794-PF CG31794-PG CG31794-PB CG31794-PA CG31794-PJ CG31794-PK CG31794-PD CG31794-PH	FBgn0041789	Pax	Paxillin		305.973	442.457	0.69153	315.61	306.75	295.903	499.289	404.744	437.542	0.00756132
CG31795	CG31795-PC CG31795-PD CG31795-PE	FBgn0031294	IA-2	IA-2 protein tyrosine phosphatase		777.541	514.649	1.51082	678.633	809.947	863.016	434.11	469.574	620.836	0.0253846
CG31811	CG31811-PB CG31811-PA	FBgn0028509	CenG1A	Centaurin gamma 1A		295.824	235.996	1.25351	289.856	317.237	289.324	257.077	227.083	225.594	0.0107191
CG3183	CG3183-PA CG3183-PB	FBgn0033081	geminin	geminin		1794.96	3295.26	0.544711	1688.32	1949.68	1766.36	3933.07	3881.25	2509.43	0.0255795
CG31849	CG31849-PA	FBgn0051849	CG31849	-		189.902	176.749	1.07442	198.691	190.068	184.95	184.261	173.825	169.806	0.0603527
CG3186	CG3186-PB CG3186-PA	FBgn0034967	eEF5	eukaryotic translation elongation factor 5	cytoplasm/cytosol	174.349	186.376	0.935473	172.61	174.019	170.818	187.4	183.042	176.729	0.0374973
CG31884	CG31884-PB CG31884-PA	FBgn0040070	Trx-2	thioredoxin-2	cytoplasm/cytosol	354.493	514.823	0.688573	316.484	393.743	352.411	540.667	495.778	508.292	0.00349187
CG3192	CG3192-PA CG3192-PB CG3192-PC	FBgn0029888	ND-ASHI	NADH dehydrogenase (ubiquinone) ASHI subunit	mitochondria	2723.08	2253.11	1.20859	2552.48	2919.47	2402.14	2475.13	2060.44	2086.33	0.110118
CG3195	CG3195-PA CG3195-PB CG3195-PC	FBgn0034968	RpL12	Ribosomal protein L12	cytosolic large ribosomal subunit	161.64	171.663	0.94161	169.891	143.124	172.571	171.694	162.771	164.821	0.664868
CG31997	CG31997-PA CG31997-PB	FBgn0051997	CG31997	-		313.356	379.465	0.825783	360.335	321.822	310.687	438.758	390.976	333.938	0.167587
CG3201	CG3201-PA CG3201-PB	FBgn0004687	Mlc-c	Myosin light chain cytoplasmic		227.022	265.856	0.853931	239.499	213.649	231.26	262.017	281.46	252.808	0.0305666
CG32017	CG32017-PB CG32017-PC CG32017-PD	FBgn0052017	CG32017	-		645.366	513.671	1.25638	663.424	664.194	611.392	502.306	509.99	529.474	0.00234216
CG32019	CG32019-PC CG32019-PF CG32019-PH CG32019-PI CG32019-PJ	FBgn0005666	bt	bent		1655.31	1629.94	1.01556	1939.39	1406.16	1734.29	1777.31	1417.53	1578.34	0.613568
CG3203	CG3203-PB CG3203-PC CG3203-PD CG3203-PA CG3203-PE	FBgn0029897	RpL17	Ribosomal protein L17	cytosolic large ribosomal subunit	203.746	213.56	0.954045	195.637	196.181	204.678	216.614	231.112	198.789	0.163934
CG32031	CG32031-PA CG32031-PB CG32031-PD CG32031-PH CG32031-PG CG32031-PC CG32031-PE	FBgn0000116	Argk	Arginine kinase	cytoplasm/cytosol	1844.19	1379.55	1.33681	1964.09	1680.92	1794.84	1448.56	1427.57	1292.95	0.0114244
CG32031	CG32031-PA CG32031-PB CG32031-PC CG32031-PE	FBgn0000116	Argk	Arginine kinase	cytoplasm/cytosol	6316.03	5643.02	1.11926	6169.9	6716.79	6096.66	6568.16	4959.64	5625.77	0.294461
CG32032	CG32032-PA	FBgn0043806	CG32032	-		350.813	355.294	0.987388	328.202	328.248	395.958	328.676	399.583	343.342	0.847795
CG32068	CG32068-PB	FBgn0052068	Adi1	Acireductone dioxygenase 1	cytoplasm/cytosol	118.699	69.6717	1.70369	117.998	120.707	117.044	81.9347	65.5223	78.6745	0.00109229
CG3210	CG3210-PA CG3210-PB	FBgn0026479	Drp1	Dynamin related protein 1		776.843	808.661	0.960653	847.295	690.799	683.895	816.783	802.356	826.372	0.238372
CG32230	CG32230-PA CG32230-PB CG32230-PC	FBgn0052230	ND-MLRQ	NADH dehydrogenase (ubiquinone) MLRQ subunit	mitochondria	1077.66	921.677	1.16924	1137.91	1035.07	1065.1	967.502	890.083	910.868	0.0150172
CG32335	CG32335-PB	FBgn0063667	CG32335	-		6071.54	9951.63	0.610105	7124.93	5716.61	5591.97	10751.3	9394.94	9803.35	0.00377335
CG32407	CG32407-PA CG32407-PB	FBgn0052407	CG32407	-		299.471	269.782	1.11005		265.338	327.774	281.713	285.2	259.58	0.468975
CG3244	CG3244-PA CG3244-PB	FBgn0031629	Clect27	C-type lectin 27kD		569.889	886.775	0.642653	548.011	557.032	608.848	873.991	785.894	825.219	0.00126584
CG32464	CG32464-PK CG32464-PG CG32464-PN CG32464-PB CG32464-PJ CG32464-PO CG32464-PP CG32464-PS CG32464-PT CG32464-PU CG32464-PV CG32464-PW CG32464-PX CG32464-PY CG32464-PZ	FBgn0013576	mtd	mustard		709.023	652.377	1.08683	723.008	746.157	663.19	759.431	544.005	692.727	0.542626
CG32464	CG32464-PK CG32464-PF CG32464-PG CG32464-PM CG32464-PN CG32464-PB CG32464-PJ CG32464-PO CG32464-PP CG32464-PR CG32464-PS CG32464-PT CG32464-PU CG32464-PV CG32464-PW CG32464-PX CG32464-PY CG32464-PZ CG32464-PA	FBgn0013576	mtd	mustard		1527.03	1162.9	1.31312	1590.49	1401.88	1606.33	1231.59	998.359	1242.23	0.0219731
CG32464	CG32464-PK CG32464-PF CG32464-PI CG32464-PC CG32464-PH CG32464-PQ CG32464-PA CG32464-PG CG32464-PM CG32464-PN CG32464-PB CG32464-PJ CG32464-PO CG32464-PP CG32464-PR CG32464-PS CG32464-PT CG32464-PU CG32464-PV CG32464-PW CG32464-PX CG32464-PY	FBgn0013576	mtd	mustard		662.342	465.653	1.42239	727.146	642.828	630.12	446.235	422.326	356.735	0.00311084
CG32464	CG32464-PK CG32464-PF CG32464-PG CG32464-PM CG32464-PN CG32464-PB CG32464-PJ CG32464-PO CG32464-PP CG32464-PR CG32464-PS CG32464-PT CG32464-PU CG32464-PV CG32464-PW CG32464-PX CG32464-PY CG32464-PA	FBgn0013576	mtd	mustard		1186.84	1629.27	0.728446	997.658	1285.32	1440.7	1792.96	1864.55	1264.58	0.156623
CG32485	CG32485-PA	FBgn0052485	CG32485	-		441.976	352.241	1.25475	594.557	318.329	491.618	346.082	400.218	260.27	0.215822
CG32490	CG32490-PI CG32490-PA CG32490-PG CG32490-PH CG32490-PV CG32490-PX CG32490-PC CG32490-PM CG32490-PO CG32490-PP CG32490-PW CG32490-PE CG32490-PJ CG32490-PK CG32490-PL CG32490-PS CG32490-PU CG32490-PY CG32490-PZ	FBgn0041605	cpx	complexin		975.904	869.405	1.1225	951.035	1150.89	989.275	922.191	941.736	764.439	0.136861
CG32490	CG32490-PI CG32490-PA CG32490-PG CG32490-PH CG32490-PV CG32490-PX CG32490-PC CG32490-PM CG32490-PO CG32490-PP CG32490-PW CG32490-PJ CG32490-PK CG32490-PL CG32490-PS CG32490-PU CG32490-PY	FBgn0041605	cpx	complexin		959.023	691.653	1.38657	1058.15	887.313	938.405	644.591	666.475	755.17	0.0110149
CG32490	CG32490-PI CG32490-PA CG32490-PG CG32490-PH CG32490-PV CG32490-PX CG32490-PC CG32490-PM CG32490-PO CG32490-PP CG32490-PW CG32490-PE CG32490-PS CG32490-PU CG32490-PY	FBgn0041605	cpx	complexin		2169.78	1396.67	1.55354	2588.95	1852.94	2189.67	1466.45	1453.59	1285.19	0.0214594
CG32521	CG32521-PA CG32521-PB CG32521-PD CG32521-PC CG32521-PF CG32521-PE CG32521-PG	FBgn0052521	CG32521	-		65.4878	111.6	0.586809	61.1829	73.7276	62.8845	103.005	150.351	91.2389	0.0571703
CG32549	CG32549-PD CG32549-PE CG32549-PB CG32549-PF CG32549-PG CG32549-PH	FBgn0052549	CG32549	-		180.384	163.63	1.10239	179.485	148.626	211.455	159.221	149.278	192.121	0.59145
CG32593	CG32593-PE CG32593-PK CG32593-PA CG32593-PF CG32593-PB CG32593-PI CG32593-PJ CG32593-PL CG32593-PM	FBgn0264078	Flo2	Flotillin 2		848.178	1493.87	0.56777	917.909	809.378	825.742	1067.98	1749.45	1641.31	0.0412835
CG32593	CG32593-PE CG32593-PK CG32593-PA CG32593-PF CG32593-PB CG32593-PD CG32593-PH CG32593-PG CG32593-PI CG32593-PJ CG32593-PL CG32593-PM	FBgn0264078	Flo2	Flotillin 2		485.452	530.536	0.915022	423.38	471.695	545.477	530.954	460.339	620.854	0.383279
CG32626	CG32626-PC CG32626-PE CG32626-PF CG32626-PG CG32626-PH CG32626-PI CG32626-PJ CG32626-PK CG32626-PL	FBgn0052626	AMPdeam	AMP deaminase	cytoplasm/cytosol	255.055	273.243	0.933434	249.38	264.412	284.919	280.131	274.083	223.967	0.755997
CG3265	CG3265-PB CG3265-PD CG3265-PA CG3265-PG CG3265-PE CG3265-PF	FBgn0027066	Eb1	Eb1		244.729	298.971	0.81857	251.535	221.164	266.086	227.85	380.254	353.621	0.202641
CG3265	CG3265-PB CG3265-PD CG3265-PA CG3265-PG CG3265-PE	FBgn0027066	Eb1	Eb1		268.604	574.801	0.4673	269.183	283.065	255.027	489.841	636.055	622.847	0.00269665
CG32666	CG32666-PE CG32666-PC CG32666-PD	FBgn0052666	Drak	Death-associated protein kinase related		291.86	311.03	0.938366	301.973	284.204	289.959	327.693	319.218	288.926	0.197194
CG32667	CG32667-PA	FBgn0052667	ssp7	short spindle 7		85.7016	90.5989	0.945946	78.1172	98.3131	86.1706	98.6366	89.3787	84.8544	0.656457
CG32678	CG32678-PA	FBgn0067052	Rab9D	Rab at 9D		134.08	156.195	0.858414	132.515	136.416	133.372	153.769	158.329	156.556	0.000240298
CG3269	CG3269-PA CG3269-PB	FBgn0014009	Rab2	Rab2		213.044	275.134	0.774327	223.858	191.953	205.367	283.481	250.456	206.687	0.173678
CG3283	CG3283-PA	FBgn0014028	SdhB	Succinate dehydrogenase, subunit B (iron-sulfur)	mitochondria	1301.06	1000.53	1.30037	1531.69	1073.98	1314.2	974.395	991.677	1036.79	0.0838638
CG32848	CG32848-PA	FBgn0270928	VAChT	Vesicular acetylcholine transporter		707.607	825.326	0.857366	686.543	821.198	638.839	738.987	801.131	964.672	0.240351
CG32858	CG32858-PA CG32858-PB CG32858-PE CG32858-PG	FBgn0003447	sn	singed		208.539	193.774	1.0762	211.979	208.507	228.224	222.728	198.169	184.606	0.320273
CG3299	CG3299-PA CG3299-PB CG3299-PC	FBgn0004397	Vinc	Vinculin		255.575	231.49	1.10404	248.453	218.097	305.226	239.489	206.327	239.862	0.361001
CG3301	CG3301-PA CG3301-PB CG3301-PC	FBgn0038878	CG3301	-	mitochondria	188.004	155.34	1.21028	152.683	227.322	203.567	158.128	148.902	158.781	0.152409
CG33094	CG33094-PB CG33094-PC CG33094-PD	FBgn0053094	Synd	Syndapin		258.24	259.464	0.995281	241.831	276.807	219.661	254.244	255.732	261.592	0.544922
CG33113	CG33113-PE CG33113-PB CG33113-PI CG33113-PJ	FBgn0053113	Rtnl1	Reticulon-like1	cytoplasm/cytosol	970.36	752.33	1.28981	858.882	1270.65	876.938	821.018	707.039	737.865	0.149491
CG33113	CG33113-PF CG33113-PH	FBgn0053113	Rtnl1	Reticulon-like1	cytoplasm/cytosol	371.884	482.389	0.770921	379.862	363.748	375.917	557.825	468.956	446.887	0.0261351
CG33113	CG33113-PH	FBgn0053113	Rtnl1	Reticulon-like1	cytoplasm/cytosol	522.209	584.15	0.893963	485.899	573.832	499.147	809.77	447.247	600.657	0.410856
CG33113	CG33113-PE CG33113-PB CG33113-PI CG33113-PJ CG33113-PH	FBgn0053113	Rtnl1	Reticulon-like1	cytoplasm/cytosol	702.051	700.963	1.00155	736.32	709.928	663.793	670.622	711.052	723.43	0.9535
CG33113	CG33113-PF CG33113-PE CG33113-PB CG33113-PI CG33113-PJ CG33113-PD CG33113-PG CG33113-PA CG33113-PC CG33113-PH CG33113-PL	FBgn0053113	Rtnl1	Reticulon-like1	cytoplasm/cytosol	554.446	569.762	0.973118	666.115	559.287	532.745	609.309	553.479	572.671	0.871662
CG33126	CG33126-PA CG33126-PC CG33126-PB	FBgn0053126	NLaz	Neural Lazarillo		226.201	278.998	0.810764	204.285	224.631	255.384	283.469	308.173	251.25	0.0757576
CG33138	CG33138-PA	FBgn0053138	AGBE	1,4-Alpha-Glucan Branching Enzyme		496.206	569.461	0.871362	503.559	453.522	515.13	590.004	541.641	581.461	0.0289519
CG3314	CG3314-PA CG3314-PD CG3314-PE CG3314-PF CG3314-PG	FBgn0014026	RpL7A	Ribosomal protein L7A	cytosolic large ribosomal subunit	200.61	172.382	1.16375	220.217	254.384	171.893	191.196	170.172	159.059	0.177606
CG3320	CG3320-PA	FBgn0016700	Rab1	Rab1		147.022	173.49	0.84744	153.257	127.875	138.786	205.997	192.658	145.931	0.101793
CG33206	CG33206-PA CG33206-PB CG33206-PC	FBgn0027287	Gmap	Golgi microtubule-associated protein		723.901	719.942	1.0055	699.505	709.568	770.297	720.477	730.404	709.256	0.793749
CG3321	CG3321-PA CG3321-PB CG3321-PC	FBgn0038224	ATPsynE	ATP synthase, subunit E	mitochondria	2261.6	1780.47	1.27023	2106.45	2159.26	2110.07	1801.17	2011.49	1580.75	0.0594926
CG3322	CG3322-PA CG3322-PB	FBgn0267348	LanB2	Laminin B2		159.564	154.886	1.0302	120.192	154.335	185.82	215.313	136.182	148.121	0.695255
CG3329	CG3329-PA	FBgn0023174	Prosbeta2	Proteasome beta2 subunit	proteasome	213.216	267.934	0.795778	200.64	220.361	219.014	213.768	228.813	254.793	0.231526
CG33303	CG33303-PA CG33303-PB	FBgn0053303	CG33303	-	ER	441.398	475.4	0.928476	517.446	363.643	461.827	480.63	496.739	451.828	0.572426
CG3331	CG3331-PA	FBgn0000527	e	ebony	cytoplasm/cytosol	516.107	371.753	1.38831	572.486	437.757	495.809	379.803	389.945	324.749	0.0355054
CG33528	CG33528-PD CG33528-PF CG33528-PE CG33528-PC	FBgn0260964	Vmat	Vesicular monoamine transporter		257.072	302.26	0.8505	230.091	294.197	254.796	275.175	411.402	321.123	0.159443
CG3373	CG3373-PA	FBgn0015737	Hmu	Hemomucin	ER	192.189	200.513	0.958485	208.689	167.959	205.594	201.174	212.122	189.519	0.663593
CG33748	CG33748-PA CG33748-PB	FBgn0040077	primo-1	primo-1	cytoplasm/cytosol	323.221	298.445	1.08302	341.444	326.071	304.083	294.854	267.82	394.964	0.91334
CG3395	CG3395-PA CG3395-PD CG3395-PE	FBgn0010408	RpS9	Ribosomal protein S9	cytosolic small ribosomal subunit	144.261	129.55	1.11356	145.332	139.473	148.257	145.211	132.202	115.806	0.209516
CG3395	CG3395-PA CG3395-PD CG3395-PE CG3395-PB	FBgn0010408	RpS9	Ribosomal protein S9	cytosolic small ribosomal subunit	205.304	211.988	0.96847	199.359	191.719	215.535	217.382	213.104	205.738	0.274459
CG33950	CG33950-PA CG33950-PB	FBgn0284408	trol	terribly reduced optic lobes		2212.22	2266.56	0.976028	2674.67	2076.43	1994.98	2425.75	2207.28	1814.17	0.739224
CG3397	CG3397-PA	FBgn0037975	CG3397	-		98.4943	134.325	0.733255	96.8728	120.756	94.6573	159.405	147.567	120.244	0.055198
CG33979	CG33979-PA CG33979-PC CG33979-PB	FBgn0261458	capt	capulet	cytoplasm/cytosol	420.549	813.282	0.517101	445.509	398.104	451.827	889.635	778.378	856.014	0.000380937
CG3400	CG3400-PG CG3400-PB CG3400-PH CG3400-PD CG3400-PE CG3400-PF CG3400-PA CG3400-PI CG3400-PJ CG3400-PK CG3400-PL CG3400-PM CG3400-PN	FBgn0027621	Pfrx	6-phosphofructo-2-kinase	cytoplasm/cytosol	247.93	120.239	2.06197	243.073	293.717	228.797	137.292	127.767	98.8836	0.00422274
CG34069	CG34069-PA	FBgn0013675	mt:CoII	mitochondrial Cytochrome c oxidase subunit II	mitochondria	1139.62	1384.98	0.822837	1310.27	1114.28	1119.54	1122.36	1419.18	1364.55	0.340766
CG34072	CG34072-PA	FBgn0013673	mt:ATPase8	mitochondrial ATPase subunit 8	mitochondria	3600.44	3582.75	1.00494	4274.26	3146.15	3553.36	3400.68	3945.28	3450.44	0.881686
CG34083	CG34083-PA	FBgn0013684	mt:ND5	mitochondrial NADH-ubiquinone oxidoreductase chain 5	mitochondria	1648.04	2267.17	0.726916	1659.41	2188.08	1314.58	1730.11	2820.55	2559.52	0.193064
CG34090	CG34090-PA	FBgn0013678	mt:Cyt-b	mitochondrial Cytochrome b	mitochondria	1969.66	1631.69	1.20713	2169.96	1875.72	1752.25	1665.45	1422.71	1684.06	0.0845523
CG3413	CG3413-PD CG3413-PC CG3413-PA CG3413-PB CG3413-PE	FBgn0034718	wdp	windpipe		209.048	203.371	1.02791	205.706	219.809	202.426	194.572	232.205	189.584	0.802877
CG3415	CG3415-PA CG3415-PB	FBgn0030731	Mfe2	peroxisomal Multifunctional enzyme type 2	peroxisome	92.9469	68.3047	1.36077	88.7727	94.272	93.9651	64.7937	77.5488	63.5093	0.00794228
CG3416	CG3416-PA CG3416-PC CG3416-PB	FBgn0002787	Rpn8	Regulatory particle non-ATPase 8	proteasome	240.626	325.181	0.739975	233.641	224.533	267.343	387.419	277.414	329.975	0.059129
CG34172	CG34172-PA CG34172-PB CG34172-PC CG34172-PD	FBgn0085201	CG34172	-	mitochondria	6338.17	5435.05	1.16617	8038.77	5693.41	5770.89	4781.57	4977.75	5857.77	0.196789
CG34191	CG34191-PB CG34191-PA	FBgn0085220	Ufm1	Ubiquitin-fold modifier 1	cytoplasm/cytosol	267.408	272.325	0.981942	277.228	250.467	276.308	257.148	274.893	262.505	0.773247
CG3422	CG3422-PA	FBgn0004066	Prosalpha4	Proteasome alpha4 subunit	proteasome	212.535	247.881	0.857406	193.391	237.734	226.243	245.319	257.049	212.158	0.370445
CG34349	CG34349-PC CG34349-PD CG34349-PE	FBgn0266719	stac	staccato		486.997	512.936	0.949429	512.196	446.485	508.1	491.562	547.86	502.748	0.410131
CG34383	CG34383-PI	FBgn0085412	CG34383	-		262.59	254.717	1.03091	289.099	245.456	256.966	228.411	262.389	264.836	0.533379
CG34387	CG34387-PC CG34387-PE CG34387-PF	FBgn0259108	futsch	futsch		1559.46	1468.84	1.06169	1610.57	1620.88	1492.24	1433.87	1471.06	1549.78	0.169578
CG34395	CG34395-PB	FBgn0085424	nub	nubbin		330.045	270.567	1.21983	335.511	329.746	325.044	280.778	271.224	260.463	0.000851713
CG34439	CG34439-PA CG34439-PB	FBgn0085468	ND-MWFE	NADH dehydrogenase (ubiquinone) MWFE subunit	mitochondria	4711.29	4259.8	1.10599	4909.78	4481.58	4619.54	4206.96	4222.45	4352.97	0.0381589
CG3446	CG3446-PA CG3446-PB CG3446-PC	FBgn0029868	ND-B16.6	NADH dehydrogenase (ubiquinone) B16.6 subunit	mitochondria	9872.66	5823.31	1.69537	13031.9	8801.05	8471.73	6257.1	5757.67	5502.76	0.0454441
CG3455	CG3455-PB	FBgn0028685	Rpt4	Regulatory particle triple-A ATPase 4	proteasome	332.182	436.335	0.761299	338.156	303.325	334.36	431.916	469.478	416.131	0.0041165
CG3481	CG3481-PC CG3481-PI CG3481-PH CG3481-PF CG3481-PE	FBgn0000055	Adh	Alcohol dehydrogenase	cytoplasm/cytosol	247.654	187.351	1.32187	247.147	237.721	259.999	194.243	183.769	181.903	0.00120123
CG3504	CG3504-PA CG3504-PB	FBgn0001263	inaD	inactivation no afterpotential D		342.112	312.833	1.0936	346.426	351.018	329.239	327.723	331.052	309.616	0.107494
CG3504	CG3504-PA	FBgn0001263	inaD	inactivation no afterpotential D		80.3032	60.3674	1.33024	95.0802	72.8995	75.4033	43.8747	72.2334	76.5725	0.245281
CG3523	CG3523-PA CG3523-PC	FBgn0283427	FASN1	Fatty acid synthase 1	cytoplasm/cytosol	45.4977	45.2128	1.0063	45.1262	38.9248	51.0398	51.8811	42.1735	42.7422	0.909606
CG3529	CG3529-PB CG3529-PC CG3529-PD	FBgn0035995	CG3529	-		955.36	935.948	1.02074	1002.41	1017.32	866.118	976.679	1233.48	750.52	0.873973
CG3533	CG3533-PA CG3533-PB	FBgn0004055	uzip	unzipped		472.74	399.55	1.18318	437.029	507.96	410.692	534.091	377.566	357.989	0.671809
CG3560	CG3560-PA	FBgn0030733	UQCR-14	Ubiquinol-cytochrome c reductase 14 kDa subunit	mitochondria	857.899	1020.41	0.840743	903.471	845.235	828.522	907.554	988.9	1011.74	0.0471655
CG3566	CG3566-PC CG3566-PB CG3566-PD	FBgn0029854	CG3566	-	mitochondria	547.819	452.276	1.21125	483.24	622.135	543.424	320.123	456.948	467.059	0.0957609
CG3585	CG3585-PB	FBgn0023458	Rbcn-3A	Rabconnectin-3A		1099.99	1059.48	1.03824	1047.29	1362.45	967.847	923.912	1099.54	1039.44	0.468322
CG3590	CG3590-PA	FBgn0038467	AdSL	Adenylosuccinate Lyase	cytoplasm/cytosol	259.588	116.192	2.23413	254.999	255.725	267.757	134.507	122.758	101.863	0.000177515
CG3609	CG3609-PA CG3609-PB CG3609-PC	FBgn0031418	CG3609	-		229.327	210.495	1.08947	240.274	208.448	246.562	217.315	223.678	199.436	0.257259
CG3612	CG3612-PA	FBgn0011211	blw	bellwether	mitochondria	2038.47	1534.5	1.32843	2164.57	2056.17	1967.34	1649.61	1495.33	1471.95	0.0027805
CG3620	CG3620-PA CG3620-PB CG3620-PE CG3620-PF CG3620-PD CG3620-PC	FBgn0262738	norpA	no receptor potential A		334.918	261.297	1.28175	358.968	323.102	313.759	272.567	263.591	245.937	0.010852
CG3621	CG3621-PA CG3621-PB	FBgn0025839	ND-B14.5A	NADH dehydrogenase (ubiquinone) B14.5 A subunit	mitochondria	667.708	753.955	0.885607	625.893	552.669	633.836	748.73	768.263	668.79	0.0355933
CG3624	CG3624-PA CG3624-PB	FBgn0034724	babos	babos		246.287	206.731	1.19134	248.775	234.778	256.288	231.62	231.077	170.456	0.169597
CG3644	CG3644-PA CG3644-PB	FBgn0000181	bic	bicaudal	cytoplasm/cytosol	131.594	122.549	1.07381	125.955	129.367	119.007	138.507	120.38	109.992	0.84775
CG3661	CG3661-PA	FBgn0010078	RpL23	Ribosomal protein L23	cytosolic large ribosomal subunit	174.443	184.147	0.947307	169.571	179.178	174.847	189.639	172.855	166.874	0.806648
CG3663	CG3663-PA	FBgn0035044	CG3663	-	peroxisome	394.812	348.596	1.13258	355.507	424.267	411.748	431.569	339.901	290.974	0.405478
CG3664	CG3664-PA CG3664-PB CG3664-PF CG3664-PD CG3664-PC CG3664-PE CG3664-PG CG3664-PH CG3664-PI	FBgn0014010	Rab5	Rab5		143.059	143.13	0.999511	153.292	137.266	142.569	183.356	136.736	127.128	0.806919
CG3683	CG3683-PA CG3683-PB CG3683-PC CG3683-PD	FBgn0035046	ND-19	NADH dehydrogenase (ubiquinone) 19 kDa subunit	mitochondria	1610.15	1464.08	1.09977	1606.77	1467.69	1317.92	1299.88	1552.72	1447.15	0.794767
CG3694	CG3694-PA CG3694-PB CG3694-PC CG3694-PF CG3694-PG CG3694-PH CG3694-PI CG3694-PJ	FBgn0267252	Ggamma30A	G protein subunit gamma at 30A		862.688	635.12	1.35831	893.732	809.566	890.179	643.294	655.347	608.604	0.00176506
CG3699	CG3699-PA	FBgn0040349	CG3699	-	mitochondria	188.005	149.4	1.2584	182.885	168.62	205.831	135.036	162.987	155.004	0.0636085
CG3724	CG3724-PA CG3724-PB	FBgn0004654	Pgd	Phosphogluconate dehydrogenase	cytoplasm/cytosol	115.258	119.295	0.966152	112.952	118.169	114.883	126.682	122.685	102.397	0.814659
CG3725	CG3725-PE CG3725-PB CG3725-PG CG3725-PD CG3725-PC CG3725-PH CG3725-PF CG3725-PA CG3725-PI	FBgn0263006	SERCA	Sarco/endoplasmic reticulum Ca(2+)-ATPase	ER	2989.43	3170.43	0.942909	3100.7	3070.1	2716.6	3941.72	3276.94	2735.96	0.390573
CG3731	CG3731-PA CG3731-PB	FBgn0038271	UQCR-C1	Ubiquinol-cytochrome c reductase core protein 1	mitochondria	1887.01	1708.65	1.10439	2018.67	1855.93	2072.42	1829.13	1711.51	1647.81	0.039544
CG3747	CG3747-PB CG3747-PA CG3747-PC CG3747-PD	FBgn0026439	Eaat1	Excitatory amino acid transporter 1		2054.19	2005.1	1.02448	2330.27	2203.89	1828.19	2061.75	1985.55	1608.87	0.316403
CG3752	CG3752-PA CG3752-PB	FBgn0012036	Aldh	Aldehyde dehydrogenase	mitochondria	285.688	257.329	1.11021	267.254	273.999	301.598	254.562	272.655	245.483	0.151101
CG3762	CG3762-PA CG3762-PB CG3762-PC CG3762-PD CG3762-PE CG3762-PF	FBgn0263598	Vha68-2	Vacuolar H[+] ATPase 68 kDa subunit 2		233.326	259.301	0.899829	242.436	200.155	243.593	253.121	258.425	263.771	0.111881
CG3800	CG3800-PA CG3800-PB	FBgn0034802	CNBP	CCHC-type zinc finger nucleic acid binding protein		549.45	491.418	1.11809	554.082	530.304	565.13	474.937	494.026	506.313	0.0134146
CG3821	CG3821-PA CG3821-PC CG3821-PB	FBgn0002069	AspRS	Aspartyl-tRNA synthetase	cytoplasm/cytosol	226.915	288.151	0.787489	240.327	204.625	239.293	297.286	313.222	244.795	0.0744408
CG3835	CG3835-PB CG3835-PC CG3835-PA	FBgn0023507	D2hgdh	D-2-hydroxyglutaric acid dehydrogenase	mitochondria	148.905	116.014	1.28352	147.385	140.779	142.211	120.153	117.583	112.512	0.000892128
CG3842	CG3842-PA CG3842-PB CG3842-PC CG3842-PD	FBgn0029866	CG3842	-		86.3889	70.2278	1.23012	88.7169	79.4311	97.8997	98.4371	68.8987	66.8294	0.408347
CG3849	CG3849-PA CG3849-PB CG3849-PC CG3849-PD	FBgn0063485	Lasp	Lasp		797.461	943.693	0.845042	821.706	809.489	761.255	656.02	833.832	993.594	0.775094
CG3861	CG3861-PB CG3861-PA	FBgn0261955	kdn	knockdown	mitochondria	3613.2	3593.4	1.00551	4086.14	2628.27	3425.72	3956.7	3820.26	3137.53	0.627423
CG3902	CG3902-PA	FBgn0036824	CG3902	-	mitochondria	214.012	176.085	1.21539	211.065	216.22	225.631	181.282	186.56	165.342	0.00650632
CG3911	CG3911-PA	FBgn0260859	Bet3	Blocked early in transport 3	cytoplasm/cytosol	255.02	194.699	1.30982	317.391	235.167	231.153	128.039	215.42	228.501	0.170022
CG3922	CG3922-PB	FBgn0005533	RpS17	Ribosomal protein S17	cytosolic small ribosomal subunit	186.395	201.816	0.92359	194.062	164.664	209.768	196.09	236.797	219.438	0.189845
CG3944	CG3944-PA	FBgn0017567	ND-23	NADH dehydrogenase (ubiquinone) 23 kDa subunit	mitochondria	912.83	821.759	1.11082	927.734	783.87	1081.28	872.467	784.496	815.063	0.298833
CG3966	CG3966-PA	FBgn0002936	ninaA	neither inactivation nor afterpotential A	ER	350.079	254.672	1.37463	398.235	282.053	378.39	225.11	270.929	237.767	0.0477993
CG3967	CG3967-PC CG3967-PD CG3967-PE CG3967-PA	FBgn0035989	CG3967	-		2262.86	1974.69	1.14593	2273.03	2615.63	1933.85	1608.42	2659.91	1976.75	0.626364
CG3979	CG3979-PB CG3979-PC CG3979-PA CG3979-PD	FBgn0036816	Indy	I'm not dead yet		219.196	210.996	1.03886	219.845	206.073	234.789	253.357	211.475	191.783	0.94881
CG3985	CG3985-PF CG3985-PD	FBgn0004575	Syn	Synapsin		1254.35	1936.86	0.647622	1291.05	1225.98	1253.64	1944.54	1750.62	2129.65	0.00351137
CG3985	CG3985-PD CG3985-PE	FBgn0004575	Syn	Synapsin		2393.39	1540.77	1.55337	2018.12	2693.23	1929.73	1676.95	1336.15	1609.02	0.0624854
CG3985	CG3985-PF CG3985-PA CG3985-PD CG3985-PE	FBgn0004575	Syn	Synapsin		899.976	1065.29	0.844817	1093.92	888.189	919.677	833.174	741.358	1244.26	0.876703
CG3988	CG3988-PA	FBgn0028552	gammaSnap1	gamma Soluble NSF attachment protein 1		756.227	828.354	0.912928	843.394	689.863	628.68	742.705	540.107	822.459	0.866677
CG3989	CG3989-PA CG3989-PB	FBgn0020513	ade5	ade5	cytoplasm/cytosol	74.7322	61.2199	1.22072	72.5906	75.0354	76.649	67.2176	65.3541	50.9636	0.0615145
CG3991	CG3991-PD CG3991-PA CG3991-PF CG3991-PE	FBgn0020370	TppII	tripeptidyl-peptidase II	cytoplasm/cytosol	819.44	1272.99	0.643714	925.787	738.814	881.183	1291.15	1314.42	1214.94	0.00265327
CG4000	CG4000-PA	FBgn0038820	CG4000	-		2554.82	2593.95	0.984916	3192.72	2744.35	2013.48	3043.91	2026.11	2989.92	0.942722
CG4001	CG4001-PA CG4001-PC CG4001-PB CG4001-PD CG4001-PE	FBgn0003071	Pfk	Phosphofructokinase	cytoplasm/cytosol	758.163	674.703	1.1237	757.733	683.475	708.189	623.358	800.911	622.117	0.6162
CG40045	CG40045-PA CG40045-PD	FBgn0058045	CG40045	-	cytoplasm/cytosol	300.319	284.52	1.05553	445.166	235.603	354.546	245.984	270.11	316.459	0.351219
CG4027	CG4027-PB CG4027-PA CG4027-PC CG4027-PD CG4027-PE	FBgn0000042	Act5C	Actin 5C		301.282	381.991	0.788716	287.453	248.205	375.736	328.415	412.481	413.075	0.160764
CG40452	CG40452-PA CG40452-PC	FBgn0011288	Snap25	Synaptosomal-associated protein 25kDa		1145.05	1013.78	1.12948	1065.4	1039.53	1381.47	898.825	981.118	802.668	0.0919624
CG40452	CG40452-PA	FBgn0011288	Snap25	Synaptosomal-associated protein 25kDa		532.453	489.444	1.08787	669.127	506.137	462.093	438.428	516.66	522.734	0.481324
CG4046	CG4046-PA CG4046-PB	FBgn0034743	RpS16	Ribosomal protein S16	cytosolic small ribosomal subunit	198.787	235.951	0.842495	201.498	192.342	197.881	234.182	228.284	225.151	0.00104428
CG40485	CG40485-PB CG40485-PA	FBgn0069973	CG40485	-		316.005	297.644	1.06169	348.379	312.397	295.709	301.456	305.004	251.177	0.23048
CG40485	CG40485-PB	FBgn0069973	CG40485	-		306.93	279.936	1.09643	315.228	297.906	308.153	284.759	285.79	269.838	0.0200331
CG4057	CG4057-PA CG4057-PB CG4057-PC	FBgn0041582	tamo	tamo	cytoplasm/cytosol	446.64	132.49	3.37112	459.721	622.563	340.678	114.14	174.902	122.482	0.0158749
CG4062	CG4062-PB CG4062-PA CG4062-PC	FBgn0027079	ValRS	Valyl-tRNA synthetase	cytoplasm/cytosol	503.633	818.587	0.615247	530.158	453.76	539.819	1003.97	867.254	698.053	0.0196909
CG4067	CG4067-PB CG4067-PD CG4067-PA CG4067-PC CG4067-PE	FBgn0020385	pug	pugilist	cytoplasm/cytosol	102.518	101.763	1.00742	102.855	105.38	101.888	99.859	109.403	98.0046	0.808756
CG4083	CG4083-PA CG4083-PB	FBgn0017572	Mo25	Mo25	cytoplasm/cytosol	340.258	339.697	1.00165	360.038	321.295	339.773	360.761	332.927	326.628	0.987108
CG4087	CG4087-PA CG4087-PB	FBgn0002593	RpLP1	Ribosomal protein LP1	cytosolic large ribosomal subunit	219.197	220.54	0.993906	214.973	215.244	239.399	227.577	227.854	220.685	0.809847
CG4094	CG4094-PA CG4094-PB	FBgn0028336	l(1)G0255	lethal (1) G0255	mitochondria	2324.17	1786.8	1.30075	2460.04	2324.8	2240.58	1904.47	1757.83	1788.75	0.00253716
CG4097	CG4097-PA	FBgn0002284	Prosbeta6	Proteasome beta6 subunit	proteasome	295.753	432.005	0.684607	293.687	288.352	304.435	436.156	412.107	449.579	0.000327992
CG4099	CG4099-PA CG4099-PB	FBgn0014033	Sr-CI	Scavenger receptor class C, type I		734.853	700.87	1.04849	862.589	673.177	695.577	789.532	634.833	695.118	0.644373
CG4104	CG4104-PA	FBgn0027560	Tps1	Trehalose-6-phosphate synthase 1	cytoplasm/cytosol	57.1449	63.2913	0.902888	58.6599	57.3426	57.7913	65.1124	65.0414	57.7091	0.132324
CG4105	CG4105-PA	FBgn0015035	Cyp4e3	Cytochrome P450-4e3	ER	105.995	107.038	0.990257	112.348	93.8829	114.275	121.015	113.058	96.3435	0.751839
CG4108	CG4108-PA CG4108-PB	FBgn0036805	Chmp1	Charged multivesicular body protein 1		189.25	216.291	0.874976	191.759	187.669	188.816	248.154	223.762	186.172	0.172768
CG4111	CG4111-PB CG4111-PA CG4111-PC	FBgn0029785	RpL35	Ribosomal protein L35	cytosolic large ribosomal subunit	190.142	201.245	0.944827	189.734	190.973	189.724	196.979	201.468	205.468	0.0109185
CG4122	CG4122-PB CG4122-PM CG4122-PD CG4122-PE CG4122-PJ CG4122-PF CG4122-PL CG4122-PG CG4122-PN CG4122-PH CG4122-PI	FBgn0004648	svr	silver		318.381	309.745	1.02788	349.116	284.253	330.279	361.087	334.219	296.08	0.748896
CG4123	CG4123-PB CG4123-PA CG4123-PC	FBgn0026061	Mipp1	Multiple inositol polyphosphate phosphatase 1	ER	677.493	602.392	1.12467	738.627	619.507	745.574	699.92	556.084	610.039	0.247784
CG4147	CG4147-PB CG4147-PA CG4147-PD CG4147-PC CG4147-PE	FBgn0001218	Hsc70-3	Heat shock 70-kDa protein cognate 3	ER	194.954	208.271	0.936059	187.996	189.273	213.056	208.343	219.091	204.907	0.202612
CG4153	CG4153-PA	FBgn0004926	eIF2beta	eukaryotic translation initiation factor 2 subunit beta	cytoplasm/cytosol	235.503	282.2	0.834524	279.855	222.923	196.1	323.004	351.521	240.991	0.155442
CG4157	CG4157-PA	FBgn0028693	Rpn12	Regulatory particle non-ATPase 12	proteasome	247.963	347.786	0.712975	291.63	270.806	255.136	361.014	334.702	353.335	0.00420503
CG41623	CG41623-PB CG41623-PC CG41623-PD CG41623-PF CG41623-PE	FBgn0260008	UQCR-11	Ubiquinol-cytochrome c reductase 11 kDa subunit	mitochondria	1727	1429.57	1.20806	1593.56	1521.57	2210.59	1413.44	1387.03	1492.39	0.194175
CG4164	CG4164-PA	FBgn0262510	CR43080	-		119.151	115.084	1.03534	100.983	124.106	135.13	149.381	99.9437	113.811	0.959149
CG4169	CG4169-PA CG4169-PB	FBgn0250814	UQCR-C2	Ubiquinol-cytochrome c reductase core protein 2	mitochondria	1654.85	1294.93	1.27795	1684.48	1596.21	1672.58	1352.24	1345.29	1370.62	0.000502809
CG4180	CG4180-PA	FBgn0001977	CIAPIN1	Cytokine induced apoptosis inhibitor 1	cytoplasm/cytosol	401.53	641.978	0.625458	413.222	384.328	413.903	557.368	691.506	673.607	0.00535965
CG4182	CG4182-PA CG4182-PB	FBgn0041713	yellow-c	yellow-c		113.713	143.466	0.792616	114.974	113.351	113.806	160.343	141.297	132.052	0.0216108
CG4199	CG4199-PC CG4199-PD CG4199-PB CG4199-PG CG4199-PH CG4199-PI CG4199-PA	FBgn0025628	CG4199	-		212.227	393.301	0.539605	211.929	212.433	216.208	403.783	378.743	393.142	1.7385e-05
CG4204	CG4204-PA	FBgn0023212	EloB	Elongin B	cytoplasm/cytosol	322.946	322.215	1.00227	314.227	301.272	354.742	352.5	282.22	312.28	0.78023
CG4212	CG4212-PA CG4212-PD CG4212-PB	FBgn0015791	Rab14	Rab14		215.326	220.242	0.977681	202.122	221.316	224.155	282.13	193.113	206.221	0.71312
CG4217	CG4217-PA CG4217-PB	FBgn0038805	TFAM	mitochondrial transcription factor A	mitochondria	4650.79	4828.2	0.963256	4246.07	5513.47	4382.78	4876.47	4083.53	5863.45	0.745577
CG42310	CG42310-PB CG42310-PC CG42310-PD CG42310-PE	FBgn0259210	prom	prominin		1801.76	2368.37	0.760759	1745.27	2558.06	2001.99	1776.94	2227.15	3017.16	0.612188
CG42314	CG42314-PK CG42314-PN CG42314-PO CG42314-PI CG42314-PL CG42314-PP CG42314-PQ CG42314-PR CG42314-PS CG42314-PJ CG42314-PM	FBgn0259214	PMCA	plasma membrane calcium ATPase		1808.79	1457.52	1.24101	1976.34	1604.38	1774.42	1383.85	1538.78	2030.17	0.579192
CG4233	CG4233-PA	FBgn0001125	Got2	Glutamate oxaloacetate transaminase 2	mitochondria	266.258	250.977	1.06089	275.692	243.748	344.661	254.237	228.608	274.628	0.337111
CG4233	CG4233-PA CG4233-PB	FBgn0001125	Got2	Glutamate oxaloacetate transaminase 2	mitochondria	338.205	316.713	1.06786	342.535	325.372	347.868	322.931	319.459	315.551	0.0535369
CG42330	CG42330-PD CG42330-PE CG42330-PH CG42330-PI CG42330-PJ	FBgn0263219	Dscam4	Down syndrome cell adhesion molecule 4		207.022	268.202	0.771887	222.366	187.159	215.004	231.42	264.32	324.556	0.0899047
CG42344	CG42344-PD CG42344-PE CG42344-PH CG42344-PG CG42344-PJ CG42344-PM	FBgn0259246	brp	bruchpilot		19427.8	27145.6	0.715691	23131.2	18472.4	17528.1	37527.1	25859.6	22125.1	0.150394
CG42344	CG42344-PD CG42344-PE CG42344-PH CG42344-PG CG42344-PI CG42344-PJ CG42344-PK CG42344-PL	FBgn0259246	brp	bruchpilot		1303.81	1362.56	0.956879	1145.48	1546.81	1335.28	1186.52	1337.08	1365.36	0.737392
CG42344	CG42344-PD CG42344-PE CG42344-PH CG42344-PG CG42344-PJ CG42344-PK CG42344-PL CG42344-PM	FBgn0259246	brp	bruchpilot		240.979	313.044	0.769794	266.761	286.622	192.926	314.356	376.35	266.118	0.176309
CG42344	CG42344-PD CG42344-PE CG42344-PH CG42344-PG CG42344-PI CG42344-PJ CG42344-PK CG42344-PL CG42344-PM	FBgn0259246	brp	bruchpilot		2584.44	2009.13	1.28635	2380.31	2307.7	2583.08	2011.74	2420.51	2003.5	0.15764
CG4236	CG4236-PA CG4236-PB	FBgn0263979	Caf1-55	Chromatin assembly factor 1, p55 subunit		833.283	843.293	0.98813	1056.35	1029.67	608.146	909.177	682.205	924.953	0.737543
CG4254	CG4254-PA	FBgn0011726	tsr	twinstar		739.752	1125.74	0.657123	739.67	740.006	734.648	1308.12	1123.31	1019.37	0.00815931
CG4260	CG4260-PA	FBgn0264855	AP-2alpha	Adaptor Protein complex 2, alpha subunit		4941.46	14396.8	0.343234	5221.45	6008.15	4013.65	18353.2	10501.7	17044	0.0149435
CG4260	CG4260-PA CG4260-PB	FBgn0264855	AP-2alpha	Adaptor Protein complex 2, alpha subunit		535.082	579.493	0.923364	567.915	513.235	510.874	599.316	563.394	555.789	0.14027
CG4262	CG4262-PB CG4262-PC CG4262-PD CG4262-PA	FBgn0260400	elav	embryonic lethal abnormal vision		679.602	648.863	1.04737	711.413	646.608	683.918	672.062	671.545	588.545	0.336157
CG4264	CG4264-PE CG4264-PF CG4264-PA CG4264-PC CG4264-PD CG4264-PB CG4264-PG	FBgn0266599	Hsc70-4	Heat shock protein cognate 4		146.707	193.646	0.757604	148.891	134.306	155.864	202.731	200.343	172.362	0.0174422
CG4265	CG4265-PA CG4265-PB	FBgn0010288	Uch	Ubiquitin carboxy-terminal hydrolase	cytoplasm/cytosol	746.255	1059.61	0.704276	782.293	668.792	802.215	1295.44	899.648	1041.17	0.0561922
CG4265	CG4265-PA CG4265-PB CG4265-PC	FBgn0010288	Uch	Ubiquitin carboxy-terminal hydrolase	cytoplasm/cytosol	622.705	993.802	0.626589	697.358	563.615	620.056	1030.24	958.936	960.937	0.00141139
CG42796	CG42796-PD CG42796-PF CG42796-PE	FBgn0261929	5-HT2B	5-hydroxytryptamine (serotonin) receptor 2B		133497	179274	0.744652	134975	120597	148420	178112	176667	183171	0.00569842
CG4300	CG4300-PA CG4300-PB CG4300-PC CG4300-PD	FBgn0036272	CG4300	-		2703.78	2709.46	0.997903	2091.35	3163.24	3171.92	2633.76	2932.55	2587.01	0.819951
CG4307	CG4307-PA	FBgn0262509	nrm	neuromusculin	mitochondria	2327.67	2094.06	1.11156	2233.03	2475.89	2675.6	2217.44	2153.01	2090.07	0.0817339
CG43073	CG43073-PF CG43073-PG CG43073-PI CG43073-PJ	FBgn0262483	Rbp	RIM-binding protein		528.043	650.63	0.811586	555.659	539.463	493.097	629.877	717.601	613.584	0.0291676
CG43163	CG43163-PD CG43163-PC	FBgn0262719	CG43163	-		3061.12	2554.06	1.19853	3335.78	3751.34	2121.74	2104.73	2769.65	2998.94	0.469366
CG43224	CG43224-PE CG43224-PF CG43224-PH CG43224-PI CG43224-PL CG43224-PM CG43224-PN CG43224-PG CG43224-PJ	FBgn0262869	Gfrl	Glial cell line-derived neurotrophic family receptor-like		993.361	489.821	2.02801	821.594	1095.06	1123.96	484.994	569.682	433.382	0.0076715
CG43340	CG43340-PM CG43340-PN CG43340-PO CG43340-PQ	FBgn0263077	CG43340	-		583.719	434.83	1.34241	437.854	665.032	742.988	428.934	484.748	393.151	0.13254
CG43402	CG43402-PB CG43402-PA	FBgn0263321	CG43402	-		85.7982	363.977	0.235724	111.091	89.9642	62.3127	375.404	359.357	357.688	5.39612e-05
CG43443	CG43443-PD CG43443-PA CG43443-PK CG43443-PN CG43443-PI CG43443-PL CG43443-PM CG43443-PO CG43443-PS CG43443-PP CG43443-PQ CG43443-PR	FBgn0263391	hts	hu li tai shao		2997.27	3336.36	0.898366	3225.44	3174.33	2565.62	2559.85	3926.45	3024.38	0.709185
CG43443	CG43443-PD CG43443-PC CG43443-PH CG43443-PJ CG43443-PA CG43443-PK CG43443-PN CG43443-PI CG43443-PL CG43443-PM CG43443-PO CG43443-PS CG43443-PP CG43443-PQ CG43443-PR	FBgn0263391	hts	hu li tai shao		1097.85	1067.31	1.02861	1017.89	1189.01	1106.35	1026.85	965.491	1277	0.898107
CG4347	CG4347-PA CG4347-PC CG4347-PD CG4347-PE	FBgn0035978	UGP	UGP	cytoplasm/cytosol	167.854	127.039	1.32128	164.873	168.807	165.798	133.681	131.647	116.526	0.00210381
CG43479	CG43479-PB CG43479-PC CG43479-PD CG43479-PG CG43479-PF CG43479-PH CG43479-PI CG43479-PJ CG43479-PK CG43479-PL	FBgn0263456	nwk	nervous wreck		1294.86	1246.48	1.03881	1251.49	1429.51	1297.9	1273.42	1228.38	1238.66	0.222155
CG4357	CG4357-PA CG4357-PG CG4357-PC CG4357-PD CG4357-PF CG4357-PE	FBgn0036279	Ncc69	sodium chloride cotransporter 69		664.232	679.406	0.977666	741.312	576.383	765.186	665.81	579.613	919.682	0.827831
CG4365	CG4365-PB CG4365-PA CG4365-PC	FBgn0037024	tzn	tenzing norgay	mitochondria	615.802	519.954	1.18434	652.354	604.696	593.901	521.697	596.392	446.868	0.111049
CG4376	CG4376-PB CG4376-PD CG4376-PI CG4376-PA CG4376-PC CG4376-PG CG4376-PH CG4376-PJ CG4376-PF	FBgn0000667	Actn	alpha actinin		1614.91	1948.74	0.828696	1745.73	1733.43	1618	2068.8	2029.41	1897.95	0.0103565
CG4379	CG4379-PB CG4379-PC CG4379-PD	FBgn0000273	Pka-C1	Protein kinase, cAMP-dependent, catalytic subunit 1		1257.98	1207.04	1.0422	1398.02	1171.9	1375.7	1005.72	1596.05	1341.36	0.996647
CG4381	CG4381-PA	FBgn0010039	GstD3	Glutathione S transferase D3	cytoplasm/cytosol	184.877	192.99	0.957961	229.691	151.429	163.943	176.837	188.948	221.289	0.639316
CG4389	CG4389-PB CG4389-PA	FBgn0028479	Mtpalpha	Mitochondrial trifunctional protein alpha subunit	mitochondria	396.326	308.223	1.28584	403.992	378.121	391.927	306.474	304.289	309.784	0.000380593
CG4412	CG4412-PA CG4412-PC CG4412-PB	FBgn0016119	ATPsynCF6	ATP synthase, coupling factor 6	mitochondria	1822.97	1621.68	1.12412	1878.62	1814.35	1774.96	1607.24	1677.28	1584.22	0.0083384
CG44195	CG44195-PA	FBgn0265084	CG44195	-		190.73	161.673	1.17973	201.007	179.166	204.53	168.136	154.746	159.872	0.0183933
CG4422	CG4422-PA CG4422-PB CG4422-PC	FBgn0004868	Gdi	GDP dissociation inhibitor	cytoplasm/cytosol	491.571	608.075	0.808405	505.963	446.183	536.376	597.446	653.715	577.827	0.031364
CG44242	CG44242-PA CG44242-PB	FBgn0265177	CG44242	-	mitochondria	1575.02	1037.05	1.51875	1766.83	1456.25	1533.59	1026.93	1123.43	971.886	0.00619921
CG44247	CG44247-PA CG44247-PB	FBgn0265182	CG44247	-	ER	395.193	337.242	1.17184	405.702	363.487	421.744	268.651	348.692	327.969	0.0506143
CG4460	CG4460-PA CG4460-PB	FBgn0001223	Hsp22	Heat shock protein 22	mitochondria	139.445	166.196	0.839043	140.604	143.253	134.801	189.51	207.289	128.939	0.208786
CG4464	CG4464-PD CG4464-PB CG4464-PC CG4464-PA CG4464-PE	FBgn0010412	RpS19a	Ribosomal protein S19a	cytosolic small ribosomal subunit	188.354	168.135	1.12026	205.087	152.78	214.449	142.914	207.672	158.726	0.485407
CG44746	CG44746-PB CG44746-PF CG44746-PG CG44746-PH	FBgn0265959	rdgC	retinal degeneration C		859.139	804.376	1.06808	981.998	755.437	815.746	916.641	708.343	608.824	0.400234
CG4475	CG4475-PA CG4475-PC CG4475-PB	FBgn0020415	Idgf2	Imaginal disc growth factor 2		57.4765	80.2167	0.716514	57.4141	59.7861	55.0686	80.2232	88.1807	70.1635	0.014832
CG4486	CG4486-PA	FBgn0015039	Cyp9b2	Cytochrome P450-9b2	ER	69.425	62.0552	1.11876	71.7792	65.1869	75.2183	72.2536	62.41	52.2582	0.263567
CG4494	CG4494-PA CG4494-PB	FBgn0264922	smt3	smt3		265.158	315.293	0.840989	313.078	228.509	190.098	328.954	277.296	300.52	0.211489
CG45057	CG45057-PA CG45057-PC CG45057-PD CG45057-PB	FBgn0266417	ringer	ringmaker		864.294	821.366	1.05226	857.463	932.514	820.742	848.984	837.039	780.322	0.286043
CG45076	CG45076-PA CG45076-PH	FBgn0266446	CG45076	-		1291.21	2144.47	0.602112	1282.42	1205.52	1399.23	2188.62	2139.39	2109.35	0.000152479
CG45092	CG45092-PD CG45092-PE CG45092-PF	FBgn0266525	CG45092	-		564.11	535.551	1.05333	619.584	522.857	575.452	518.978	574.885	510.184	0.33344
CG45110	CG45110-PA CG45110-PB CG45110-PC CG45110-PF CG45110-PG CG45110-PH CG45110-PI CG45110-PJ CG45110-PK CG45110-PL CG45110-PM CG45110-PN	FBgn0266579	tau	tau		1249.18	1103.19	1.13234	1224.06	1203.04	1050.27	1284.92	1063.58	1039.18	0.769727
CG45110	CG45110-PA CG45110-PB CG45110-PG CG45110-PK CG45110-PL CG45110-PM	FBgn0266579	tau	tau		596.748	533.443	1.11867	605.04	493.504	742.847	675.649	455.846	559.732	0.629884
CG45110	CG45110-PA CG45110-PB CG45110-PC CG45110-PF CG45110-PG CG45110-PK CG45110-PL CG45110-PM CG45110-PN	FBgn0266579	tau	tau		326.59	298.406	1.09445	362.889	316.007	329.242	304.736	303.51	287.595	0.0671745
CG45110	CG45110-PA CG45110-PB CG45110-PC CG45110-PF CG45110-PG CG45110-PI CG45110-PJ CG45110-PK CG45110-PL CG45110-PM CG45110-PN	FBgn0266579	tau	tau		543.401	479.809	1.13254	557.121	528.413	545.441	501.294	490.535	450.64	0.0230243
CG4533	CG4533-PA CG4533-PC	FBgn0011296	l(2)efl	lethal (2) essential for life		188.239	182.619	1.03078	206.044	197.66	129.25	186.806	238.844	156.193	0.659097
CG4550	CG4550-PA	FBgn0002940	ninaE	neither inactivation nor afterpotential E		160.994	134.455	1.19738	168.792	147.015	154.013	145.298	122.435	128.224	0.0587851
CG4559	CG4559-PC CG4559-PB CG4559-PA CG4559-PD	FBgn0020414	Idgf3	Imaginal disc growth factor 3		66.8059	95.0997	0.702483	66.2516	70.89	71.6668	92.8056	101.847	91.834	0.00199789
CG4572	CG4572-PA CG4572-PB CG4572-PD	FBgn0038738	CG4572	-		126.629	143.405	0.883016	149.038	106.222	113.091	129.669	139.938	166.705	0.259743
CG4574	CG4574-PA CG4574-PB CG4574-PC CG4574-PD CG4574-PG CG4574-PH	FBgn0004611	Plc21C	Phospholipase C at 21C		2204.73	3169.55	0.695596	2761.06	2293.68	1617.41	2785.09	3668.18	3197.8	0.0766766
CG45760	CG45760-PB	FBgn0267363	JYalpha	JYalpha		2967.49	2492.72	1.19047	3384.62	2449.79	2561.65	2471.65	2637.5	2382.26	0.377477
CG4577	CG4577-PA CG4577-PB	FBgn0031306	CG4577	-		338.101	301.46	1.12155	357.309	327.058	331.472	317.029	299.506	289.52	0.0418744
CG4581	CG4581-PA	FBgn0025352	Thiolase	Thiolase	mitochondria	339.944	264.745	1.28404	346.225	336.226	340.93	274.528	266.445	260.02	0.000129776
CG4587	CG4587-PH CG4587-PI CG4587-PJ CG4587-PK CG4587-PL CG4587-PM CG4587-PN CG4587-PO	FBgn0028863	CG4587	-		2106.12	1726.07	1.22018	2266.41	1656.48	2325.63	1857.11	1645.49	1694.11	0.19138
CG4590	CG4590-PA CG4590-PB CG4590-PC CG4590-PD	FBgn0027108	Inx2	Innexin 2		1577.62	1368.83	1.15253	1506.32	1591.36	1472.07	1341.94	1411.74	1239.52	0.0350275
CG4598	CG4598-PA CG4598-PB	FBgn0032160	CG4598	-	mitochondria	318.752	291.488	1.09353	333.496	325.052	280.552	290.962	290.985	281.657	0.206604
CG4600	CG4600-PA	FBgn0040064	yip2	yippee interacting protein 2	mitochondria	219.902	211.923	1.03765	222.309	215.201	219.051	226.786	205.707	209.776	0.520696
CG4609	CG4609-PA CG4609-PC	FBgn0014163	fax	failed axon connections	cytoplasm/cytosol	551.03	1143.99	0.481672	580.917	534.67	545.681	1152.31	1116.03	1106.27	8.54241e-06
CG4609	CG4609-PA CG4609-PB CG4609-PC CG4609-PD CG4609-PE CG4609-PF	FBgn0014163	fax	failed axon connections	cytoplasm/cytosol	553.604	1021.28	0.542069	570.287	566.285	556.382	991.692	1073.45	1167.05	0.000541945
CG46149	CG46149-PE CG46149-PA CG46149-PB CG46149-PF	FBgn0267828	Fatp	Fatty acid (long chain) transport protein	ER	150.312	130.268	1.15386	151.971	163.538	162.53	134.899	129.832	125.498	0.00310094
CG4634	CG4634-PA CG4634-PB CG4634-PC	FBgn0016687	Nurf-38	Nucleosome remodeling factor - 38kD		233.713	209.666	1.11469	235.871	228.604	241.127	215.156	206.006	207.752	0.00508448
CG4634	CG4634-PA CG4634-PB	FBgn0016687	Nurf-38	Nucleosome remodeling factor - 38kD		193.139	155.934	1.23859	206.577	179.981	194.708	159.127	144.647	165.528	0.019383
CG4651	CG4651-PA CG4651-PB CG4651-PC	FBgn0011272	RpL13	Ribosomal protein L13	cytosolic large ribosomal subunit	227.618	247.267	0.920535	227.896	225.927	238.002	259.86	249.393	237.121	0.0739672
CG4665	CG4665-PC CG4665-PA CG4665-PB	FBgn0035964	Dhpr	Dihydropteridine reductase	cytoplasm/cytosol	243.578	245.862	0.99071	251.539	234.51	249.189	256.418	229.077	232.645	0.602713
CG4674	CG4674-PA	FBgn0037856	Leash	Leash		682.959	918.396	0.743643	941.486	861.062	582.374	1052.13	1240.85	730.32	0.313059
CG4685	CG4685-PA CG4685-PB CG4685-PC CG4685-PD CG4685-PE	FBgn0039349	Ssadh	Succinic semialdehyde dehydrogenase	mitochondria	683.337	605.138	1.12923	742.364	658.684	692.812	582.643	620.426	602.258	0.0225234
CG4686	CG4686-PA CG4686-PB	FBgn0038739	CG4686	-		652.092	442.769	1.47276	704.75	587.664	668.572	449.107	430.312	444.029	0.00374202
CG4690	CG4690-PA CG4690-PB CG4690-PC	FBgn0029837	Tsp5D	Tetraspanin 5D		2063.72	3739.45	0.551878	1934.39	2071.85	2202.31	3675.54	4495.51	3249.45	0.00967243
CG4692	CG4692-PB CG4692-PA	FBgn0035032	ATPsynF	ATP synthase, subunit F	mitochondria	1933.98	1440.7	1.34239	2050.66	1922.47	1840.28	1513.08	1519.07	1310.4	0.00595151
CG4696	CG4696-PA CG4696-PC	FBgn0002789	Mp20	Muscle protein 20		250.889	280.793	0.893502	250.511	246.844	248.909	311.943	280.654	267.87	0.0441896
CG4703	CG4703-PA	FBgn0038742	Arc42	Arc42	mitochondria	519.168	381.319	1.3615	532.43	450.838	558.509	413.296	392.559	365.315	0.0248615
CG4721	CG4721-PA	FBgn0039024	CG4721	-		130.887	119.851	1.09208	126.768	140.412	126.42	158.807	122.669	102.734	0.863235
CG4729	CG4729-PA CG4729-PC CG4729-PB CG4729-PE	FBgn0036623	CG4729	-	mitochondria	381.215	344.669	1.10603	416.26	350.922	358.812	391.303	332.651	311.986	0.393724
CG4729	CG4729-PA CG4729-PC CG4729-PB CG4729-PD CG4729-PE	FBgn0036623	CG4729	-	mitochondria	298.483	329.952	0.904627	276.457	399.792	254.303	457.927	305.925	274.747	0.645225
CG4759	CG4759-PA CG4759-PB CG4759-PC CG4759-PD	FBgn0039359	RpL27	Ribosomal protein L27	cytosolic large ribosomal subunit	228.294	238.706	0.956382	220.455	223.068	227.771	244.314	236.98	230.471	0.0409623
CG4769	CG4769-PA CG4769-PB	FBgn0035600	Cyt-c1	Cytochrome c1	mitochondria	2142.15	1775.1	1.20678	2330.21	1977.44	2073.13	1687.66	1852.73	1798.18	0.0401266
CG4784	CG4784-PA	FBgn0036619	Cpr72Ec	Cuticular protein 72Ec		1282.96	1043.78	1.22916	1469.56	1206.47	1206.99	1138.87	1045.52	973.328	0.0726711
CG4800	CG4800-PA CG4800-PB	FBgn0037874	Tctp	Translationally controlled tumor protein	cytoplasm/cytosol	136.585	131.202	1.04103	152.952	121.031	144.272	142.753	134.063	120.882	0.581936
CG4829	CG4829-PB CG4829-PA CG4829-PC CG4829-PD CG4829-PE	FBgn0030796	CG4829	-		760.085	653.224	1.16359	1044.5	615.757	709.602	666.385	559.56	622.189	0.263416
CG4829	CG4829-PB CG4829-PA CG4829-PC CG4829-PD CG4829-PE CG4829-PF	FBgn0030796	CG4829	-		530.432	483.759	1.09648	370.575	408.518	556.94	427.541	549.164	433.692	0.738536
CG4842	CG4842-PA	FBgn0036620	CG4842	-	cytoplasm/cytosol	1698.84	582.621	2.91585	1202.65	998.927	1515.48	635.079	691.155	431.28	0.0183198
CG4843	CG4843-PA CG4843-PB CG4843-PE CG4843-PF CG4843-PG CG4843-PC	FBgn0004117	Tm2	Tropomyosin 2		2920.86	2395.38	1.21937	2927.93	3857.03	2860.32	3021.82	2556.25	2352.81	0.204767
CG4843	CG4843-PA CG4843-PB CG4843-PE CG4843-PF CG4843-PG	FBgn0004117	Tm2	Tropomyosin 2		2435.27	2056.49	1.18418	2263.81	3207.6	2106.15	2033.32	1772.88	2488.14	0.347735
CG4847	CG4847-PA CG4847-PC CG4847-PE CG4847-PD	FBgn0034229	CG4847	-		69.4656	62.4601	1.11216	71.0828	72.014	69.6097	66.3032	66.1017	55.81	0.0820607
CG4863	CG4863-PA CG4863-PH CG4863-PD CG4863-PG	FBgn0020910	RpL3	Ribosomal protein L3	cytosolic large ribosomal subunit	194.494	184.011	1.05697	214.402	186.955	184.787	203.905	174.755	116.401	0.330498
CG4863	CG4863-PA CG4863-PH	FBgn0020910	RpL3	Ribosomal protein L3	cytosolic large ribosomal subunit	174.948	205.596	0.850932	173.893	166.086	185.781	225.183	209.352	199.102	0.0193786
CG4869	CG4869-PB CG4869-PC	FBgn0003890	betaTub97EF	beta-Tubulin at 97EF		719.026	873.813	0.82286	655.815	715.983	679.224	974.999	841.061	812.923	0.0220323
CG4897	CG4897-PA CG4897-PB	FBgn0005593	RpL7	Ribosomal protein L7	cytosolic large ribosomal subunit	237.172	247.963	0.95648	247.745	222.245	245.333	264.391	250.947	232.351	0.431415
CG4898	CG4898-PK CG4898-PF CG4898-PE CG4898-PJ CG4898-PG CG4898-PM CG4898-PO CG4898-PL CG4898-PN CG4898-PP CG4898-PS	FBgn0003721	Tm1	Tropomyosin 1		10732.2	9887.02	1.08549	9709.04	9283.37	8748.65	10188.4	9271.16	9794.83	0.259674
CG4898	CG4898-PA CG4898-PL CG4898-PN CG4898-PQ CG4898-PR CG4898-PS	FBgn0003721	Tm1	Tropomyosin 1		2732.36	3311.2	0.825185	2088.25	3229.79	2395.64	3507.23	2555.39	3037.36	0.350879
CG4898	CG4898-PK CG4898-PF CG4898-PI CG4898-PC CG4898-PH CG4898-PE CG4898-PJ CG4898-PG CG4898-PM CG4898-PO	FBgn0003721	Tm1	Tropomyosin 1		1416.62	1564.2	0.905649	1552.91	1424.82	1295.46	1588.26	1347.15	1534.5	0.563413
CG4898	CG4898-PK CG4898-PF CG4898-PE CG4898-PJ CG4898-PG CG4898-PM CG4898-PO CG4898-PR CG4898-PS	FBgn0003721	Tm1	Tropomyosin 1		1728.05	2626.71	0.657879	1576.08	1699.25	1903.04	3003.01	2366.86	2529.88	0.013122
CG4898	CG4898-PA CG4898-PL	FBgn0003721	Tm1	Tropomyosin 1		1213.21	1806.38	0.671625	1313.19	1201.8	1138.28	1874.95	1687.85	1647.64	0.00391531
CG4898	CG4898-PK CG4898-PF CG4898-PA CG4898-PE CG4898-PJ CG4898-PG CG4898-PM CG4898-PO CG4898-PL CG4898-PN CG4898-PQ CG4898-PR CG4898-PS	FBgn0003721	Tm1	Tropomyosin 1		1236.42	1561.35	0.791892	1268.91	1187.79	1255.68	1539.19	1493.25	1661.01	0.00428801
CG4898	CG4898-PA CG4898-PL CG4898-PN CG4898-PQ	FBgn0003721	Tm1	Tropomyosin 1		1997	2677.16	0.745938	2328.88	1960.18	1728.94	3024.65	2524.98	2544.75	0.0443938
CG4898	CG4898-PK	FBgn0003721	Tm1	Tropomyosin 1		6520.98	5885.28	1.10801	7803.7	5548.92	6592.22	5750.01	6196.06	5732.61	0.321925
CG4899	CG4899-PA CG4899-PC	FBgn0011693	Pdh	Photoreceptor dehydrogenase		387.384	298.485	1.29783	400.616	372.138	390.483	307.603	297.049	291.259	0.000752259
CG4899	CG4899-PA CG4899-PB CG4899-PC CG4899-PD	FBgn0011693	Pdh	Photoreceptor dehydrogenase		483.891	383.342	1.2623	494.791	485.989	471.565	403.417	430.716	345.32	0.0251545
CG4904	CG4904-PB CG4904-PA	FBgn0250843	Prosalpha6	Proteasome alpha6 subunit	proteasome	231.32	275.142	0.84073	236.869	223.742	303.922	219.638	277.377	351.082	0.572889
CG4916	CG4916-PA CG4916-PB	FBgn0004419	me31B	maternal expression at 31B	cytoplasm/cytosol	217.321	232.111	0.936282	168.843	234.079	206.819	233.094	212.785	252.11	0.2533
CG4918	CG4918-PA	FBgn0003274	RpLP2	Ribosomal protein LP2	cytosolic large ribosomal subunit	274.86	269.965	1.01813	277.937	258.461	290.239	253.098	287.418	276.575	0.827948
CG4919	CG4919-PA CG4919-PB	FBgn0046114	Gclm	Glutamate-cysteine ligase modifier subunit	cytoplasm/cytosol	272.832	213.678	1.27684	269.207	283.309	276.549	258.057	269.281	180.647	0.225069
CG4930	CG4930-PA CG4930-PB CG4930-PC	FBgn0028515	EndoGI	Endonuclease G inhibitor		157.118	186.146	0.844059	176.96	158.596	171.944	176.617	202.641	184.114	0.120886
CG4944	CG4944-PA CG4944-PB CG4944-PD CG4944-PE CG4944-PC	FBgn0026084	cib	ciboulot	cytoplasm/cytosol	158.23	285.488	0.554244	162.637	146.718	164.286	274.455	267.701	275.254	4.70434e-05
CG4954	CG4954-PA CG4954-PB	FBgn0034258	eIF3c	eukaryotic translation initiation factor 3 subunit c	cytoplasm/cytosol	385.342	369.006	1.04427	418.524	322.22	416.707	497.185	384.563	302.628	0.896445
CG4993	CG4993-PA CG4993-PB CG4993-PC CG4993-PD	FBgn0024734	PRL-1	PRL-1 phosphatase	cytoplasm/cytosol	450.651	430.21	1.04752	443.119	363.154	508.55	480.4	346.944	518.692	0.883962
CG4994	CG4994-PA CG4994-PB CG4994-PC	FBgn0026409	Mpcp	Mitochondrial phosphate carrier protein	mitochondria	1160.55	1022.74	1.13475	1275.12	1140.78	1127.98	1052.41	1019.46	1034.44	0.0384788
CG4999	CG4999-PB CG4999-PA CG4999-PC	FBgn0035936	Tsp66E	Tetraspanin 66E		880.69	712.424	1.23619	760.831	908.726	1008.45	806.641	777.995	623.467	0.162827
CG5009	CG5009-PA	FBgn0027572	CG5009	-	peroxisome	129.778	150.202	0.864024	139.17	120.716	129.469	173.251	194.303	126.072	0.17107
CG5014	CG5014-PB CG5014-PC CG5014-PE	FBgn0029687	Vap33	VAMP-associated protein 33kDa		545.342	674.739	0.808226	657.359	464.352	547.539	756.989	624.029	498.531	0.493943
CG5014	CG5014-PB CG5014-PC CG5014-PE CG5014-PA	FBgn0029687	Vap33	VAMP-associated protein 33kDa		622.994	634.8	0.981403	685.455	645.168	646.161	572.551	654.83	686.885	0.599008
CG5020	CG5020-PB CG5020-PA CG5020-PC CG5020-PI CG5020-PJ CG5020-PM CG5020-PN CG5020-PO CG5020-PP CG5020-PQ CG5020-PR CG5020-PS CG5020-PT CG5020-PV	FBgn0020503	CLIP-190	Cytoplasmic linker protein 190		548.654	831.982	0.659455	526.98	450.35	643.018	872.777	809.509	718.72	0.0221358
CG5028	CG5028-PA CG5028-PB CG5028-PC CG5028-PD	FBgn0039358	CG5028	-	mitochondria	1351.07	1279.73	1.05575	1492.87	1090.1	1437.42	1251.62	1254.46	1330.7	0.659121
CG5044	CG5044-PA CG5044-PB	FBgn0038326	CG5044	-	mitochondria	593.785	463.849	1.28013	608.221	562.458	592.492	429.317	509.632	503.343	0.0212205
CG5068	CG5068-PA CG5068-PB	FBgn0035951	CG5068	-		867.089	727.64	1.19165	900.241	1016.91	732.244	621.822	736.339	864.553	0.25957
CG5119	CG5119-PC CG5119-PB CG5119-PA	FBgn0265297	pAbp	poly(A) binding protein		112.835	122.552	0.920714	111.542	110.55	123.927	126.373	120.89	122.287	0.163857
CG5125	CG5125-PB CG5125-PA CG5125-PC CG5125-PD	FBgn0002938	ninaC	neither inactivation nor afterpotential C		653.742	623.525	1.04846	721.127	603.72	634.986	621.481	640.373	609.562	0.46163
CG5125	CG5125-PB	FBgn0002938	ninaC	neither inactivation nor afterpotential C		1339.96	1561.39	0.858184	1587.05	1184.08	1310.7	1508.36	1700.91	1321.63	0.40695
CG5164	CG5164-PA	FBgn0034335	GstE1	Glutathione S transferase E1	cytoplasm/cytosol	114.147	168.236	0.678496	128.832	99.147	118.571	170.271	156.094	179.665	0.00865375
CG5165	CG5165-PA	FBgn0003076	Pgm	phosphoglucose mutase	cytoplasm/cytosol	312.964	242.616	1.28996	342.779	335.045	275.404	266.772	251.154	185.032	0.064144
CG5167	CG5167-PA	FBgn0038038	CG5167	-	mitochondria	158.601	140.629	1.1278	184.631	172.604	164.255	161.043	133.177	129.786	0.0479603
CG5170	CG5170-PD CG5170-PF CG5170-PE CG5170-PA CG5170-PB CG5170-PG CG5170-PH	FBgn0027835	Dp1	Dodeca-satellite-binding protein 1		154.635	130.264	1.18709	191.673	135.929	146.487	115.688	149.89	123.222	0.22818
CG5174	CG5174-PJ CG5174-PA CG5174-PH CG5174-PG CG5174-PB CG5174-PL CG5174-PM CG5174-PN CG5174-PO CG5174-PP	FBgn0034345	CG5174	-		321.111	386.461	0.830901	310.135	312	343.285	393.37	384.661	381.545	0.00463048
CG5177	CG5177-PA CG5177-PB	FBgn0031908	CG5177	-	cytoplasm/cytosol	3788.14	3863.82	0.980413	4283.58	3578.68	3264.22	3815.46	4212.38	3099.02	0.999789
CG5210	CG5210-PA CG5210-PB	FBgn0013763	Idgf6	Imaginal disc growth factor 6		90.0302	100.264	0.897933	93.2123	91.1616	88.746	111.511	108.114	89.5771	0.157988
CG5214	CG5214-PA	FBgn0037891	CG5214	-	mitochondria	2869.8	2512.2	1.14235	2697.76	2851.94	2457.94	2378.88	2682.25	2239.18	0.246666
CG5266	CG5266-PA	FBgn0086134	Prosalpha2	Proteasome alpha2 subunit	proteasome	544.017	454.721	1.19637	595.039	465.207	464.661	438.731	424.791	451.634	0.187697
CG5269	CG5269-PB CG5269-PC CG5269-PA	FBgn0267975	vib	vibrator		352.632	488.675	0.721609	293.626	386.485	228.013	505.906	498.623	457.857	0.0187487
CG5288	CG5288-PC CG5288-PA CG5288-PB CG5288-PD	FBgn0263199	Galk	Galactokinase	cytoplasm/cytosol	75.3986	49.5739	1.52093	72.7815	74.6356	79.8723	61.7662	45.7673	50.894	0.0113544
CG5289	CG5289-PA CG5289-PB	FBgn0015282	Rpt2	Regulatory particle triple-A ATPase 2	proteasome	266.354	330.959	0.804795	283.369	255.545	300.498	487.18	320.332	330.805	0.147178
CG5320	CG5320-PF CG5320-PC CG5320-PD	FBgn0001098	Gdh	Glutamate dehydrogenase	mitochondria	1033.82	1056.4	0.978625	1090.43	968.673	1049.91	1028.72	1144.72	1005.85	0.696914
CG5320	CG5320-PB CG5320-PA	FBgn0001098	Gdh	Glutamate dehydrogenase	mitochondria	656.75	728.322	0.901731	709.705	584.179	668.257	766.393	612.046	808.527	0.345975
CG5320	CG5320-PA CG5320-PF CG5320-PC	FBgn0001098	Gdh	Glutamate dehydrogenase	mitochondria	826.002	1586.44	0.520664	790.327	879.035	557.451	1282.67	1308.05	832.449	0.0933481
CG5320	CG5320-PB CG5320-PA CG5320-PF CG5320-PC CG5320-PD	FBgn0001098	Gdh	Glutamate dehydrogenase	mitochondria	3564.5	3414.78	1.04384	3700.63	3791.31	3516.12	3802.79	2976.81	3298.14	0.288617
CG5345	CG5345-PA CG5345-PB	FBgn0000566	Eip55E	Eip55E	cytoplasm/cytosol	283.913	342.238	0.82958	280.706	270.195	284.96	479.219	327.5	304.637	0.170053
CG5355	CG5355-PA	FBgn0032242	CG5355	-	mitochondria	693.614	984.256	0.704709	595.679	668.903	715.995	1025.48	983	975.274	0.000950599
CG5362	CG5362-PA CG5362-PB	FBgn0262782	Mdh1	Malate dehydrogenase 1	cytoplasm/cytosol	181.399	146.58	1.23755	183.143	180.214	179.451	151.131	146.433	144.128	0.000136782
CG5377	CG5377-PA	FBgn0038974	CG5377	-	mitochondria	596.605	669.372	0.89129	644.668	675.1	514.35	644.284	612.543	611.593	0.831842
CG5378	CG5378-PA	FBgn0028688	Rpn7	Regulatory particle non-ATPase 7	proteasome	219.21	309.956	0.707231	212.733	217.031	275.581	340.706	288.202	324.537	0.031706
CG5384	CG5384-PA CG5384-PB	FBgn0032216	Usp14	Ubiquitin specific protease 14	cytoplasm/cytosol	257.585	513.885	0.50125	283.09	215.12	258.643	452.225	594.664	500.015	0.00473061
CG5390	CG5390-PA CG5390-PB	FBgn0032213	CG5390	-		134.905	140.79	0.958197	137.606	119.852	148.69	166.74	154.052	115.769	0.59287
CG5417	CG5417-PB	FBgn0038808	Srp14	Signal recognition particle protein 14	cytoplasm/cytosol	108.932	128.04	0.850767	131.622	107.808	93.7479	119.442	149.912	116.005	0.322858
CG5433	CG5433-PA CG5433-PB CG5433-PC	FBgn0010235	Klc	Kinesin light chain	cytoplasm/cytosol	226.93	374.682	0.605661	213.591	284.68	203.032	383.239	400.299	351.223	0.00795834
CG5482	CG5482-PA CG5482-PB CG5482-PC CG5482-PD	FBgn0034368	CG5482	-	cytoplasm/cytosol	92.626	99.4822	0.931081	96.0377	99.2925	102.079	110.22	93.6254	95.5471	0.91051
CG5495	CG5495-PA	FBgn0035631	Txl	Thioredoxin-like	cytoplasm/cytosol	114.764	108.442	1.0583	129.008	114.093	103.903	138.606	89.9378	112.168	0.901073
CG5502	CG5502-PA	FBgn0003279	RpL4	Ribosomal protein L4	cytosolic large ribosomal subunit	191.525	202.744	0.944663	184.114	191.012	199.055	202.704	201.074	200.274	0.0852274
CG5502	CG5502-PA	FBgn0003279	RpL4	Ribosomal protein L4	cytosolic large ribosomal subunit	191.525	202.744	0.944663	184.114	191.012	199.055	202.704	201.074	200.274	0.0852274
CG5520	CG5520-PA	FBgn0039562	Gp93	Glycoprotein 93	ER	114.713	143.51	0.79934	121.315	115.262	110.527	150.069	153.509	129.913	0.0227151
CG5525	CG5525-PA	FBgn0032444	CCT4	Chaperonin containing TCP1 subunit 4		247.298	415.138	0.595701	272.875	256.794	238.074	379.883	404.182	464.526	0.00409027
CG5548	CG5548-PA CG5548-PB CG5548-PC	FBgn0030605	ND-B18	NADH dehydrogenase (ubiquinone) B18 subunit	mitochondria	1956.65	2971.88	0.65839	2320.7	1708.99	1933.54	2953.34	2930.9	3033.33	0.00557755
CG5554	CG5554-PA CG5554-PB	FBgn0034914	CG5554	-	ER	171.776	235.391	0.729747	191.292	167.482	174.512	276.105	214.784	222.693	0.042818
CG5590	CG5590-PA	FBgn0039537	CG5590	-	mitochondria	344.174	284.837	1.20832	341.107	339.705	317.911	294.776	283.904	278.408	0.00611028
CG5594	CG5594-PG	FBgn0261794	kcc	kazachoc		2185.12	2944.51	0.742102	2161.51	2075.06	2334.45	2435.73	3006.82	3626.93	0.0773387
CG5594	CG5594-PA CG5594-PB CG5594-PC CG5594-PE CG5594-PD CG5594-PF CG5594-PG	FBgn0261794	kcc	kazachoc		4919.85	2985.79	1.64775	5115.56	4397.43	5447.92	3730.06	2554.01	3510.32	0.0223726
CG5608	CG5608-PA	FBgn0038058	CG5608	-		1070.65	576.363	1.8576	1076.28	1037.25	1100.9	579.62	613.843	537.19	6.83279e-05
CG5618	CG5618-PA CG5618-PD CG5618-PE	FBgn0036975	CG5618	-		219.848	111.914	1.96445	241.583	202.835	215.519	132.071	106.366	102.122	0.0019553
CG5618	CG5618-PA	FBgn0036975	CG5618	-		115.006	93.7891	1.22622	109.696	124.039	110.917	89.0668	108.379	86.6704	0.0710844
CG5625	CG5625-PB CG5625-PA	FBgn0034708	Vps35	Vacuolar protein sorting 35		370.977	428.439	0.86588	411.043	331.938	386.566	482.834	416.51	448.726	0.0735411
CG5629	CG5629-PA CG5629-PD CG5629-PC	FBgn0261285	Ppcs	Phosphopantothenoylcysteine synthetase		688.92	517.133	1.33219	661.732	661.456	772.59	534.054	566.101	416.683	0.0300936
CG5643	CG5643-PB CG5643-PD CG5643-PA CG5643-PC CG5643-PE CG5643-PF	FBgn0027492	wdb	widerborst	cytoplasm/cytosol	645.001	393.177	1.64048	545.998	676.678	574.189	353.778	413.886	415.043	0.0100759
CG5654	CG5654-PA CG5654-PB	FBgn0022959	yps	ypsilon schachtel		179.708	178.124	1.00889	176.945	170.959	192.294	188.581	176.876	173.708	0.966886
CG5670	CG5670-PA CG5670-PB CG5670-PC CG5670-PE CG5670-PJ CG5670-PK CG5670-PD CG5670-PG CG5670-PF CG5670-PH CG5670-PI	FBgn0002921	Atpalpha	Na pump alpha subunit		3040.5	2981.82	1.01968	3342.4	2928.66	2889.84	3055.88	3091.38	2808.57	0.708084
CG5670	CG5670-PA CG5670-PB CG5670-PC CG5670-PE CG5670-PJ CG5670-PK CG5670-PG CG5670-PF CG5670-PH CG5670-PI	FBgn0002921	Atpalpha	Na pump alpha subunit		1905.18	1760.95	1.0819	1911.46	1917.58	1883.76	1742.73	1848.07	1686.09	0.0403102
CG5676	CG5676-PA	FBgn0032200	CG5676	-	cytoplasm/cytosol	497.801	569.062	0.874775	536.746	492.713	445.271	615.747	550.707	554.217	0.0724376
CG5685	CG5685-PA CG5685-PB CG5685-PC CG5685-PD CG5685-PE CG5685-PF CG5685-PG CG5685-PH	FBgn0013995	Calx	Na/Ca-exchange protein		636.815	668.724	0.952285	748.149	862.445	493.931	735.989	605.311	684.343	0.830855
CG5703	CG5703-PA CG5703-PB	FBgn0030853	ND-24	NADH dehydrogenase (ubiquinone) 24 kDa subunit	mitochondria	990.73	893.464	1.10886	1060.59	945.653	993.815	862.641	921.36	865.921	0.0383813
CG5711	CG5711-PA CG5711-PB CG5711-PC	FBgn0000120	Arr1	Arrestin 1		143.219	107.397	1.33354	146.314	131.12	153.161	114.515	106.569	100.159	0.00917682
CG5711	CG5711-PA CG5711-PB	FBgn0000120	Arr1	Arrestin 1		252.747	235.085	1.07513	243.43	310.083	228.502	254.207	222.494	230.135	0.403287
CG5730	CG5730-PA CG5730-PD CG5730-PB CG5730-PC CG5730-PE CG5730-PF	FBgn0000083	AnxB9	Annexin B9		139.281	205.366	0.67821	138.382	135.002	145.205	206.984	216.102	190.335	0.001324
CG5758	CG5758-PA CG5758-PB CG5758-PC CG5758-PD CG5758-PE CG5758-PF	FBgn0032666	CG5758	-		83.6159	61.9218	1.35035	80.6269	83.6482	86.8004	70.2074	62.6126	54.8442	0.0114915
CG5771	CG5771-PB CG5771-PA	FBgn0015790	Rab11	Rab11		469.413	594.258	0.789915	499.579	409.618	513.353	642.889	631.633	523.66	0.0665547
CG5788	CG5788-PA	FBgn0026316	Ubc10	Ubiquitin conjugating enzyme 10		327.801	306.864	1.06823	301.163	340.223	379.326	284.973	341.122	308.555	0.360763
CG5793	CG5793-PD CG5793-PE CG5793-PB	FBgn0038858	CG5793	-	cytoplasm/cytosol	293.026	255.107	1.14864	305.022	334.828	232.83	294.933	213.116	193.489	0.258817
CG5799	CG5799-PA	FBgn0020307	dve	defective proventriculus		147.654	183.801	0.803336	154.469	141.8	147.236	188.506	182.667	178.099	0.00175464
CG5809	CG5809-PA CG5809-PB	FBgn0025678	CaBP1	calcium-binding protein 1	ER	161.216	322.346	0.500134	175.179	132.542	168.69	392.346	238.956	346.166	0.0242554
CG5820	CG5820-PA CG5820-PB CG5820-PC CG5820-PF CG5820-PD CG5820-PE	FBgn0013272	Gp150	Gp150		82.7552	176.154	0.469789	65.3705	97.1322	93.8191	196.178	170.856	164.466	0.00278943
CG5826	CG5826-PA	FBgn0038519	Prx3	Peroxiredoxin 3	mitochondria	929.133	745.161	1.24689	947.778	834.214	663.924	795.526	691.309	705.09	0.394005
CG5837	CG5837-PA	FBgn0011771	Hem	HEM-protein		3035.23	2939.99	1.03239	3039.42	2732.08	3372.78	2920.98	2804.41	3243.82	0.80975
CG5840	CG5840-PA CG5840-PB CG5840-PC CG5840-PD	FBgn0038516	P5cr-2	Pyrroline-5-carboxylate reductase-like 2	mitochondria	298.144	186.662	1.59724	304.054	298.122	293.126	163.836	181.479	190.98	0.000151624
CG5840	CG5840-PA CG5840-PC CG5840-PD	FBgn0038516	P5cr-2	Pyrroline-5-carboxylate reductase-like 2	mitochondria	252.663	198.858	1.27057	241.516	273.356	247.833	228.751	186.615	223.664	0.0664866
CG5844	CG5844-PA	FBgn0038049	CG5844	-	mitochondria	392.443	438.124	0.895735	306.591	289.479	351.88	579.252	427.036	355.33	0.114767
CG5867	CG5867-PA	FBgn0027586	CG5867	-		102.35	64.2342	1.59339	91.1339	100.918	130.352	74.1767	62.3697	57.709	0.0286583
CG5870	CG5870-PA CG5870-PB CG5870-PC	FBgn0250788	beta-Spec	beta Spectrin		889.315	992.514	0.896022	935.852	889.55	869.561	1036.89	997.904	974.878	0.0171215
CG5870	CG5870-PA CG5870-PB	FBgn0250788	beta-Spec	beta Spectrin		1191.54	1441.01	0.826874	1136.88	1238.05	1114.86	1346.58	1542.85	1363.67	0.0255975
CG5889	CG5889-PA CG5889-PB CG5889-PC	FBgn0029155	Men-b	Malic enzyme b	mitochondria	2333.73	2687.4	0.868397	2179.62	2263.81	2582.28	2767.58	2537.14	2771.82	0.0732018
CG5889	CG5889-PA	FBgn0029155	Men-b	Malic enzyme b	mitochondria	749.146	982.086	0.762811	706.374	662.838	935.604	1144.61	1008.39	871.785	0.106474
CG5903	CG5903-PA CG5903-PB CG5903-PC	FBgn0038400	CG5903	-	mitochondria	949.196	868.286	1.09318	901.55	840.641	963.34	851.553	769.615	975.159	0.627888
CG5915	CG5915-PA CG5915-PB CG5915-PC	FBgn0015795	Rab7	Rab7		115.856	124.271	0.932287	114.567	117.709	115.102	125.144	131.854	115.187	0.169343
CG5920	CG5920-PA CG5920-PB CG5920-PC	FBgn0004867	RpS2	Ribosomal protein S2	cytosolic small ribosomal subunit	224.088	254.258	0.881342	212.224	225.414	231.577	264.027	257.957	240.264	0.0273792
CG5933	CG5933-PA	FBgn0039139	Ime4	Inducer of meiosis 4		293.348	239.837	1.22311	297.834	252.642	349.115	244.201	226.87	249.645	0.106333
CG5939	CG5939-PB CG5939-PA CG5939-PC CG5939-PD	FBgn0003149	Prm	Paramyosin		2670.5	3155.58	0.84628	3963.17	2616.58	2515.43	3865.36	2583.65	3887.81	0.550245
CG5939	CG5939-PB CG5939-PA	FBgn0003149	Prm	Paramyosin		3811.11	3928.42	0.970139	4416.71	3315.89	3336.03	4306.4	3420.4	4222.52	0.558385
CG5945	CG5945-PA CG5945-PB	FBgn0032494	CG5945	-		71.4794	52.6959	1.35645	71.7802	62.7456	79.6216	66.5564	56.9777	52.362	0.118082
CG5946	CG5946-PB CG5946-PF CG5946-PA CG5946-PC CG5946-PD CG5946-PE CG5946-PG	FBgn0036211	CG5946	-	ER	235.336	189.452	1.2422	240.09	247.228	217.745	188.212	193.096	211.812	0.0309261
CG5958	CG5958-PA	FBgn0031913	CG5958	-	cytoplasm/cytosol	56.2108	70.547	0.796785	66.4637	52.76	49.0925	78.867	75.5238	65.9457	0.057205
CG5962	CG5962-PA	FBgn0000121	Arr2	Arrestin 2		114.078	84.6752	1.34724	111.583	110.447	121.531	91.4954	90.8281	74.7935	0.011372
CG5973	CG5973-PA CG5973-PB CG5973-PC CG5973-PD CG5973-PG CG5973-PE CG5973-PF	FBgn0031914	CG5973	-	cytoplasm/cytosol	87.5359	93.5079	0.936134	82.9968	76.3205	104.991	129.093	81.1275	84.6792	0.595316
CG5991	CG5991-PA CG5991-PC CG5991-PB	FBgn0026576	CG5991	-	mitochondria	398.843	343.376	1.16154	404.917	381.923	402.672	371.627	315.362	350.96	0.0483866
CG6000	CG6000-PD CG6000-PC	FBgn0039145	CG6000	-	mitochondria	4023.78	2333.97	1.724	5562.49	3806.21	3299.64	2228.8	2320.54	2464.54	0.0521535
CG6008	CG6008-PA	FBgn0027785	NP15.6	NP15.6	mitochondria	1141.97	1223.2	0.933591	1230.45	1100.26	1104.43	1271.13	1177.16	1224.94	0.191892
CG6009	CG6009-PA	FBgn0015781	P5cr	Pyrroline 5-carboyxlate reductase		253.06	202.041	1.25252	277.092	204.258	282.776	166.157	207.714	276.014	0.403469
CG6020	CG6020-PA CG6020-PB	FBgn0037001	ND-39	NADH dehydrogenase (ubiquinone) 39 kDa subunit	mitochondria	1392.74	1132.57	1.22972	1202.68	1468.25	1484.41	1243.92	1133.95	1121.74	0.0924211
CG6025	CG6025-PA	FBgn0000115	Arl1	ADP ribosylation factor-like 1		276.696	380.224	0.727719	263.083	298.318	293.81	326.629	323.131	522.845	0.189034
CG6028	CG6028-PA	FBgn0038924	CG6028	-	mitochondria	393.518	284.093	1.38518	372.405	401.955	417.158	292.566	286.484	276.913	0.00129689
CG6030	CG6030-PB CG6030-PA CG6030-PC	FBgn0016120	ATPsynD	ATP synthase, subunit D	mitochondria	2576.17	1870.12	1.37754	2922.59	2867.31	2311.7	1864.15	1976.2	1861.75	0.0157918
CG6042	CG6042-PA	FBgn0038681	Cyp12a4	Cyp12a4	mitochondria	60.1481	48.6965	1.23516	53.953	61.7267	81.3483	41.3258	51.6439	54.9062	0.14687
CG6044	CG6044-PA CG6044-PG	FBgn0034725	CG6044	-		600.534	499.444	1.2024	625.465	578.237	599.754	432.721	535.864	528.112	0.046343
CG6050	CG6050-PA CG6050-PB	FBgn0024556	mEFTu1	mitochondrial translation elongation factor Tu 1	mitochondria	951.434	868.428	1.09558	943.177	870.357	971.555	851.356	835.697	871.378	0.0766891
CG6056	CG6056-PA	FBgn0043012	AP-2sigma	Adaptor Protein complex 2, sigma subunit		1805.98	2354.75	0.766955	2053.74	1518.72	1895.05	1902.88	2258.9	2377.29	0.169313
CG6058	CG6058-PB CG6058-PC CG6058-PD CG6058-PK CG6058-PM	FBgn0000064	Ald	Aldolase	cytoplasm/cytosol	445.1	358.548	1.2414	462.769	555.341	446.004	359.107	364.69	352.071	0.0193551
CG6058	CG6058-PB CG6058-PC CG6058-PD CG6058-PK CG6058-PM CG6058-PE CG6058-PI CG6058-PH CG6058-PL CG6058-PJ	FBgn0000064	Ald	Aldolase	cytoplasm/cytosol	466.063	399.996	1.16517	474.855	456.889	463.227	412.94	422.726	369.769	0.0209253
CG6084	CG6084-PB CG6084-PA CG6084-PC CG6084-PD	FBgn0086254	CG6084	-	cytoplasm/cytosol	189.98	217.952	0.871657	186.575	194.685	188.908	242.811	215.448	199.701	0.084583
CG6084	CG6084-PA CG6084-PD	FBgn0086254	CG6084	-	cytoplasm/cytosol	155.022	166.292	0.932227	154.364	152.408	158.413	175.581	169.305	155.31	0.135126
CG6092	CG6092-PA	FBgn0028833	Dak1	Dak1	mitochondria	1051.12	828.296	1.26901	1044.15	1119.54	1061.52	813.392	832.027	775.291	0.000687754
CG6105	CG6105-PA CG6105-PB CG6105-PD	FBgn0010612	ATPsynG	ATP synthase	mitochondria	2607.42	1685.52	1.54696	3349.7	2302.76	2541.26	1670.26	1611.31	1584.44	0.0251188
CG6141	CG6141-PA CG6141-PB CG6141-PC	FBgn0015756	RpL9	Ribosomal protein L9	cytosolic large ribosomal subunit	286.002	288.409	0.991654	308.922	273.771	278.432	280.837	283.854	301.372	0.903497
CG6143	CG6143-PB CG6143-PC CG6143-PD	FBgn0004401	Pep	Protein on ecdysone puffs		861.828	747.917	1.1523	962.195	811.224	803.062	731.812	870.57	671.997	0.267974
CG6148	CG6148-PA CG6148-PB	FBgn0016693	Past1	Putative Achaete Scute Target 1		249.914	348.588	0.716931	237.757	208.658	298.559	308.716	319.526	460.757	0.10851
CG6170	CG6170-PA CG6170-PC CG6170-PB CG6170-PD CG6170-PE CG6170-PF CG6170-PG	FBgn0026428	HDAC6	Histone deacetylase 6	cytoplasm/cytosol	101.508	115.743	0.877013	101.856	99.9714	102.107	121.519	145.621	97.2476	0.222929
CG6174	CG6174-PA	FBgn0011745	Arp1	Actin-related protein 1		586.036	679.039	0.863037	690.341	541.273	552.183	813.318	614.393	475.42	0.734005
CG6178	CG6178-PA	FBgn0039156	CG6178	-	peroxisome	192.342	233.776	0.822761	251.67	192.148	162.902	257.482	201.084	253.891	0.330534
CG6180	CG6180-PA	FBgn0032453	CG6180	-	mitochondria	624.348	436.31	1.43097	660.235	656.157	570.435	416.799	491.028	413.508	0.00821566
CG6186	CG6186-PA CG6186-PC	FBgn0022355	Tsf1	Transferrin 1		63.4245	68.3333	0.928164	59.1144	62.1804	67.375	76.6281	68.6283	62.7382	0.241708
CG6195	CG6195-PA	FBgn0038723	CG6195	-		148.437	146.648	1.0122	154.539	151.426	140.139	190.025	162.729	128.874	0.551163
CG6198	CG6198-PA	FBgn0029503	CHORD	CHORD	cytoplasm/cytosol	333.123	362.305	0.919457	322.08	332.046	355.936	330.637	346.981	402.673	0.384712
CG6218	CG6218-PA CG6218-PB	FBgn0038321	CG6218	-		148.495	251.808	0.589714	199.808	158.183	116.23	268.163	266.166	232.947	0.0215895
CG6223	CG6223-PA	FBgn0008635	betaCOP	Coat Protein (coatomer) beta		194.752	243.371	0.800228	177.429	204.008	222.992	269.768	243.337	206.523	0.164582
CG6253	CG6253-PA	FBgn0017579	RpL14	Ribosomal protein L14	cytosolic large ribosomal subunit	184.212	189.08	0.974254	186.399	176.038	190.834	206.42	184.209	187.839	0.361369
CG6259	CG6259-PA CG6259-PB	FBgn0036740	Vps60	Vacuolar protein sorting 60		3911.23	2882.15	1.35705	3091.09	4893.45	4872.34	3272.71	2947.89	2624.89	0.0994931
CG6287	CG6287-PA	FBgn0032350	CG6287	-		151.021	144.686	1.04378	154.902	147.679	158.168	142.214	152.446	141.232	0.155304
CG6329	CG6329-PA CG6329-PC CG6329-PB CG6329-PD CG6329-PE CG6329-PF	FBgn0033872	CG6329	-		4432.97	5967.6	0.742841	3737.95	4080.15	3972.31	4653.42	4714.09	5544.37	0.0268913
CG6330	CG6330-PB CG6330-PA	FBgn0039464	CG6330	-	cytoplasm/cytosol	1665.37	2307.81	0.721624	1852.06	1337.96	1585.27	2656.97	2133.24	2243.47	0.025913
CG6341	CG6341-PB CG6341-PC	FBgn0028737	eEF1beta	eukaryotic translation elongation factor 1 beta	cytoplasm/cytosol	278.315	289.418	0.961638	292.317	266.95	278.236	284.014	319.538	266.621	0.561336
CG6342	CG6342-PA	FBgn0024957	Irp-1B	Iron regulatory protein 1B	cytoplasm/cytosol	136.713	124.063	1.10196	135.081	141.96	130.074	115.727	123.8	129.041	0.0682792
CG6343	CG6343-PA CG6343-PB CG6343-PC	FBgn0019957	ND-42	NADH dehydrogenase (ubiquinone) 42 kDa subunit	mitochondria	1749.16	1541.28	1.13488	1490.73	1516.63	1441.14	1350.69	1484.63	1373.94	0.164159
CG6359	CG6359-PA CG6359-PB	FBgn0038065	Snx3	Sorting nexin 3		276.993	329.076	0.84173	302.47	260.358	273.403	389.065	311.308	299.947	0.148862
CG6395	CG6395-PA CG6395-PB CG6395-PF CG6395-PC CG6395-PD CG6395-PE	FBgn0004179	Csp	Cysteine string protein		523.521	1758.55	0.297701	534.382	617.571	438.543	1719.07	2000.53	1639.01	0.000489654
CG6398	CG6398-PA CG6398-PB	FBgn0030870	CG6398	-		285.144	294.173	0.969309	294.332	384.762	223.26	237.116	275.932	370.973	0.92546
CG6409	CG6409-PA CG6409-PB	FBgn0036106	CG6409	-		51.3468	77.0569	0.666349	50.3066	43.5041	63.5784	82.2086	73.5628	75.9057	0.0183317
CG6412	CG6412-PA	FBgn0032646	mEFTs	mitochondrial translation elongation factor Ts	mitochondria	694.798	550.291	1.2626	571.137	700.338	877.944	694.84	483.64	514.184	0.240987
CG6415	CG6415-PA	FBgn0032287	CG6415	-	mitochondria	184.852	211.198	0.875252	203.807	167.383	182.365	210.009	233.704	211.658	0.0598922
CG6416	CG6416-PE CG6416-PF CG6416-PI CG6416-PJ CG6416-PA CG6416-PK CG6416-PN	FBgn0035917	Zasp66	Z band alternatively spliced PDZ-motif protein 66		204.001	262.222	0.777971	234.346	145.567	224.181	270.26	242.329	276.706	0.108478
CG6416	CG6416-PE CG6416-PF CG6416-PG CG6416-PH CG6416-PI CG6416-PJ CG6416-PA CG6416-PB CG6416-PK CG6416-PM CG6416-PN CG6416-PO	FBgn0035917	Zasp66	Z band alternatively spliced PDZ-motif protein 66		1421.16	1422.63	0.998964	1406.73	1580.79	1302.94	1457.96	1648.42	1580.1	0.250683
CG6439	CG6439-PA CG6439-PB	FBgn0038922	CG6439	-	mitochondria	2005.56	1943.51	1.03193	2302.4	2062.8	1766.88	1920.58	2084.32	1843.49	0.60846
CG6440	CG6440-PA CG6440-PC CG6440-PB	FBgn0011581	Ms	Myosuppressin		195.094	184.452	1.05769	193.548	172.573	226.107	185.788	193.563	195.925	0.739817
CG6455	CG6455-PC CG6455-PD CG6455-PE	FBgn0019960	Mitofilin	Mitofilin	mitochondria	1223.03	992.026	1.23286	1327.92	1115.02	1265.8	919.275	1045.56	1022.77	0.0316841
CG6455	CG6455-PC CG6455-PD	FBgn0019960	Mitofilin	Mitofilin	mitochondria	489.975	612.121	0.800453	494.854	437.498	544.306	650.35	582.979	604.223	0.0305945
CG6463	CG6463-PA	FBgn0053493	CG33493	-	mitochondria	1117.59	987.387	1.13186	1192.81	1083.69	1084.1	972.314	1013.37	977.475	0.0263424
CG6501	CG6501-PA	FBgn0034243	Ns2	Nucleostemin 2		3667.78	4448.94	0.824416	5032.37	3089	3384.21	4382.94	5230.62	4148.37	0.335855
CG6510	CG6510-PA	FBgn0010409	RpL18A	Ribosomal protein L18A	cytosolic large ribosomal subunit	311.436	323.327	0.963222	337.862	314.823	304.879	309.532	333.397	328.039	0.731745
CG6512	CG6512-PA CG6512-PB	FBgn0036702	CG6512	-	mitochondria	755.747	790.891	0.955564	785.219	1020.5	645.931	752.05	686.317	815.882	0.599438
CG6514	CG6514-PA CG6514-PC CG6514-PB	FBgn0031692	TpnC25D	Troponin C at 25D		3295.38	2262.19	1.45672	3067.07	3167.85	3592.84	2288.86	2278.34	2143.11	0.00345678
CG6518	CG6518-PA	FBgn0004784	inaC	inactivation no afterpotential C		439.651	340.649	1.29063	453.789	383.744	426.752	358.283	351.522	312.376	0.0316981
CG6543	CG6543-PB CG6543-PA	FBgn0033879	CG6543	-	mitochondria	360.375	264.467	1.36265	357.881	346.457	376.856	272.627	264.348	263.272	0.000557336
CG6562	CG6562-PB CG6562-PA CG6562-PC	FBgn0034691	Synj	Synaptojanin		1602.32	1471.58	1.08885	2153.61	1395.87	1548.09	1766.37	1801.04	1390.62	0.869747
CG6579	CG6579-PB CG6579-PC	FBgn0032422	atilla	atilla		89.213	92.7747	0.961609	87.1989	89.3462	90.7678	91.5407	110.8	94.7729	0.175637
CG6584	CG6584-PB CG6584-PA CG6584-PI CG6584-PC CG6584-PE CG6584-PG CG6584-PH CG6584-PJ	FBgn0267376	SelR	Selenoprotein R		1282.62	859.949	1.49151	1166.8	865.769	1218.12	832.272	1158.62	702.27	0.347268
CG6588	CG6588-PC	FBgn0285925	Fas1	Fasciclin 1		1034.26	1269.08	0.814968	1061.46	922.851	1142.95	1284.45	1170.15	1378.5	0.0557186
CG6588	CG6588-PA CG6588-PB CG6588-PC CG6588-PD CG6588-PE CG6588-PF CG6588-PG	FBgn0285925	Fas1	Fasciclin 1		1499.56	1444.13	1.03839	1621.71	1497.05	1483.05	1435.01	1424.97	1473.54	0.126756
CG6593	CG6593-PA CG6593-PB	FBgn0003134	Pp1alpha-96A	Protein phosphatase 1alpha at 96A		369.063	473.558	0.779341	445.966	320.034	363.517	474.015	447.679	362.008	0.362689
CG6598	CG6598-PA	FBgn0011768	Fdh	Formaldehyde dehydrogenase	cytoplasm/cytosol	246.769	195.288	1.26362	212.457	285.976	257.783	207.58	170.858	205.738	0.0794886
CG6603	CG6603-PA CG6603-PB CG6603-PC CG6603-PE CG6603-PF CG6603-PI CG6603-PG CG6603-PH	FBgn0026418	Hsc70Cb	Hsc70Cb	cytoplasm/cytosol	335.292	447.152	0.749839	346.464	326.957	339.335	454.499	451.049	431.042	0.000310969
CG6622	CG6622-PB CG6622-PA CG6622-PF CG6622-PC CG6622-PE CG6622-PD	FBgn0003091	Pkc53E	Protein C kinase 53E		1581.7	585.786	2.70013	1353.45	1015.86	1579.16	645.59	610.327	522.566	0.0125176
CG6625	CG6625-PA	FBgn0250791	alphaSnap	alpha Soluble NSF attachment protein		578.044	549.705	1.05155	621.777	532.436	593.935	578.632	549.027	501.457	0.316262
CG6633	CG6633-PB	FBgn0040256	Ugt86Dd	Ugt86Dd	ER	134.832	87.5063	1.54083	127.518	139.876	139.923	94.8085	90.7847	78.6127	0.00171318
CG6638	CG6638-PA	FBgn0035911	CG6638	-	mitochondria	438.087	338.871	1.29278	411.342	483.702	425.622	321.632	338.978	348.089	0.01138
CG6643	CG6643-PA CG6643-PB CG6643-PC CG6643-PD	FBgn0266758	Esyt2	Extended synaptotagmin-like protein 2		211.368	297.202	0.711192	180.609	250.62	223.396	221.8	368.199	289.669	0.185346
CG6647	CG6647-PA CG6647-PB CG6647-PC CG6647-PD CG6647-PE	FBgn0004363	porin	porin	mitochondria	1732.1	1461.01	1.18555	1921.52	1613.38	1718.28	1549.13	1585.95	1358.32	0.0918455
CG6649	CG6649-PA	FBgn0026314	Ugt35b	UDP-glycosyltransferase 35b	ER	254.093	213.089	1.19242	262.988	219.339	290.267	224.501	237.183	164.855	0.184476
CG6668	CG6668-PA CG6668-PB CG6668-PC	FBgn0039213	atl	atlastin	ER	158.136	203.978	0.775262	180.837	164.681	151.181	248.535	199.376	187.49	0.0877428
CG6673	CG6673-PB	FBgn0035906	GstO2	Glutathione S transferase O2	cytoplasm/cytosol	337.174	312.756	1.07807	406.793	270.027	374.895	324.032	343.604	263.791	0.448644
CG6692	CG6692-PA CG6692-PC CG6692-PD CG6692-PE	FBgn0013770	Cp1	Cysteine proteinase-1	lysosome	77.4718	169.633	0.456702	63.3448	81.7555	103.51	183.571	168.782	176.032	0.00165718
CG6699	CG6699-PA	FBgn0025724	beta'COP	Coat Protein (coatomer) beta'		243.313	293.746	0.828309	332.467	223.399	223.267	260.324	272.768	324.621	0.560979
CG6702	CG6702-PA CG6702-PB	FBgn0004580	Cbp53E	Calbindin 53E	cytoplasm/cytosol	1028.71	879.45	1.16971	1123.85	976.343	968.714	875.061	955.595	834.573	0.0948737
CG6703	CG6703-PA CG6703-PD CG6703-PE CG6703-PG	FBgn0013759	CASK	CASK		3142.89	935.617	3.35916	3260.25	2737.12	3552.6	981.417	893.257	950.862	0.000730889
CG6707	CG6707-PA CG6707-PC CG6707-PB	FBgn0036058	CG6707	-		295.149	606.25	0.486843	285.284	302.388	296.701	603.649	544.126	361.607	0.0461935
CG6708	CG6708-PA	FBgn0020626	Osbp	Oxysterol binding protein	cytoplasm/cytosol	363.907	496.235	0.733336	363.237	391.888	362.835	534.568	517.303	446.08	0.0116233
CG6767	CG6767-PA CG6767-PH CG6767-PB CG6767-PD CG6767-PF CG6767-PI CG6767-PG CG6767-PJ CG6767-PC	FBgn0036030	CG6767	-	mitochondria	565.143	534.707	1.05692	541.896	548.246	605.411	534.083	587.619	488.268	0.461982
CG6773	CG6773-PA CG6773-PB	FBgn0024509	Sec13	Secretory 13		336.451	405.17	0.830395	344.363	354.927	298.52	380.227	363.852	400.266	0.0735103
CG6776	CG6776-PA	FBgn0035904	GstO3	Glutathione S transferase O3	cytoplasm/cytosol	134.513	147.574	0.911492	129.097	136.147	140.486	145.714	151.155	150.935	0.0203816
CG6778	CG6778-PA CG6778-PB CG6778-PC	FBgn0027088	GlyRS	Glycyl-tRNA synthetase	cytoplasm/cytosol	1385.56	1779.89	0.778455	1237.53	1470.6	1468.71	1620.34	1575.05	2035.14	0.101222
CG6779	CG6779-PA CG6779-PB	FBgn0002622	RpS3	Ribosomal protein S3	cytosolic small ribosomal subunit	160.916	195.347	0.823747	179.959	172.393	165.724	201.322	197.009	187.324	0.0181305
CG6781	CG6781-PA	FBgn0086348	se	sepia	cytoplasm/cytosol	34193.9	3686.96	9.27426	41589.6	38523.1	26083.4	7482.47	11753.3	7987.53	0.00592153
CG6782	CG6782-PA CG6782-PC CG6782-PD CG6782-PE	FBgn0037912	sea	scheggia	mitochondria	640.054	439.348	1.45683	621.762	639.882	637.739	446.237	474.69	423.984	0.000301518
CG6783	CG6783-PB CG6783-PC	FBgn0037913	fabp	fatty acid binding protein	cytoplasm/cytosol	424.061	332.76	1.27438	438.282	417.859	416.725	339.752	335.119	323.817	0.000415135
CG6783	CG6783-PA CG6783-PB	FBgn0037913	fabp	fatty acid binding protein	cytoplasm/cytosol	368.987	339.246	1.08767	350.103	372.024	386.688	343.38	378.547	304.021	0.313997
CG6783	CG6783-PA CG6783-PB CG6783-PC	FBgn0037913	fabp	fatty acid binding protein	cytoplasm/cytosol	498.74	369.624	1.34932	626.035	536.53	522.882	350.626	405.936	422.333	0.0123006
CG6803	CG6803-PA CG6803-PG CG6803-PN CG6803-PB CG6803-PC CG6803-PQ CG6803-PD CG6803-PE CG6803-PF CG6803-PJ CG6803-PH CG6803-PI CG6803-PK CG6803-PP CG6803-PL CG6803-PM CG6803-PO	FBgn0038294	Mf	Myofilin		1968.62	2169.29	0.907496	1806.82	2158.26	2016.31	2205.07	2009.22	2289.59	0.256208
CG6803	CG6803-PB CG6803-PD CG6803-PF CG6803-PJ CG6803-PL CG6803-PM CG6803-PO	FBgn0038294	Mf	Myofilin		6757.43	6438.37	1.04956	7809.95	6707.15	5882.71	4968.26	6113.08	6039.32	0.177994
CG6803	CG6803-PB CG6803-PL CG6803-PM	FBgn0038294	Mf	Myofilin		2395.54	2329.85	1.0282	2106.86	2206.43	2311.37	2563.55	2919.91	1849.45	0.501862
CG6803	CG6803-PB CG6803-PD CG6803-PF CG6803-PJ CG6803-PH CG6803-PI CG6803-PL CG6803-PM CG6803-PO	FBgn0038294	Mf	Myofilin		972.494	973.37	0.999099	1137.02	877.902	937.839	1037.73	1093.63	830.531	0.979611
CG6812	CG6812-PA	FBgn0036843	Sfxn2	Sideroflexin 2	mitochondria	2083.44	1804.64	1.15449	1366.88	2169.75	1575.17	1023.58	1804.55	1615.63	0.544265
CG6815	CG6815-PA CG6815-PB	FBgn0040237	bor	belphegor	mitochondria	4223.52	4030.72	1.04783	4132.32	3097.71	5184.09	3869.2	3438.51	3637.85	0.470625
CG6831	CG6831-PB CG6831-PE CG6831-PF CG6831-PC CG6831-PD CG6831-PG CG6831-PH	FBgn0260442	rhea	rhea		615.7	523.918	1.17518	675.668	598.476	614.63	518.069	541.72	503.84	0.0139976
CG6842	CG6842-PA CG6842-PB	FBgn0283469	Vps4	Vacuolar protein sorting 4		331.763	446.148	0.743616	276.97	277.988	346.034	563.896	478.484	361.273	0.056469
CG6851	CG6851-PB CG6851-PA CG6851-PC CG6851-PE CG6851-PF CG6851-PG	FBgn0027786	Mtch	Mitochondrial carrier homolog 1	mitochondria	1527.03	1216.88	1.25487	1540.97	917.562	1487.51	1296.78	1172.13	853.956	0.434016
CG6871	CG6871-PA	FBgn0000261	Cat	Catalase		125.274	112.319	1.11534	123.89	125.726	132.249	117.628	117.009	103.042	0.0524496
CG6878	CG6878-PA	FBgn0036488	CG6878	-	mitochondria	563.546	665.618	0.846651	626.11	464.878	618.326	729.747	635.261	681.476	0.130269
CG6904	CG6904-PA	FBgn0266064	GlyS	Glycogen synthase	cytoplasm/cytosol	658.561	2219.75	0.296683	546.483	710.496	693.432	2308.72	2341.66	2035.35	0.00013783
CG6904	CG6904-PC CG6904-PB CG6904-PD CG6904-PA	FBgn0266064	GlyS	Glycogen synthase	cytoplasm/cytosol	1041.31	1331.26	0.782195	1101.67	1152.92	973.946	1356.23	1344.48	1296.31	0.0104083
CG6908	CG6908-PA CG6908-PB	FBgn0037936	CG6908	-		97.7139	109.821	0.889756	88.3603	106.502	103.679	144.88	82.0112	114.458	0.49455
CG6917	CG6917-PA CG6917-PB	FBgn0000592	Est-6	Esterase 6		87.2816	92.7693	0.940845	81.9726	88.3797	98.9694	94.0635	106.609	79.6944	0.710073
CG6944	CG6944-PA CG6944-PB CG6944-PC CG6944-PD	FBgn0002525	Lam	Lamin		413.67	400.621	1.03257	348.598	352.03	571.082	497.75	419.125	332.613	0.936745
CG6956	CG6956-PA	FBgn0020642	Lcp65Ac	Lcp65Ac		1412.07	1531.54	0.921994	1371.39	1909.32	1193.68	997.969	1797.54	1636.38	0.967356
CG6957	CG6957-PA CG6957-PB CG6957-PC CG6957-PF CG6957-PH CG6957-PD CG6957-PG CG6957-PE	FBgn0031717	Oscillin	Oscillin	cytoplasm/cytosol	263.227	230.498	1.14199	304.644	249.285	263.572	213.94	240.159	272.229	0.268169
CG6963	CG6963-PB CG6963-PD CG6963-PH CG6963-PM CG6963-PA CG6963-PC CG6963-PE CG6963-PF CG6963-PG CG6963-PI CG6963-PJ CG6963-PK CG6963-PL	FBgn0250823	gish	gilgamesh		882.059	946.52	0.931897	777.569	835.649	1110.67	1259.79	930.421	830.552	0.581949
CG6983	CG6983-PA CG6983-PB	FBgn0035896	CG6983	-	cytoplasm/cytosol	388.874	333.496	1.16605	390.31	381.19	395.389	344.464	322.433	334.258	0.00190337
CG6987	CG6987-PA CG6987-PB	FBgn0283477	SF2	Splicing factor 2		473.247	593.35	0.797585	530.255	455.31	470.2	546.689	622.991	524.254	0.102668
CG6988	CG6988-PA CG6988-PE	FBgn0014002	Pdi	Protein disulfide isomerase	ER	142.496	158.748	0.897624	142.967	139.277	145.623	160.168	162.281	154.865	0.00457054
CG7008	CG7008-PA CG7008-PB	FBgn0035121	Tudor-SN	Tudor staphylococcal nuclease	cytoplasm/cytosol	230.03	284.202	0.80939	238.885	142.487	228.741	295.247	297.657	259.912	0.0699126
CG7010	CG7010-PA CG7010-PD CG7010-PC	FBgn0028325	l(1)G0334	lethal (1) G0334	mitochondria	2936.25	2960.35	0.991859	2751.94	2682.86	3572.33	2950.67	2736.57	3235.55	0.934247
CG7010	CG7010-PA CG7010-PD CG7010-PB CG7010-PC	FBgn0028325	l(1)G0334	lethal (1) G0334	mitochondria	1795.99	1264.81	1.41998	1777.04	1934.43	1585.7	1346.83	1215.77	1241.03	0.0101275
CG7033	CG7033-PA	FBgn0030086	CCT2	Chaperonin containing TCP1 subunit 2		245.093	476.996	0.513826	263.042	261.594	233.506	458.324	527.304	403.762	0.00472773
CG7051	CG7051-PB CG7051-PA	FBgn0263988	Dic61B	Dynein intermediate chain at 61B	cytoplasm/cytosol	1466.91	2106.59	0.696342	1495.82	1447.01	1458.76	1921.38	2294.28	2137.76	0.00397109
CG7070	CG7070-PA	FBgn0267385	PyK	Pyruvate kinase	cytoplasm/cytosol	915.813	723.785	1.26531	938.788	789.651	1059.11	688.077	692.01	802.256	0.079947
CG7070	CG7070-PB CG7070-PA	FBgn0267385	PyK	Pyruvate kinase	cytoplasm/cytosol	519.032	445.361	1.16542	535.843	508.165	513.063	457.705	447.911	427.267	0.00379463
CG7073	CG7073-PA CG7073-PD CG7073-PC CG7073-PE	FBgn0038947	Sar1	Secretion-associated Ras-related 1		200.131	189.891	1.05392	201.035	199.828	190.905	202.115	196.687	184.86	0.676431
CG7077	CG7077-PA CG7077-PB	FBgn0038946	rdhB	retinol dehydrogenase B		475.354	344.976	1.37793	497.28	466.923	466.217	359.319	355.841	316.008	0.00152227
CG7088	CG7088-PB CG7088-PC CG7088-PA CG7088-PD	FBgn0001090	bnb	bangles and beads		173.645	140.546	1.2355	176.943	170.318	173.8	146.429	144.033	132.389	0.00230475
CG7100	CG7100-PA CG7100-PC CG7100-PD CG7100-PE CG7100-PF CG7100-PG CG7100-PH CG7100-PB CG7100-PI CG7100-PJ CG7100-PK CG7100-PL	FBgn0015609	CadN	Cadherin-N		398.789	277.735	1.43586	406.225	383.747	407.298	287.013	283.268	264.043	0.000320094
CG7106	CG7106-PB CG7106-PC	FBgn0040099	lectin-28C	lectin-28C		88.6246	79.2584	1.11817	83.2871	89.2943	93.9998	70.4838	81.3664	87.9267	0.208021
CG7107	CG7107-PA CG7107-PB CG7107-PD CG7107-PT CG7107-PE CG7107-PG CG7107-PK CG7107-PL CG7107-PN CG7107-PO CG7107-PP CG7107-PR CG7107-PS CG7107-PQ	FBgn0004169	up	upheld		10740.5	11171.9	0.961382	8038.19	7257.63	6848.05	8769.29	10748.3	10748.1	0.0222082
CG7107	CG7107-PA CG7107-PB CG7107-PD CG7107-PT CG7107-PE CG7107-PG CG7107-PH CG7107-PI CG7107-PJ CG7107-PK CG7107-PL CG7107-PM CG7107-PN CG7107-PO CG7107-PP CG7107-PR CG7107-PS CG7107-PQ	FBgn0004169	up	upheld		2943.26	4171.69	0.70553	2908.58	2869.52	3055.12	4541.01	3998.29	4019.13	0.00263296
CG7107	CG7107-PA CG7107-PB CG7107-PE CG7107-PG CG7107-PH CG7107-PI CG7107-PJ CG7107-PK CG7107-PL CG7107-PM CG7107-PN CG7107-PO CG7107-PP CG7107-PR CG7107-PS CG7107-PQ	FBgn0004169	up	upheld		1882.99	1523.89	1.23564	1983.1	1962.79	1716.86	1368.87	1481.69	1391.29	0.00681811
CG7107	CG7107-PA CG7107-PB CG7107-PD CG7107-PT CG7107-PE CG7107-PH CG7107-PI CG7107-PJ CG7107-PO CG7107-PP CG7107-PR CG7107-PS CG7107-PQ	FBgn0004169	up	upheld		1359.07	1324.19	1.02634	1217.59	1183.85	1825.21	1398.13	1309.43	1269.01	0.714025
CG7107	CG7107-PG CG7107-PK CG7107-PL CG7107-PM CG7107-PN	FBgn0004169	up	upheld		1011.18	1374.16	0.735851	1033.28	949.016	1057.85	1577.97	1192.44	1406.85	0.0310988
CG7109	CG7109-PA CG7109-PB CG7109-PC	FBgn0004177	mts	microtubule star	cytoplasm/cytosol	317.187	294.5	1.07704	295.321	328.21	299.179	300.087	292.033	283.773	0.242814
CG7111	CG7111-PA CG7111-PD CG7111-PC	FBgn0020618	Rack1	Receptor of activated protein kinase C 1	cytoplasm/cytosol	144.174	143.708	1.00324	141.154	132.418	129.682	117.449	140.038	184.71	0.552872
CG7111	CG7111-PA CG7111-PD CG7111-PC CG7111-PB	FBgn0020618	Rack1	Receptor of activated protein kinase C 1	cytoplasm/cytosol	191.635	243.552	0.786835	187.353	199.983	190.076	284.07	268.847	202.603	0.0788107
CG7113	CG7113-PA CG7113-PB	FBgn0021765	scu	scully	mitochondria	277.948	284.742	0.976141	267.596	336.361	264.773	289.851	297.889	276.86	0.95736
CG7113	CG7113-PA	FBgn0021765	scu	scully	mitochondria	270.008	259.8	1.03929	271.049	283.801	278.827	261.086	268.585	250.169	0.0509839
CG7120	CG7120-PD CG7120-PE CG7120-PF CG7120-PG	FBgn0035888	CG7120	-		354.554	276.976	1.28009	363.773	392.15	316.223	263.913	306.641	264.481	0.0396642
CG7135	CG7135-PA	FBgn0030895	CG7135	-		315.32	253.856	1.24212	351.873	283.259	313.338	251.548	240.497	269.337	0.0444572
CG7143	CG7143-PA	FBgn0037141	DNApol-eta	DNApol-eta		62.6929	97.2352	0.644755	70.0522	63.7115	60.5499	130.691	100.953	73.7263	0.0907463
CG7145	CG7145-PA CG7145-PB CG7145-PD CG7145-PF CG7145-PE	FBgn0037138	P5CDh1	delta-1-Pyrroline-5-carboxylate dehydrogenase 1	mitochondria	1687.16	1744.43	0.967174	1671.41	1841.01	1577.82	1715.04	1731.12	1787.04	0.58373
CG7176	CG7176-PA CG7176-PF CG7176-PB CG7176-PG CG7176-PI CG7176-PJ CG7176-PC CG7176-PD CG7176-PK	FBgn0001248	Idh	Isocitrate dehydrogenase	mitochondria	235.369	183.552	1.2823	235.546	233.374	245.44	191.073	182.655	178.327	0.000508271
CG7178	CG7178-PD CG7178-PE CG7178-PI	FBgn0283471	wupA	wings up A		2048.59	1818.15	1.12675	2255.66	1801	1861.74	1963.56	1839.46	1674.72	0.424302
CG7178	CG7178-PC CG7178-PF CG7178-PG CG7178-PH	FBgn0283471	wupA	wings up A		6277.36	5343.98	1.17466	5930.03	6668.39	5597.51	5625.49	4664.89	5704.62	0.186142
CG7178	CG7178-PB	FBgn0283471	wupA	wings up A		1552.33	1763.72	0.880146	1481.33	1748.66	1458.48	2008	1867.14	1498.43	0.269273
CG7203	CG7203-PB CG7203-PC	FBgn0031942	CG7203	-		28216.7	22414.2	1.25888	31896.5	33355.2	27900.7	17730.8	18450.1	21875.8	0.0048467
CG7217	CG7217-PA CG7217-PB	FBgn0038570	Prx5	Peroxiredoxin 5	mitochondria	797.335	736.86	1.08207	831.394	795.687	766.127	724.876	695.26	699.309	0.012247
CG7224	CG7224-PA CG7224-PC	FBgn0031971	Sirup	Starvation-upregulated protein	mitochondria	160.165	157.745	1.01534	170.916	155.913	154.654	173.579	155.593	146.415	0.846747
CG7254	CG7254-PA CG7254-PB	FBgn0004507	GlyP	Glycogen phosphorylase	cytoplasm/cytosol	2388.91	2707.07	0.882471	2554.51	2264.51	2385.93	3079.67	2723.38	2394.8	0.198367
CG7269	CG7269-PC CG7269-PA CG7269-PB CG7269-PD	FBgn0014189	Hel25E	Helicase at 25E		465.963	433.126	1.07581	603.299	386.893	398.905	362.665	497.31	408.311	0.643501
CG7269	CG7269-PC CG7269-PA CG7269-PB	FBgn0014189	Hel25E	Helicase at 25E		472.52	454.28	1.04015	509.229	428.318	490.699	435.564	436.974	462.016	0.294944
CG7277	CG7277-PA	FBgn0031713	CG7277	-	mitochondria	79.7939	73.525	1.08526	91.424	75.0085	75.0357	64.6812	75.0884	84.1982	0.498875
CG7283	CG7283-PA	FBgn0036213	RpL10Ab	Ribosomal protein L10Ab	cytosolic large ribosomal subunit	205.066	210.543	0.973985	195.922	211.9	208.068	220.707	200.68	195.929	0.960372
CG7283	CG7283-PA CG7283-PF	FBgn0036213	RpL10Ab	Ribosomal protein L10Ab	cytosolic large ribosomal subunit	145.462	185.618	0.783664	139.179	143.805	152.911	174.841	193.457	188.944	0.00424214
CG7291	CG7291-PA	FBgn0031381	Npc2a	Niemann-Pick type C-2a		118.293	89.13	1.3272	138.467	109.232	114.877	73.6363	93.4407	87.4108	0.0281266
CG7322	CG7322-PA CG7322-PB CG7322-PC	FBgn0030968	CG7322	-		146.387	122.613	1.1939	140.522	142.47	156.475	121.182	122.038	123.749	0.00893138
CG7332	CG7332-PA CG7332-PB	FBgn0030973	CG7332	-		315.539	299.852	1.05232	249.718	354.694	361.744	309.465	313.188	404.218	0.692983
CG7356	CG7356-PA CG7356-PB	FBgn0031975	Tg	Transglutaminase	mitochondria	1170.55	1325.95	0.882797	834.043	1473.11	1414.25	1297.74	1325.47	1344.25	0.708689
CG7361	CG7361-PB CG7361-PD CG7361-PE	FBgn0021906	RFeSP	Rieske iron-sulfur protein	mitochondria	851.634	842.802	1.01048	987.412	752.329	803.367	883.545	792.396	799.241	0.783819
CG7363	CG7363-PA CG7363-PB	FBgn0032269	w-cup	world cup		2174.62	1348.88	1.61216	2434.84	1949.36	2193.67	1361.43	1344.57	1340.82	0.00385002
CG7390	CG7390-PA CG7390-PB CG7390-PD CG7390-PC	FBgn0038257	smp-30	Senescence marker protein-30	cytoplasm/cytosol	243.772	132.653	1.83767	319.536	250.598	172.458	173.9	149.687	110.398	0.0906234
CG7393	CG7393-PA	FBgn0024846	p38b	p38b MAP kinase	cytoplasm/cytosol	515.898	405.937	1.27088	563.992	719.172	464.682	419.041	478.566	369.936	0.1174
CG7399	CG7399-PA CG7399-PC CG7399-PB CG7399-PD	FBgn0001208	Hn	Henna		142.493	126.527	1.12619	154.124	158.408	101.013	117.16	132.426	131.499	0.601497
CG7399	CG7399-PA CG7399-PC CG7399-PB	FBgn0001208	Hn	Henna		143.056	169.697	0.843004	204.232	132.651	133.606	151.563	170.296	244.312	0.436463
CG7409	CG7409-PA	FBgn0035817	CG7409	-		171.091	214.13	0.799003	194.571	158.63	163.609	240.822	237.548	189.079	0.0673932
CG7415	CG7415-PB CG7415-PC	FBgn0037580	DppIII	Dipeptidyl aminopeptidase III	cytoplasm/cytosol	529.463	555.468	0.953185	526.246	470.698	626.282	597.346	599.11	417.483	0.969263
CG7425	CG7425-PA CG7425-PB CG7425-PC	FBgn0011217	eff	effete		158.631	156.802	1.01167	158.837	157.881	159.176	154.528	164.61	151.227	0.67224
CG7430	CG7430-PA CG7430-PB	FBgn0036762	CG7430	-	mitochondria	1434.09	1453	0.986981	1563.06	1438.82	1402.85	1511.38	1594.28	1341.44	0.881441
CG7433	CG7433-PB CG7433-PA CG7433-PC CG7433-PD	FBgn0036927	Gabat	gamma-aminobutyric acid transaminase	mitochondria	975.581	790.367	1.23434	1222.58	935.496	878.879	806.863	788.918	792.474	0.112251
CG7434	CG7434-PA	FBgn0015288	RpL22	Ribosomal protein L22	cytosolic large ribosomal subunit	170.315	152.565	1.11635	171.261	172.452	167.318	155.346	166.423	138.547	0.109813
CG7437	CG7437-PA CG7437-PC CG7437-PH CG7437-PL CG7437-PM CG7437-PG CG7437-PN	FBgn0262737	mub	mushroom-body expressed	cytoplasm/cytosol	212.055	176.076	1.20434	221.654	182.686	240.278	171.722	185.561	171.655	0.0934214
CG7437	CG7437-PA CG7437-PC CG7437-PD CG7437-PF CG7437-PE CG7437-PH CG7437-PI CG7437-PK CG7437-PL CG7437-PM CG7437-PG CG7437-PN	FBgn0262737	mub	mushroom-body expressed	cytoplasm/cytosol	155.044	117.294	1.32184	160.79	145.636	159.653	117.93	133.4	104.157	0.0194285
CG7461	CG7461-PB CG7461-PC	FBgn0034432	CG7461	-	mitochondria	369.183	291.414	1.26687	394.325	353.88	352.088	291.678	278.54	301.335	0.00756244
CG7470	CG7470-PA CG7470-PB	FBgn0037146	CG7470	-	mitochondria	279.207	195.025	1.43165	272.11	290.81	273.339	198.828	191.137	190.969	0.00020508
CG7484	CG7484-PB	FBgn0036745	CG7484	-	ER	144.129	152.964	0.942241	162.082	141.318	132.349	150.772	209.563	132.909	0.482335
CG7490	CG7490-PA CG7490-PB	FBgn0000100	RpLP0	Ribosomal protein LP0	cytosolic large ribosomal subunit	254.847	287.675	0.885887	246.937	244.95	268.774	308.916	297.175	265.252	0.0711272
CG7507	CG7507-PA CG7507-PC CG7507-PD CG7507-PE CG7507-PF CG7507-PG CG7507-PH CG7507-PI	FBgn0261797	Dhc64C	Dynein heavy chain 64C	cytoplasm/cytosol	484.539	513.573	0.943467	491.881	463.277	497.327	494.946	516.836	493.594	0.245653
CG7528	CG7528-PA	FBgn0029113	Uba2	Ubiquitin activating enzyme 2		355.529	412.926	0.861	410.305	371.274	308.01	447.907	473.457	314.646	0.444183
CG7535	CG7535-PF CG7535-PH CG7535-PI CG7535-PJ CG7535-PK CG7535-PL CG7535-PM CG7535-PN CG7535-PO CG7535-PP	FBgn0024963	GluClalpha	GluClalpha		4782.06	4015.38	1.19094	4205.46	5871.35	4561.21	3851.76	3981.57	3468.06	0.103579
CG7558	CG7558-PA CG7558-PB	FBgn0262716	Arp3	Actin-related protein 3		357.245	300.795	1.18767	368.534	381.271	322.404	275.312	306.884	329.746	0.0886198
CG7563	CG7563-PB CG7563-PC CG7563-PA CG7563-PD	FBgn0012051	CalpA	Calpain-A	cytoplasm/cytosol	495.019	616.778	0.802589	529.206	522.98	444.848	718.408	691.159	544.614	0.0651762
CG7576	CG7576-PA	FBgn0005586	Rab3	Rab3		1572.92	1524.47	1.03178	1464.3	1569.68	1224.04	1688.64	1645.93	1448.18	0.238281
CG7580	CG7580-PA CG7580-PB CG7580-PC CG7580-PD	FBgn0036728	UQCR-Q	Ubiquinol-cytochrome c reductase ubiquinone-binding protein	mitochondria	1575.28	1428.63	1.10265	1726.42	1573.45	1450.03	1973.64	1480.32	1373.4	0.904175
CG7583	CG7583-PC CG7583-PD CG7583-PB CG7583-PA CG7583-PE CG7583-PF CG7583-PG CG7583-PH CG7583-PI CG7583-PJ	FBgn0020496	CtBP	C-terminal Binding Protein		226.446	217.412	1.04156	241.107	218.321	221.228	215.233	219.718	216.876	0.257258
CG7592	CG7592-PA CG7592-PB	FBgn0039685	Obp99b	Odorant-binding protein 99b		298.374	208.157	1.43341	333.43	260.314	285.483	262.066	226.338	181.262	0.092458
CG7610	CG7610-PA CG7610-PB CG7610-PC	FBgn0020235	ATPsyngamma	ATP synthase, gamma subunit	mitochondria	3022.31	1973.55	1.53141	3155.91	2791.14	3127.76	1999.03	2042.96	1888.18	0.0011372
CG7619	CG7619-PA CG7619-PB	FBgn0015283	Rpn10	Regulatory particle non-ATPase 10	proteasome	156.649	186.321	0.840745	189.552	117.883	173.552	139.421	207.969	203.958	0.492278
CG7622	CG7622-PA CG7622-PB CG7622-PD CG7622-PC CG7622-PE	FBgn0002579	RpL36	Ribosomal protein L36	cytosolic large ribosomal subunit	202.581	232.356	0.871858	190.928	209.559	211.967	247.001	232.935	217.876	0.0567353
CG7630	CG7630-PA	FBgn0040793	CG7630	-	mitochondria	7464.4	4821.5	1.54815	10100.4	6760.08	6452.68	5066.75	5012.56	4437.58	0.0686669
CG7646	CG7646-PA CG7646-PC CG7646-PB	FBgn0036926	CG7646	-		2778.69	2254.25	1.23264	3019.63	2855.37	2530.27	2374.42	2364.54	1987.08	0.0435597
CG7654	CG7654-PA CG7654-PB	FBgn0036928	Tom20	Translocase of outer membrane 20	mitochondria	325.376	297.025	1.09545	340.976	289.547	344.364	296.185	298.781	296.516	0.192405
CG7658	CG7658-PA	FBgn0037069	Cpr78Cc	Cuticular protein 78Cc		3841.12	2396.7	1.60267	4611.23	3814.63	3311.14	2212.51	2919.04	2187.37	0.0303038
CG7662	CG7662-PA CG7662-PC	FBgn0039269	veli	veli		380.432	512.454	0.742372	298.972	335.986	300.435	518.868	494.531	524.159	0.0001878
CG7675	CG7675-PA CG7675-PC CG7675-PE CG7675-PB CG7675-PD	FBgn0038610	CG7675	-	cytoplasm/cytosol	251.088	237.977	1.05509	249.445	262.944	257.339	256.98	240.564	225.899	0.190299
CG7693	CG7693-PA CG7693-PB CG7693-PC CG7693-PE CG7693-PF CG7693-PG CG7693-PH CG7693-PI	FBgn0023083	fray	frayed	cytoplasm/cytosol	525.564	566.898	0.927086	604.204	407.493	478.121	499.48	652.396	552.464	0.382402
CG7712	CG7712-PA CG7712-PB	FBgn0033570	ND-B14	NADH dehydrogenase (ubiquinone) B14 subunit	mitochondria	792.433	787.075	1.00681	833.233	774.913	772.084	825.767	752.373	786.501	0.866956
CG7725	CG7725-PB CG7725-PA	FBgn0036697	rogdi	rogdi		722.577	566.022	1.27659	747.865	661.657	767.275	582.926	616.453	540.983	0.0204914
CG7726	CG7726-PA CG7726-PB	FBgn0013325	RpL11	Ribosomal protein L11	cytosolic large ribosomal subunit	202.202	199.056	1.0158	199.167	223.345	214.58	200.371	164.891	188.809	0.0932654
CG7758	CG7758-PA	FBgn0027945	ppl	pumpless	mitochondria	549.541	297.145	1.8494	591.029	527.545	640.609	307.626	299.741	284.968	0.000980684
CG7762	CG7762-PA	FBgn0028695	Rpn1	Regulatory particle non-ATPase 1	proteasome	209.867	263.218	0.797312	213.574	201.05	224.631	276.169	254.264	281.327	0.00585878
CG7765	CG7765-PA	FBgn0001308	Khc	Kinesin heavy chain	cytoplasm/cytosol	416.037	539.085	0.771747	492.147	383.152	393.299	500.575	618.347	518.449	0.0716971
CG7770	CG7770-PA CG7770-PB	FBgn0036918	Pfdn6	Prefoldin 6	cytoplasm/cytosol	387.743	412.691	0.939548	407.055	387.767	381.706	496.147	373.821	405.352	0.428946
CG7781	CG7781-PA CG7781-PB	FBgn0032021	CG7781	-		1004.83	1085.61	0.925592	1271.4	998.804	840.673	1177.09	1157.92	955.796	0.699092
CG7789	CG7789-PA	FBgn0039698	CG7789	-		297.674	201.955	1.47396	310.685	302.631	284.451	196.872	222.627	181.429	0.00229147
CG7808	CG7808-PC CG7808-PE CG7808-PF CG7808-PG	FBgn0039713	RpS8	Ribosomal protein S8	cytosolic small ribosomal subunit	180.551	193.922	0.931046	188.678	180.478	180.089	187.81	199.348	186.86	0.166819
CG7813	CG7813-PA	FBgn0034133	CG7813	-		189.485	157.127	1.20593	194.941	204.855	170.299	170.696	151.339	150.904	0.0563332
CG7820	CG7820-PA	FBgn0027844	CAH1	Carbonic anhydrase 1	cytoplasm/cytosol	220.868	185.008	1.19383	220.975	219.831	221.918	200.415	190.218	171.336	0.0170617
CG7823	CG7823-PA CG7823-PB	FBgn0036921	RhoGDI	RhoGDI	cytoplasm/cytosol	618.007	792.289	0.780027	601.476	702.189	557.063	766.661	862.516	756.007	0.0329959
CG7834	CG7834-PA CG7834-PB	FBgn0039697	CG7834	-	mitochondria	268.985	204.052	1.31822	277.266	256.329	274.878	218.14	188.344	214.659	0.00558027
CG7911	CG7911-PA CG7911-PB	FBgn0039735	Nph	Nucleophosmin		311.695	423.611	0.735806	321.238	281.01	338.612	493.468	480.651	336.135	0.0818241
CG7917	CG7917-PA CG7917-PB	FBgn0016685	Nlp	Nucleoplasmin		537.278	543.834	0.987945	540.413	497.14	579.516	538.634	555.562	527.349	0.955564
CG7918	CG7918-PA CG7918-PB	FBgn0037546	mAChR-B	muscarinic Acetylcholine Receptor, B-type		71.3696	82.7181	0.862806	72.7289	72.0778	69.391	82.9538	95.8731	72.5563	0.143342
CG7920	CG7920-PA CG7920-PC	FBgn0039737	CG7920	-	mitochondria	697.493	495.675	1.40716	731.134	667.13	704.04	520.562	502.405	476.088	0.000881684
CG7939	CG7939-PB CG7939-PA CG7939-PD CG7939-PC	FBgn0002626	RpL32	Ribosomal protein L32	cytosolic large ribosomal subunit	401.521	455.895	0.880732	375.181	444.603	412.63	487.3	536.253	356.516	0.438613
CG7961	CG7961-PB CG7961-PA	FBgn0025725	alphaCOP	Coat Protein (coatomer) alpha		315.436	325.347	0.969536	306.063	288.803	387.654	392.415	373.222	283.916	0.647273
CG7962	CG7962-PA CG7962-PB	FBgn0010350	CdsA	CDP diglyceride synthetase	ER	621.682	518.186	1.19973	597.023	580.996	688.78	500.179	545.727	509.304	0.0460391
CG7967	CG7967-PA	FBgn0035251	Vta1	Vesicle trafficking 1		275.964	405.359	0.680789	280.422	280.08	265.137	460.122	397.947	376.822	0.00588991
CG7977	CG7977-PA	FBgn0026372	RpL23A	Ribosomal protein L23A	cytosolic large ribosomal subunit	186.051	195.533	0.951506	186.84	182.819	188.588	198.277	193.618	194.764	0.0127804
CG7997	CG7997-PB CG7997-PA	FBgn0034117	CG7997	-		198.686	200.033	0.993268	204.645	186.18	239.951	220.791	178.011	203.573	0.661893
CG7998	CG7998-PA	FBgn0262559	Mdh2	Malate dehydrogenase 2	mitochondria	1479.68	969.835	1.5257	1561.51	1467.86	1394.31	994.089	939.003	962.758	0.000562713
CG8001	CG8001-PA CG8001-PC CG8001-PB CG8001-PD	FBgn0035268	CG8001	-		179.493	188.551	0.951959	175.938	179.221	183.478	193.115	185.408	187.299	0.0466136
CG8024	CG8024-PB CG8024-PI	FBgn0002567	Rab32	Rab32		1844.13	1026.61	1.79633	1361.71	2319.79	1817.51	917.207	979.399	1084.78	0.0404657
CG8024	CG8024-PB CG8024-PE CG8024-PC CG8024-PD CG8024-PH CG8024-PJ CG8024-PI	FBgn0002567	Rab32	Rab32		2541.79	1885.74	1.3479	2685.79	2372	2217.76	1893.43	2059.31	1732.65	0.0336669
CG8024	CG8024-PB	FBgn0002567	Rab32	Rab32		597.625	817.344	0.73118	577.909	592.321	553.776	655.46	718.008	800.851	0.0261937
CG8036	CG8036-PB CG8036-PC CG8036-PD	FBgn0037607	CG8036	-		92.3998	92.8061	0.995623	89.8901	86.3815	98.6824	97.7032	94.2249	87.0195	0.796301
CG8048	CG8048-PA CG8048-PB CG8048-PC CG8048-PE CG8048-PF	FBgn0262511	Vha44	Vacuolar H[+] ATPase 44kD subunit		994.249	1175.42	0.84587	968.145	1016.78	954.797	949.182	1253.45	1150.07	0.206049
CG8050	CG8050-PA	FBgn0004629	Cys	Cystatin-like		64.6917	88.5436	0.73062	57.445	72.5231	66.6499	102.349	97.2986	73.9118	0.0589334
CG8055	CG8055-PA	FBgn0086656	shrb	shrub		231.935	253.181	0.916084	250.291	213.042	235.549	367.83	319.517	198.196	0.294396
CG8066	CG8066-PA CG8066-PB	FBgn0038243	CG8066	-		251.728	362.541	0.694344	267.486	254.79	249.237	301.877	406.822	408.002	0.0318909
CG8094	CG8094-PA	FBgn0001187	Hex-C	Hexokinase C	cytoplasm/cytosol	89.0042	81.3044	1.0947	80.8298	94.0158	93.8179	67.4406	79.4138	106.657	0.704556
CG8132	CG8132-PA	FBgn0037687	CG8132	-	mitochondria	762.619	552.155	1.38117	807.848	861.901	651.155	606.872	553.619	505.265	0.0350412
CG8156	CG8156-PD CG8156-PB CG8156-PC CG8156-PA CG8156-PE	FBgn0013750	Arf51F	ADP ribosylation factor at 51F		1602.16	1331.45	1.20332	2067.25	1278.09	1554.95	1041.38	1624.9	1431.9	0.405643
CG8187	CG8187-PA	FBgn0034027	CG8187	-	mitochondria	1962.09	2620.75	0.748674	2311.17	2023.47	1637.31	1708.24	2805.71	2519.05	0.40719
CG8189	CG8189-PA	FBgn0019644	ATPsynB	ATP synthase, subunit B	mitochondria	2953.75	2259.48	1.30727	3001.56	2843.01	3138.67	2130.04	2249.73	2104.93	0.00098705
CG8193	CG8193-PA	FBgn0033367	PPO2	Prophenoloxidase 2		209.896	367.175	0.571653	185.006	239.573	212.313	398.629	324.804	378.823	0.00461545
CG8200	CG8200-PA CG8200-PB	FBgn0024754	Flo1	Flotillin 1		983.801	1872.3	0.525449	952.236	956.885	909.426	1777.64	1855.48	1918.71	3.07113e-05
CG8210	CG8210-PA	FBgn0262512	Vha14-1	Vacuolar H[+] ATPase 14kD subunit 1		800.407	855.504	0.935597	760.605	755.485	920.033	786.541	960.093	857.187	0.491338
CG8216	CG8216-PA	FBgn0033358	spab	space blanket		4380.78	4427.14	0.989529	4285.96	4567.59	4363.03	3591.06	5697.25	3894.73	0.987353
CG8251	CG8251-PA CG8251-PB CG8251-PC	FBgn0003074	Pgi	Phosphoglucose isomerase	cytoplasm/cytosol	433.974	316.911	1.36939	416.717	405.335	453.312	329.186	316.537	302.105	0.00267584
CG8256	CG8256-PC CG8256-PB CG8256-PA CG8256-PD	FBgn0022160	Gpo-1	Glycerophosphate oxidase-1	mitochondria	2465.79	1980.75	1.24488	2674.16	2291.68	2461.41	1986.37	2060.31	1908.23	0.0145795
CG8258	CG8258-PA	FBgn0284436	CCT8	Chaperonin containing TCP1 subunit 8		259.013	364.764	0.710083	266.759	277.055	244.229	333.868	395.587	370.05	0.00698649
CG8261	CG8261-PA CG8261-PB CG8261-PC	FBgn0004921	Ggamma1	G protein gamma 1		1102.55	1520.02	0.725356	1154.2	1015.43	1029.13	1343.62	1506.59	1617.64	0.00967199
CG8266	CG8266-PA CG8266-PB CG8266-PC CG8266-PD	FBgn0033339	Sec31	Secretory 31		278.965	377.228	0.739511	352.402	262.964	255.216	329.201	364.964	421.058	0.118076
CG8269	CG8269-PA	FBgn0021825	DCTN2-p50	Dynactin 2, p50 subunit	cytoplasm/cytosol	472.932	505.135	0.936248	514.236	483.387	500.286	501.181	468.8	545.701	0.817236
CG8280	CG8280-PA CG8280-PD CG8280-PE CG8280-PC	FBgn0284245	eEF1alpha1	eukaryotic translation elongation factor 1 alpha 1	cytoplasm/cytosol	104.559	104.926	0.996503	89.6598	101.2	117.992	108.413	116.664	95.7131	0.717261
CG8282	CG8282-PA CG8282-PB	FBgn0032005	Snx6	Sorting nexin 6		255.243	492.706	0.518042	220.959	224.718	255.082	458.259	452.432	663.779	0.0143667
CG8285	CG8285-PA	FBgn0000206	boss	bride of sevenless		589.329	579.684	1.01664	572.881	599.681	646.791	529.266	622.064	573.393	0.411323
CG8322	CG8322-PD CG8322-PE	FBgn0020236	ATPCL	ATP citrate lyase	cytoplasm/cytosol	200.472	182.679	1.0974	191.965	225.367	188.199	201.095	167.333	182.706	0.30216
CG8322	CG8322-PD CG8322-PE CG8322-PF CG8322-PG	FBgn0020236	ATPCL	ATP citrate lyase	cytoplasm/cytosol	258.036	306.181	0.842756	254.205	258.949	263.303	311.765	305.634	301.355	0.000290558
CG8327	CG8327-PA CG8327-PC CG8327-PB	FBgn0037723	SpdS	Spermidine Synthase		532.501	634.605	0.839106	680.931	613.36	430.597	598.188	800.404	573.81	0.470698
CG8331	CG8331-PA CG8331-PD	FBgn0033906	CG8331	-	ER	234.675	290.447	0.807977	234.799	218.069	253.873	325.518	290.148	262.444	0.0528358
CG8332	CG8332-PA CG8332-PB	FBgn0034138	RpS15	Ribosomal protein S15	cytosolic small ribosomal subunit	179.383	208.954	0.85848	194.627	183.314	173.321	227.655	197.444	214.456	0.0512513
CG8348	CG8348-PA CG8348-PC	FBgn0012344	Dh44	Diuretic hormone 44		536.96	466.088	1.15206		490.534	563.632	440.143	485.484	644.08	0.966477
CG8351	CG8351-PA	FBgn0037632	CCT7	Chaperonin containing TCP1 subunit 7		281.58	467.468	0.602352	348.616	272.654	272.865	478.542	492.677	375.587	0.0279616
CG8369	CG8369-PA	FBgn0040532	CG8369	-		51.1491	47.9972	1.06567	36.7314	54.7953	61.1336	43.0811	58.5137	45.0418	0.8302
CG8385	CG8385-PA CG8385-PB CG8385-PE CG8385-PC CG8385-PF CG8385-PH CG8385-PI CG8385-PJ	FBgn0010348	Arf79F	ADP ribosylation factor at 79F		364.083	404.645	0.899757	365.669	349.706	378.644	422.921	457.155	373.653	0.106458
CG8392	CG8392-PA	FBgn0010590	Prosbeta1	Proteasome beta1 subunit	proteasome	199.811	408.003	0.489729	184.414	175.278	292.864	323.888	411.527	436.801	0.0272952
CG8416	CG8416-PB CG8416-PC CG8416-PD CG8416-PF CG8416-PG CG8416-PA	FBgn0014020	Rho1	Rho1	cytoplasm/cytosol	383.709	510.986	0.750918	387.875	393.989	397.418	512.083	546.678	371.165	0.195052
CG8430	CG8430-PB CG8430-PA	FBgn0001124	Got1	Glutamate oxaloacetate transaminase 1	mitochondria	198.345	185.505	1.06921	199.876	197.208	210.17	192.629	187.242	172.83	0.0627824
CG8439	CG8439-PA CG8439-PB	FBgn0010621	CCT5	Chaperonin containing TCP1 subunit 5		313.562	614.597	0.510191	353.194	280.876	337.728	512.722	567.713	844.368	0.038898
CG8472	CG8472-PA CG8472-PB CG8472-PE CG8472-PC CG8472-PD	FBgn0000253	Cam	Calmodulin		773.98	746.711	1.03652	711.612	712.756	752.077	787.995	799.494	695.28	0.375452
CG8479	CG8479-PB CG8479-PA CG8479-PC CG8479-PD	FBgn0261276	Opa1	Optic atrophy 1	mitochondria	1490.17	1913.85	0.778622	1448.59	1505.78	1518	1579.75	2171.34	2035.87	0.0718635
CG8495	CG8495-PA CG8495-PB	FBgn0261599	RpS29	Ribosomal protein S29	cytosolic small ribosomal subunit	267.048	222.63	1.19952	271.842	246.495	285.84	272.361	266.676	166.936	0.41603
CG8497	CG8497-PB CG8497-PA	FBgn0026374	Rhp	Rhophilin		827.668	713.187	1.16052	790.916	835.589	859.459	731.153	730.867	680.028	0.0120915
CG8498	CG8498-PA CG8498-PB	FBgn0031992	CG8498	-		593.427	536.869	1.10535	624.063	611.408	595.847	527.218	546.418	537.314	0.00173787
CG8511	CG8511-PA	FBgn0033730	Cpr49Ag	Cuticular protein 49Ag		10713.3	11986.1	0.893812	10735.8	7670	13794.4	12257.3	12059.2	8212.74	0.962702
CG8532	CG8532-PB CG8532-PD CG8532-PC CG8532-PH CG8532-PK CG8532-PE CG8532-PA CG8532-PF CG8532-PG CG8532-PL CG8532-PI CG8532-PJ	FBgn0028582	lqf	liquid facets		789.597	468.172	1.68655	694.042	798.305	573.242	538.139	637.681	353.15	0.165933
CG8542	CG8542-PA CG8542-PB	FBgn0001220	Hsc70-5	Heat shock protein cognate 5	mitochondria	252.473	218.629	1.1548	256.767	243.968	253.631	221.366	216.445	218.021	0.00133654
CG8553	CG8553-PB CG8553-PA	FBgn0261270	SelD	Selenide,water dikinase		1587.29	1513.27	1.04891	1322.38	1537.68	1578.22	1330.68	1943.24	2326.56	0.26708
CG8582	CG8582-PA CG8582-PB CG8582-PC CG8582-PD CG8582-PE	FBgn0035772	Sh3beta	Sh3beta	cytoplasm/cytosol	595.807	894.624	0.665986	615.324	554.632	622.266	915.079	903.503	857.11	0.000452068
CG8604	CG8604-PA CG8604-PB	FBgn0027356	Amph	Amphiphysin		332.463	280.367	1.18582	410.479	338.67	275.13	281.638	262.02	265.169	0.143693
CG8604	CG8604-PA CG8604-PB CG8604-PC	FBgn0027356	Amph	Amphiphysin		335.318	269.633	1.24361	364.613	306.084	350.072	287.38	257.458	266.675	0.0239734
CG8612	CG8612-PA	FBgn0028648	mRpL50	mitochondrial ribosomal protein L50	mitochondria	71.4253	113.849	0.627372	66.8954	85.327	66.0577	116.965	120.187	105.476	0.00578934
CG8613	CG8613-PA	FBgn0033924	CG8613	-	mitochondria	232.543	327.559	0.709926	316.458	216.928	204.683	417.769	268.466	356.147	0.143987
CG8615	CG8615-PA CG8615-PC CG8615-PB	FBgn0035753	RpL18	Ribosomal protein L18	cytosolic large ribosomal subunit	178.786	190.887	0.936607	173.801	184.938	177.971	197.457	184.228	191.437	0.0728398
CG8627	CG8627-PB CG8627-PA	FBgn0010387	Dbi	Diazepam-binding inhibitor		175.284	124.178	1.41155	195.658	142.864	210.159	146.58	133.884	122.62	0.0878216
CG8649	CG8649-PA CG8649-PC CG8649-PD	FBgn0024238	Fim	Fimbrin		143.371	208.812	0.6866	143.752	142.034	144.283	201.965	218.881	195.915	0.000839885
CG8663	CG8663-PE	FBgn0032946	nrv3	nervana 3		1830.16	4708.63	0.388683	1702.7	2498.69	1636.15	5236.38	3975.44	5138.42	0.0044427
CG8663	CG8663-PA CG8663-PC CG8663-PD	FBgn0032946	nrv3	nervana 3		10806.2	8075.38	1.33817	12467.4	9921.14	10350.5	8403.42	7900.33	7941.32	0.0243546
CG8677	CG8677-PC CG8677-PB	FBgn0026577	CG8677	-		121.542	131.34	0.925399	121.574	117.518	125.818	135.099	139.261	121.084	0.164925
CG8680	CG8680-PA CG8680-PB CG8680-PC	FBgn0031684	ND-13A	NADH dehydrogenase (ubiquinone) 13 kDa A subunit	mitochondria	1231.1	872.048	1.41174	1138.84	1081.14	1577.78	918.696	845.799	851.758	0.0679186
CG8732	CG8732-PD CG8732-PE CG8732-PA CG8732-PH CG8732-PB CG8732-PG CG8732-PI CG8732-PF CG8732-PC CG8732-PJ	FBgn0263120	Acsl	Acyl-CoA synthetase long-chain	ER	134.367	115.933	1.15901	141.748	139.642	132.203	119.389	114.241	112.859	0.0031153
CG8734	CG8734-PA	FBgn0033315	beta3GalTII	Galactosyltransferase II		1273.97	1076.89	1.18301	1075.13	1020.04	1437.55	1033.4	1131.68	1093.98	0.533554
CG8739	CG8739-PB CG8739-PA CG8739-PC CG8739-PD	FBgn0086784	stmA	stambha A		1641.26	2474.22	0.663345	1374.79	2280.76	1510.52	2470.24	2103.43	2715.78	0.101095
CG8759	CG8759-PB CG8759-PC CG8759-PA CG8759-PD	FBgn0086904	Nacalpha	Nascent polypeptide associated complex protein alpha subunit	cytoplasm/cytosol	199.287	177.45	1.12306	192.353	191.518	215.823	190.165	188.422	165.629	0.174724
CG8764	CG8764-PA	FBgn0011227	ox	oxen	mitochondria	845.223	965.114	0.875775	811.289	823.552	719.085	818.496	938.935	796.583	0.293374
CG8770	CG8770-PA	FBgn0004623	Gbeta76C	G protein beta-subunit 76C		702.761	576.692	1.21861	784.849	622.032	753.569	591.147	578.079	520.205	0.0448261
CG8778	CG8778-PA	FBgn0033761	CG8778	-	mitochondria	1192.11	961.153	1.24029	815.798	1194.18	1127.98	1270.99	917.893	964.104	0.976658
CG8781	CG8781-PA	FBgn0033378	tsu	tsunagi		871.097	943.697	0.923069	1004.74	686.129	1008.88	1217.91	727.015	1131.79	0.534862
CG8790	CG8790-PB CG8790-PA CG8790-PC	FBgn0027610	Dic1	Dicarboxylate carrier 1	mitochondria	426.068	638.662	0.667126	400.43	414.446	410.449	648.812	631.615	591.167	0.000255108
CG8839	CG8839-PD CG8839-PC CG8839-PA CG8839-PE	FBgn0033717	CG8839	-		125.643	111.744	1.12438	157.176	105.478	139.833	97.2546	104.184	127.015	0.234651
CG8863	CG8863-PA CG8863-PB CG8863-PC CG8863-PD CG8863-PE	FBgn0038145	Droj2	DnaJ-like-2	cytoplasm/cytosol	121.347	125.984	0.963192	122.403	135.571	119.382	139.126	135.223	124.306	0.346548
CG8864	CG8864-PA	FBgn0028940	Cyp28a5	Cyp28a5	ER	127.207	156.386	0.813416	144.719	122.776	116.946	177.338	169.924	130.894	0.134808
CG8877	CG8877-PA	FBgn0033688	Prp8	pre-mRNA processing factor 8		247.458	254.414	0.972657	270.561	249.809	222.864	270.198	245.455	247.732	0.694524
CG8884	CG8884-PF CG8884-PG CG8884-PI CG8884-PK CG8884-PJ	FBgn0013334	Sap47	Synapse-associated protein 47kD		1455.21	1310.89	1.11009	1437.24	1499.47	1430.86	1318.06	1311.23	1303.47	0.00288415
CG8893	CG8893-PA CG8893-PC	FBgn0001092	Gapdh2	Glyceraldehyde 3 phosphate dehydrogenase 2		456.351	447.172	1.02053	462.812	455.116	451.15	461.848	453.376	429.079	0.47161
CG8900	CG8900-PB CG8900-PA	FBgn0010411	RpS18	Ribosomal protein S18	cytosolic small ribosomal subunit	232.722	247.961	0.938545	204.687	245.222	263.22	324.015	286.543	189.723	0.541617
CG8905	CG8905-PA CG8905-PB	FBgn0010213	Sod2	Superoxide dismutase 2 (Mn)	mitochondria	874.715	815.349	1.07281	869.104	922.982	813.261	822.095	862.981	746.535	0.281377
CG8922	CG8922-PA CG8922-PB CG8922-PC CG8922-PD	FBgn0002590	RpS5a	Ribosomal protein S5a	cytosolic small ribosomal subunit	180.937	215.34	0.840238	160.541	180.892	219.584	203.888	233.228	203.674	0.252518
CG8938	CG8938-PA CG8938-PB CG8938-PC CG8938-PD	FBgn0010226	GstS1	Glutathione S transferase S1	cytoplasm/cytosol	517.663	329.404	1.57151	497.417	492.493	581.677	366.872	334.915	319.532	0.00465327
CG8946	CG8946-PB CG8946-PA	FBgn0010591	Sply	Sphingosine-1-phosphate lyase		373.979	361.909	1.03335	426.852	400.793	288.757	347.704	388.284	348.318	0.821582
CG8947	CG8947-PA	FBgn0250848	26-29-p	26-29kD-proteinase	lysosome	170.144	189.505	0.897834	161.532	160.336	192.143	204.279	190.362	175.986	0.226914
CG8978	CG8978-PB CG8978-PA	FBgn0001961	Arpc1	Actin-related protein 2/3 complex, subunit 1		408.492	621.322	0.657455	449.505	440.603	352.792	633.867	667.498	534.378	0.0173408
CG8983	CG8983-PA	FBgn0033663	ERp60	ERp60	ER	188.775	235.265	0.802393	203.195	168.087	196.479	261.765	229.282	226.136	0.0335655
CG8996	CG8996-PA CG8996-PB	FBgn0010516	wal	walrus	mitochondria	378.762	270.364	1.40093	376.231	375.655	368.116	282.812	262.392	270.245	9.79191e-05
CG9000	CG9000-PA	FBgn0034176	ste24a	prenyl protease type I	ER	450.824	535.043	0.842593	436.667	432.01	488.919	412.144	494.64	593.637	0.439705
CG9009	CG9009-PA CG9009-PD CG9009-PB CG9009-PC	FBgn0027601	pdgy	pudgy	mitochondria	103.489	84.7945	1.22047	116.71	95.558	103.067	109.219	74.1011	79.7775	0.236724
CG9012	CG9012-PA CG9012-PB CG9012-PC CG9012-PD CG9012-PE CG9012-PF CG9012-PG	FBgn0000319	Chc	Clathrin heavy chain		446.335	607.775	0.734376	455.332	438.048	445.593	614.127	619.443	596.686	4.2802e-05
CG9022	CG9022-PA	FBgn0014868	Ost48	Oligosaccharyltransferase 48kD subunit	ER	460.927	473.006	0.974463	380.52	514.884	447.276	451.873	491.75	466.081	0.610607
CG9042	CG9042-PB CG9042-PF CG9042-PC CG9042-PG CG9042-PA CG9042-PE	FBgn0001128	Gpdh	Glycerol 3 phosphate dehydrogenase	cytoplasm/cytosol	432.306	312.068	1.38529	428.935	443.326	456.032	339.061	311.442	290.736	0.00129614
CG9057	CG9057-PB	FBgn0030608	Lsd-2	Lipid storage droplet-2		60.2532	64.8221	0.929517	59.901	60.4093	60.9404	61.0895	58.7627	88.2342	0.398114
CG9075	CG9075-PA CG9075-PC CG9075-PB CG9075-PD CG9075-PE CG9075-PF	FBgn0001942	eIF4A	eukaryotic translation initiation factor 4A	cytoplasm/cytosol	173.164	201.808	0.858061	174.177	164.496	178.647	212.735	202.747	192.184	0.0142539
CG9079	CG9079-PA	FBgn0033597	Cpr47Ea	Cuticular protein 47Ea		20089.9	15760.2	1.27472	20886.8	20830.2	18710.9	13206.1	16794.6	16410.6	0.0254479
CG9090	CG9090-PA CG9090-PB CG9090-PC	FBgn0034497	CG9090	-	mitochondria	3405.8	3506.11	0.971389	2944.1	3849.22	3615.37	3635.32	3565.9	3331.69	0.892042
CG9124	CG9124-PA CG9124-PB	FBgn0022023	eIF3h	eukaryotic translation initiation factor 3 subunit h	cytoplasm/cytosol	517.849	426.428	1.21439	486.203	743.477	442.686	362.273	430.764	420.959	0.187646
CG9127	CG9127-PA CG9127-PB CG9127-PC	FBgn0000052	ade2	adenosine 2	cytoplasm/cytosol	247.945	341.423	0.726209	243.644	263.438	245.971	348.483	326.888	351.83	0.000797427
CG9128	CG9128-PA CG9128-PB	FBgn0283500	Sac1	Sac1 phosphatase		1801.46	1458.71	1.23497	1336.18	1954.13	1837.53	1351.88	1251.18	1741.12	0.339992
CG9140	CG9140-PA CG9140-PB	FBgn0031771	ND-51	NADH dehydrogenase (ubiquinone) 51 kDa subunit	mitochondria	390.351	404.107	0.965959	417.346	395.822	384.776	391.901	424.931	397.253	0.720457
CG9149	CG9149-PA	FBgn0035203	CG9149	-		626.667	1022.41	0.612929	852.831	564.29	598.265	1140.35	915.395	1036.39	0.0326403
CG9150	CG9150-PB	FBgn0031775	CG9150	-		532.65	510.114	1.04418	529.001	524.325	548.223	578.244	441.167	529.711	0.690397
CG9155	CG9155-PC CG9155-PB CG9155-PD CG9155-PA	FBgn0010246	Myo61F	Myosin 61F	cytoplasm/cytosol	204.807	146.093	1.4019	213.189	195.274	206.771	150.251	145.689	142.543	0.000493834
CG9159	CG9159-PA CG9159-PB CG9159-PC	FBgn0266449	Kr-h2	Kruppel homolog 2		275.882	297.862	0.926207	292.116	246.876	294.09	316.258	324.45	284.789	0.191
CG9160	CG9160-PA CG9160-PB CG9160-PC	FBgn0011361	ND-ACP	NADH dehydrogenase (ubiquinone) acyl carrier protein	mitochondria	2118.16	1540.95	1.37458	2380.33	2090.96	1930.62	1605.31	1435.84	1593.71	0.0144497
CG9212	CG9212-PB CG9212-PA CG9212-PC CG9212-PF	FBgn0030724	Nipsnap	Nipsnap	mitochondria	334.762	320.99	1.04291	374.862	314.898	314.405	365.891	330.761	312.799	0.948049
CG9226	CG9226-PB CG9226-PC	FBgn0031782	WDR79	WD repeat domain 79		732.377	718.372	1.0195	826.245	742.392	650.518	728.282	699.339		0.722435
CG9232	CG9232-PA CG9232-PB	FBgn0263200	Galt	Galactose-1-phosphate uridylyltransferase		168.656	181.166	0.930945	157.964	173.382	188.323	185.052	185.675	164.465	0.667987
CG9244	CG9244-PB CG9244-PD CG9244-PE CG9244-PF	FBgn0010100	Acon	Aconitase	mitochondria	1454.42	1088.77	1.33584	1471.42	1457.91	1405.48	1100.65	1075.79	1089.97	7.58023e-05
CG9245	CG9245-PA	FBgn0030670	Pis	Phosphatidylinositol synthase		255.109	273.147	0.933962	272.838	221.254	279.735	261.089	284.6	274.779	0.473537
CG9258	CG9258-PA CG9258-PB	FBgn0015776	nrv1	nervana 1		343.635	354.843	0.968414	361.51	323.968	347.547	384.664	330.626	353.331	0.568433
CG9261	CG9261-PC CG9261-PF CG9261-PG CG9261-PD CG9261-PA CG9261-PE	FBgn0015777	nrv2	nervana 2		796.509	1001.74	0.795128	950.084	697.767	907.795	977.207	804.536	860.96	0.770888
CG9261	CG9261-PD CG9261-PA CG9261-PE	FBgn0015777	nrv2	nervana 2		864.022	1372.89	0.629344	1199.38	794.375	778.388	1201.97	1423.75	1536.51	0.0519876
CG9277	CG9277-PB CG9277-PA	FBgn0284243	betaTub56D	beta-Tubulin at 56D		2246.22	2844.68	0.789622	2313.51	2177.13	2251.99	3082.2	2666.53	2831.41	0.00853223
CG9282	CG9282-PA CG9282-PB CG9282-PC	FBgn0032518	RpL24	Ribosomal protein L24	cytosolic large ribosomal subunit	224.015	236.685	0.946472	208.545	235.425	229.419	258.613	227.35	225.947	0.392786
CG9291	CG9291-PA CG9291-PB	FBgn0266711	EloC	Elongin C		690.221	787.281	0.876714	686.048	626.646	773.387	856.83	722.006	799.79	0.166955
CG9306	CG9306-PA CG9306-PB	FBgn0032511	ND-B22	NADH dehydrogenase (ubiquinone) B22 subunit	mitochondria	1046.28	1748.05	0.598544	1206.27	969.036	1011.3	1653.76	1636.72	1702.54	0.00135133
CG9327	CG9327-PA	FBgn0261394	Prosalpha3	Proteasome alpha3 subunit	proteasome	217.941	289.758	0.752149	233.233	161.697	225.651	339.281	264.08	283.045	0.0504223
CG9331	CG9331-PA CG9331-PL CG9331-PD CG9331-PB CG9331-PF CG9331-PG CG9331-PJ CG9331-PK CG9331-PC CG9331-PM CG9331-PH CG9331-PI	FBgn0032889	CG9331	-	mitochondria	126.789	111.942	1.13264	142.874	116.447	142.006	130.424	140.358	84.3709	0.469897
CG9336	CG9336-PA	FBgn0032897	CG9336	-		148.269	168.086	0.882104	139.218	140.799	163.026	181.612	169.481	155.246	0.123035
CG9336	CG9336-PA CG9336-PB	FBgn0032897	CG9336	-		65.0977	74.5938	0.872696	66.8661	69.6192	60.123	80.6813	67.8577	76.1192	0.117239
CG9338	CG9338-PA CG9338-PB	FBgn0032899	CG9338	-		331.419	327.681	1.01141	324.29	307.184	339.025	367.653	323.266	330.859	0.358969
CG9360	CG9360-PA	FBgn0030332	CG9360	-		138.795	113.287	1.22517	121.067	160.144	153.041	119.808	107.501	113.87	0.0685345
CG9363	CG9363-PB CG9363-PA CG9363-PC	FBgn0037697	GstZ2	Glutathione S transferase Z2	mitochondria	982.069	860.639	1.14109	938.414	974.521	964.458	826.949	886.761	823.959	0.00804403
CG9372	CG9372-PA	FBgn0036891	CG9372	-		393.322	2739.54	0.143572	394.118	474.098	350.526	3454.67	3493.77	1925.34	0.00787834
CG9373	CG9373-PA	FBgn0267790	rump	rumpelstiltskin		525.378	534.741	0.98249	541.488	621.217	412.78	809.272	710.154	431.153	0.385494
CG9375	CG9375-PA	FBgn0003205	Ras85D	Ras oncogene at 85D		481.664	653.13	0.73747	503.591	407.138	430.959	449.961	698.95	518.723	0.244526
CG9390	CG9390-PA CG9390-PD	FBgn0012034	AcCoAS	Acetyl Coenzyme A synthase	cytoplasm/cytosol	273.124	139.608	1.95637	308.25	258.348	291.31	149.135	139.517	131.304	0.000713831
CG9390	CG9390-PA CG9390-PD CG9390-PB	FBgn0012034	AcCoAS	Acetyl Coenzyme A synthase	cytoplasm/cytosol	388.567	172.751	2.24929	366.049	355.662	455.968	180.424	163.83	170.594	0.00236443
CG9391	CG9391-PA CG9391-PC	FBgn0037063	CG9391	-	cytoplasm/cytosol	360.787	372.442	0.968707	376.171	340.886	370.827	379.874	360.229	361.711	0.732487
CG9394	CG9394-PA CG9394-PB	FBgn0034588	CG9394	-		823.713	844.991	0.974819	1014.06	742.208	767.931	871.713	959.864	797.645	0.740304
CG9399	CG9399-PB CG9399-PA CG9399-PD CG9399-PE	FBgn0037715	CG9399	-	mitochondria	645.842	420.665	1.53529	654.64	723.014	611.604	440.05	403.748	376.557	0.00234706
CG9423	CG9423-PA CG9423-PB CG9423-PC CG9423-PD	FBgn0027338	Kap-alpha3	karyopherin alpha3		112.334	105.411	1.06568	110.664	113.839	108.948	112.992	110.894	98.3704	0.479023
CG9429	CG9429-PA CG9429-PB	FBgn0005585	Calr	Calreticulin	ER	200.89	238.518	0.842239	215.026	185.18	204.071	243.907	295.777	197.649	0.209055
CG9432	CG9432-PA CG9432-PB CG9432-PG CG9432-PF CG9432-PJ CG9432-PK CG9432-PL CG9432-PM	FBgn0010482	l(2)01289	lethal (2) 01289		778.089	1031.26	0.754504	640.387	1073.86	742.022	1118.83	1259.25	827.632	0.242764
CG9436	CG9436-PA	FBgn0033101	CG9436	-		145.514	110.992	1.31103	151.65	150.821	135.984	121.051	115.385	107.002	0.00830806
CG9441	CG9441-PB CG9441-PC CG9441-PA	FBgn0003162	Pu	Punch	cytoplasm/cytosol	520.149	805.681	0.645602	534.007	476.995	556.025	980.407	742.003	549.416	0.137673
CG9485	CG9485-PA CG9485-PE CG9485-PF CG9485-PB CG9485-PC CG9485-PD	FBgn0034618	CG9485	-	cytoplasm/cytosol	1120.22	1596.18	0.701816	1161.01	955.466	1268.77	1801.16	1530.49	1639.73	0.0119527
CG9509	CG9509-PA CG9509-PB	FBgn0030594	CG9509	-		335.933	300.879	1.11651	351.529	339.353	319.854	309.86	309.303	284.863	0.0452141
CG9510	CG9510-PB CG9510-PC CG9510-PD	FBgn0032076	CG9510	-		99.9017	84.2019	1.18645	100.698	94.9869	97.129	105.72	80.2062	81.0831	0.370134
CG9512	CG9512-PA CG9512-PB	FBgn0030593	CG9512	-		191.223	238.975	0.800178	180.958	202.972	189.548	262.018	244.985	208.48	0.0499439
CG9539	CG9539-PA CG9539-PB	FBgn0086357	Sec61alpha	Sec61 alpha subunit	ER	182.454	174.002	1.04857	183.346	163.941	204.561	172.308	178.532	173.159	0.478608
CG9553	CG9553-PA CG9553-PC CG9553-PB CG9553-PD CG9553-PE CG9553-PF	FBgn0000308	chic	chickadee	cytoplasm/cytosol	325.639	448.081	0.726741	329.751	312.32	315.117	443.105	457.059	444.342	5.10571e-05
CG9556	CG9556-PA CG9556-PB CG9556-PE CG9556-PD	FBgn0013746	alien	alien		1300.48	1870.13	0.695398	840.04	1373.37	1233.66	1195.14	1658.33	1885.72	0.1709
CG9575	CG9575-PA CG9575-PD CG9575-PB	FBgn0031090	Rab35	Rab35		138.937	156.195	0.88951	132.515	139.685	145.336	153.769	158.329	156.556	0.0124003
CG9577	CG9577-PA	FBgn0031092	CG9577	-	mitochondria	376.779	376.749	1.00008	354.168	401.314	380.178	390.269	374.984	334.626	0.608275
CG9579	CG9579-PA CG9579-PB	FBgn0000084	AnxB10	Annexin B10		245.64	286.047	0.85874	251.562	232.078	243.737	261.341	303.285	285.717	0.0378178
CG9579	CG9579-PA	FBgn0000084	AnxB10	Annexin B10		303.249	333.767	0.908563	313.442	283.925	313.517	366.387	347.464	295.776	0.230446
CG9579	CG9579-PB	FBgn0000084	AnxB10	Annexin B10		294.84	318.462	0.925827	290.213	220.442	329.568	333.048	326.715	380.363	0.138813
CG9603	CG9603-PA CG9603-PB	FBgn0040529	COX7A	Cytochrome c oxidase subunit 7A	mitochondria	2271.44	2128.18	1.06732	2145.98	2302.79	2375.71	1896.06	2241.8	2261.76	0.358718
CG9614	CG9614-PA	FBgn0003089	pip	pipe		372.669	323.143	1.15326	414.058	364.877	349.188	325.386	329.356	312.419	0.0566078
CG9621	CG9621-PA	FBgn0038172	Adgf-D	Adenosine deaminase-related growth factor D		156.822	177.708	0.882469	141.946	161.122	207.404	198.847	136.295	196.753	0.812897
CG9629	CG9629-PA	FBgn0036857	CG9629	-	mitochondria	296.561	261.613	1.13359	310.23	286.862	293.415	265.258	250.576	270.961	0.0200672
CG9668	CG9668-PA	FBgn0003250	Rh4	Rhodopsin 4		462.038	377.014	1.22552	492.28	413.185	465.675	365.415	380.6	386.448	0.0297735
CG9674	CG9674-PA CG9674-PD CG9674-PF CG9674-PG CG9674-PI CG9674-PE CG9674-PH	FBgn0036663	CG9674	-	cytoplasm/cytosol	394.739	355.679	1.10982	420.635	393.451	373.234	368.206	369.767	341.377	0.0951427
CG9674	CG9674-PA CG9674-PD CG9674-PF CG9674-PG	FBgn0036663	CG9674	-	cytoplasm/cytosol	378.245	345.146	1.0959	408.731	397.606	346.76	350.012	354.56	323.863	0.12333
CG9677	CG9677-PA	FBgn0025582	eIF3e	eukaryotic translation initiation factor 3 subunit e	cytoplasm/cytosol	231.176	245.502	0.941644	239.017	225.795	229.119	269.68	238.82	212.543	0.622819
CG9734	CG9734-PC CG9734-PB CG9734-PA CG9734-PD CG9734-PF	FBgn0027657	glob1	globin 1	cytoplasm/cytosol	145.747	118.89	1.22589	149.534	149.801	135.174	115.035	115.268	131.177	0.0278021
CG9734	CG9734-PC CG9734-PB CG9734-PA CG9734-PD CG9734-PF CG9734-PE	FBgn0027657	glob1	globin 1	cytoplasm/cytosol	135.184	151.332	0.893295	128.336	139.346	140.703	179.185	145.351	126.62	0.41985
CG9735	CG9735-PB	FBgn0010803	TrpRS	Tryptophanyl-tRNA synthetase	cytoplasm/cytosol	3399.92	7734.35	0.439586	2855.77	4404.35	2754.13	7437.47	8193.65	7663.06	0.00157323
CG9738	CG9738-PA CG9738-PB CG9738-PC	FBgn0024326	Mkk4	MAP kinase kinase 4	cytoplasm/cytosol	297.944	248.313	1.19987	303.22	268.309	345.97	286.757	247.344	232.105	0.143195
CG9762	CG9762-PA CG9762-PB	FBgn0011455	ND-SGDH	NADH dehydrogenase (ubiquinone) SGDH subunit	mitochondria	1540.97	1531.79	1.00599	1536.3	1464.8	1630.71	1375.72	1546.72	1502.98	0.383047
CG9784	CG9784-PA CG9784-PB CG9784-PC	FBgn0030761	CG9784	-		371.621	474.644	0.782947	392.286	362.852	359.218	568.745	419.91	449.476	0.081855
CG9791	CG9791-PC CG9791-PD	FBgn0037232	Suv3	Suv3 helicase	mitochondria	11088.9	14235.9	0.778941	11492.5	10804.6	10992.2	18559.2	12141.6	13424.3	0.140875
CG9796	CG9796-PA	FBgn0038149	GILT1	Gamma-interferon-inducible lysosomal thiol reductase 1		164.566	166.093	0.99081	189.241	140.788	126.794	231.45	138.18	157.759	0.528492
CG9805	CG9805-PA CG9805-PD	FBgn0037249	eIF3a	eukaryotic translation initiation factor 3 subunit a	cytoplasm/cytosol	230.894	356.033	0.648518	290.714	189.438	218.533	369.724	456.134	309.572	0.0491256
CG9813	CG9813-PE CG9813-PB CG9813-PA CG9813-PD CG9813-PF CG9813-PC CG9813-PG	FBgn0038143	CG9813	-		201.618	187.21	1.07696	202.425	206.639	198.061	179.996	211.315	170.685	0.296364
CG9813	CG9813-PE CG9813-PB CG9813-PA CG9813-PD CG9813-PG	FBgn0038143	CG9813	-		139.217	124.577	1.11752	136.444	121.848	166.304	135.776	112.747	127.436	0.332351
CG9834	CG9834-PA CG9834-PB	FBgn0034433	EndoB	Endophilin B	cytoplasm/cytosol	1323.6	1163.87	1.13724	1281.96	1368.76	1322.94	935.644	1575.43	1061.91	0.535473
CG9834	CG9834-PA CG9834-PB CG9834-PC CG9834-PD	FBgn0034433	EndoB	Endophilin B	cytoplasm/cytosol	1564.72	1504.81	1.03981	1791.72	1368.61	1248.99	1519.58	1592.04	1369.33	0.899337
CG9836	CG9836-PA	FBgn0037637	IscU	Iron-sulfur cluster assembly enzyme	mitochondria	241.351	286.627	0.842039	225.193	269.909	228.404	301.464	302.441	275.154	0.0376817
CG9839	CG9839-PA CG9839-PB	FBgn0037633	CG9839	-		299.015	241.116	1.24013	332.345	282.048	287.478	232.493	240.02	251.595	0.0246561
CG9842	CG9842-PA CG9842-PC CG9842-PB	FBgn0011826	Pp2B-14D	Protein phosphatase 2B at 14D		225.476	249.306	0.904413	207.004	237.69	240.281	201.935	310.378	256.959	0.443486
CG9847	CG9847-PA CG9847-PC CG9847-PE CG9847-PF CG9847-PD	FBgn0010470	Fkbp14	FK506-binding protein 14	ER	145.191	195.66	0.742057	133.318	163.798	142.715	264.209	186.241	174.335	0.105598
CG9881	CG9881-PA CG9881-PB	FBgn0031437	Arpc5	Actin-related protein 2/3 complex, subunit 5		595.095	1045.83	0.569017	497.437	759.779	630.478	1001.15	889.799	1315.69	0.0413778
CG9894	CG9894-PB CG9894-PA CG9894-PC CG9894-PD	FBgn0031453	Bacc	Bacchus		212.203	167.249	1.26878	222.44	200.954	214.337	168.228	174.533	159.657	0.00405007
CG9914	CG9914-PA CG9914-PB	FBgn0030737	CG9914	-		260.33	108.089	2.40848	229.621	265.047	282.237	107.72	113.425	106.14	0.000663865
CG9916	CG9916-PA	FBgn0004432	Cyp1	Cyclophilin 1	mitochondria	279.944	291.557	0.960169	270.423	289.471	281.535	305.221	296.306	274.788	0.33375
CG9917	CG9917-PA CG9917-PB	FBgn0030740	CG9917	-		184.093	257.723	0.714308	199.964	155.092	206.296	321.118	186.492	292.262	0.144933
CG9946	CG9946-PA CG9946-PB	FBgn0261609	eIF2alpha	eukaryotic translation initiation factor 2 subunit alpha	cytoplasm/cytosol	246.453	276.826	0.890283	229.541	247.87	264.424	317.836	254.787	255.075	0.285983
CG9953	CG9953-PA	FBgn0035726	CG9953	-		174.112	177.509	0.98086	173.945	168.49	180.301	193.906	175.407	165.498	0.677748
CG9968	CG9968-PA CG9968-PC CG9968-PF CG9968-PB CG9968-PE CG9968-PG CG9968-PD	FBgn0030749	AnxB11	Annexin B11		251.498	359.423	0.699728	225.751	235.793	306.951	359.646	369.916	349.297	0.0169261
CG9999	CG9999-PA CG9999-PB CG9999-PC	FBgn0003346	RanGAP	Ran GTPase activating protein	cytoplasm/cytosol	383.602	424.179	0.90434	372.757	405.764	374.053	415.121	424.038	433.787	0.0292156
								#DIV/0!							#DIV/0!
								#DIV/0!							#DIV/0!
								#DIV/0!							#DIV/0!
								#DIV/0!							#DIV/0!
								#DIV/0!							#DIV/0!
								#DIV/0!							#DIV/0!
								#DIV/0!							#DIV/0!
								#DIV/0!							#DIV/0!
								#DIV/0!							#DIV/0!
								#DIV/0!							#DIV/0!
								#DIV/0!							#DIV/0!
								#DIV/0!							#DIV/0!
								#DIV/0!							#DIV/0!
								#DIV/0!							#DIV/0!
								#DIV/0!							#DIV/0!
								#DIV/0!							#DIV/0!
								#DIV/0!							#DIV/0!
								#DIV/0!							#DIV/0!
								#DIV/0!							#DIV/0!
								#DIV/0!							#DIV/0!
								#DIV/0!							#DIV/0!
								#DIV/0!							#DIV/0!
								#DIV/0!							#DIV/0!
								#DIV/0!							#DIV/0!
								#DIV/0!							#DIV/0!
								#DIV/0!							#DIV/0!
								#DIV/0!							#DIV/0!
								#DIV/0!							#DIV/0!
								#DIV/0!							#DIV/0!
								#DIV/0!							#DIV/0!
								#DIV/0!							#DIV/0!
								#DIV/0!							#DIV/0!
								#DIV/0!							#DIV/0!
								#DIV/0!							#DIV/0!
								#DIV/0!							#DIV/0!
								#DIV/0!							#DIV/0!
								#DIV/0!							#DIV/0!
								#DIV/0!							#DIV/0!
								#DIV/0!							#DIV/0!
								#DIV/0!							#DIV/0!
								#DIV/0!							#DIV/0!
								#DIV/0!							#DIV/0!
								#DIV/0!							#DIV/0!
								#DIV/0!							#DIV/0!
								#DIV/0!							#DIV/0!
								#DIV/0!							#DIV/0!
								#DIV/0!							#DIV/0!
								#DIV/0!							#DIV/0!
								#DIV/0!							#DIV/0!
								#DIV/0!							#DIV/0!
								#DIV/0!							#DIV/0!
								#DIV/0!							#DIV/0!
								#DIV/0!							#DIV/0!
								#DIV/0!							#DIV/0!
								#DIV/0!							#DIV/0!
								#DIV/0!							#DIV/0!
								#DIV/0!							#DIV/0!
								#DIV/0!							#DIV/0!
								#DIV/0!							#DIV/0!
								#DIV/0!							#DIV/0!
								#DIV/0!							#DIV/0!
								#DIV/0!							#DIV/0!
								#DIV/0!							#DIV/0!
								#DIV/0!							#DIV/0!
								#DIV/0!							#DIV/0!
								#DIV/0!							#DIV/0!
								#DIV/0!							#DIV/0!
								#DIV/0!							#DIV/0!
								#DIV/0!							#DIV/0!
								#DIV/0!							#DIV/0!
								#DIV/0!							#DIV/0!
								#DIV/0!							#DIV/0!
								#DIV/0!							#DIV/0!
								#DIV/0!							#DIV/0!
								#DIV/0!							#DIV/0!
								#DIV/0!							#DIV/0!
								#DIV/0!							#DIV/0!
								#DIV/0!							#DIV/0!
								#DIV/0!							#DIV/0!
								#DIV/0!							#DIV/0!
								#DIV/0!							#DIV/0!
								#DIV/0!							#DIV/0!
								#DIV/0!							#DIV/0!
								#DIV/0!							#DIV/0!
								#DIV/0!							#DIV/0!
								#DIV/0!							#DIV/0!
								#DIV/0!							#DIV/0!
								#DIV/0!							#DIV/0!
								#DIV/0!							#DIV/0!
								#DIV/0!							#DIV/0!
								#DIV/0!							#DIV/0!
								#DIV/0!							#DIV/0!
								#DIV/0!							#DIV/0!
								#DIV/0!							#DIV/0!
								#DIV/0!							#DIV/0!
								#DIV/0!							#DIV/0!
								#DIV/0!							#DIV/0!
								#DIV/0!							#DIV/0!
								#DIV/0!							#DIV/0!
								#DIV/0!							#DIV/0!
								#DIV/0!							#DIV/0!
								#DIV/0!							#DIV/0!
								#DIV/0!							#DIV/0!
								#DIV/0!							#DIV/0!
								#DIV/0!							#DIV/0!
								#DIV/0!							#DIV/0!
								#DIV/0!							#DIV/0!
								#DIV/0!							#DIV/0!
								#DIV/0!							#DIV/0!
								#DIV/0!							#DIV/0!
								#DIV/0!							#DIV/0!
								#DIV/0!							#DIV/0!
								#DIV/0!							#DIV/0!
								#DIV/0!							#DIV/0!
								#DIV/0!							#DIV/0!
								#DIV/0!							#DIV/0!
								#DIV/0!							#DIV/0!
								#DIV/0!							#DIV/0!
								#DIV/0!							#DIV/0!
								#DIV/0!							#DIV/0!
								#DIV/0!							#DIV/0!
								#DIV/0!							#DIV/0!
								#DIV/0!							#DIV/0!
								#DIV/0!							#DIV/0!
								#DIV/0!							#DIV/0!
								#DIV/0!							#DIV/0!
								#DIV/0!							#DIV/0!
								#DIV/0!							#DIV/0!
								#DIV/0!							#DIV/0!
								#DIV/0!							#DIV/0!
								#DIV/0!							#DIV/0!
								#DIV/0!							#DIV/0!
								#DIV/0!							#DIV/0!
								#DIV/0!							#DIV/0!
								#DIV/0!							#DIV/0!
								#DIV/0!							#DIV/0!
								#DIV/0!							#DIV/0!
								#DIV/0!							#DIV/0!
								#DIV/0!							#DIV/0!
								#DIV/0!							#DIV/0!
								#DIV/0!							#DIV/0!
								#DIV/0!							#DIV/0!
								#DIV/0!							#DIV/0!

## Sheet: Gba1b abundance
Protein abundance data for Gba1b mutants vs. controls.
Annotation Symbol	Isoform Name	FlyBase Gene ID	Gene Symbol	Gene Name	Localization Group	FC 264 h	Adjusted p Value
CG10000	CG10000-PA	FBgn0039596	CG10000	-		1.26207	0.846864
CG10007	Tango9-PA	FBgn0260744	Tango9	Transport and Golgi organization 9		2.8026	0.000532932
CG10019	CG10019-PB	FBgn0031568	CG10019	-		1.36858	0.925308
CG10031	CG10031-PA	FBgn0031563	CG10031	-		1.07796	0.891738
CG10033	for-PH	FBgn0000721	for	foraging	cytoplasm/cytosol	0.856192	0.77833
CG10033	for-PE	FBgn0000721	for	foraging	cytoplasm/cytosol	0.874401	0.349204
CG10038	CG10038-PA	FBgn0038013	CG10038	-		0.950183	0.907934
CG10042	MBD-R2-PB	FBgn0038016	MBD-R2	MBD-R2		1.13147	0.88881
CG10045	GstD1-PA	FBgn0001149	GstD1	Glutathione S transferase D1	cytoplasm/cytosol	1.50153	0.000262646
CG10047	Syt4-PA	FBgn0028400	Syt4	Synaptotagmin 4		1.00901	0.955178
CG10055	CG10055-PA	FBgn0037482	CG10055	-		1.55572	0.53037
CG10060	Galphai-PA	FBgn0001104	Galphai	G protein alpha i subunit		1.53748	0.0747798
CG10062	CG10062-PA	FBgn0034439	CG10062	-		0.830567	0.326814
CG10064	CG10064-PA	FBgn0035724	CG10064	-		1.08433	0.972873
CG10067	Act57B-PA	FBgn0000044	Act57B	Actin 57B		0.947587	0.773946
CG10071	RpL29-PA	FBgn0016726	RpL29	Ribosomal protein L29	cytosolic large ribosomal subunit	1.25271	0.555602
CG10075	CG10075-PA	FBgn0035722	CG10075	-	mitochondria	1.32066	0.79051
CG10077	CG10077-PA	FBgn0035720	CG10077	-		1.05317	0.596971
CG10078	Prat2-PB	FBgn0041194	Prat2	Phosphoribosylamidotransferase 2	cytoplasm/cytosol	0.943311	0.700799
CG10080	mahj-PA	FBgn0034641	mahj	mahjong		1.3041	0.818023
CG10083	Abp1-PA	FBgn0036372	Abp1	Actin binding protein 1		1.23439	0.417589
CG1009	Psa-PC	FBgn0261243	Psa	Puromycin sensitive aminopeptidase	cytoplasm/cytosol	1.4882	0.89209
CG1009	Psa-PD	FBgn0261243	Psa	Puromycin sensitive aminopeptidase	cytoplasm/cytosol	1.02309	0.819734
CG10091	GstD9-PA	FBgn0038020	GstD9	Glutathione S transferase D9	cytoplasm/cytosol	0.935057	0.494062
CG10098	CG10098-PA	FBgn0037472	CG10098	-		0.993631	0.960139
CG10103	CG10103-PA	FBgn0035715	CG10103	-		1.67326	0.00457687
CG10105	Sin1-PA	FBgn0033935	Sin1	SAPK-interacting protein 1		1.73591	0.643556
CG10106	Tsp42Ee-PA	FBgn0029506	Tsp42Ee	Tetraspanin 42Ee		1.90953	0.000229105
CG10108	phyl-PA	FBgn0013725	phyl	phyllopod		0.927165	0.956657
CG10110	Cpsf160-PB	FBgn0024698	Cpsf160	Cleavage and polyadenylation specificity factor 160		0.856816	0.92248
CG10112	Cpr51A-PA	FBgn0033942	Cpr51A	Cuticular protein 51A		1.35649	0.062871
CG10117	ttv-PA	FBgn0265974	ttv	tout-velu		1.91014	0.828364
CG10118	ple-PA	FBgn0005626	ple	pale		0.827903	0.427643
CG10119	LamC-PA	FBgn0010397	LamC	Lamin C		1.25923	0.0234837
CG10120	Men-PB	FBgn0002719	Men	Malic enzyme	cytoplasm/cytosol	1.00598	0.964562
CG10122	RpI1-PA	FBgn0019938	RpI1	RNA polymerase I subunit		0.725868	0.793401
CG10123	Top3alpha-PA	FBgn0040268	Top3alpha	Topoisomerase 3alpha		0.733863	0.935299
CG10124	eIF4E4-PA	FBgn0035709	eIF4E4	eukaryotic translation initiation factor 4E4	cytoplasm/cytosol	0.857104	0.0595989
CG10126	CG10126-PA	FBgn0038088	CG10126	-		1.39363	0.0154198
CG10130	Sec61beta-PA	FBgn0010638	Sec61beta	Sec61 beta subunit		1.09892	0.527289
CG10131	CG10131-PA	FBgn0033949	CG10131	-		0.149806	0.298348
CG10132	CG10132-PA	FBgn0032798	CG10132	-		1.01158	0.943819
CG10134	beat-Va-PB	FBgn0038087	beat-Va	beat-Va		0.770314	0.0325198
CG10145	mspo-PA	FBgn0020269	mspo	M-spondin		0.120367	0.385334
CG10147	CG10147-PA	FBgn0035702	CG10147	-		0.871725	0.813075
CG10149	Rpn6-PA	FBgn0028689	Rpn6	Regulatory particle non-ATPase 6	proteasome	1.26523	0.101653
CG10152	beat-IV-PA	FBgn0039089	beat-IV	beat-IV		1.59803	0.576821
CG10152	beat-IV-PB	FBgn0039089	beat-IV	beat-IV		0.927238	0.928553
CG10159	BEAF-32-PA	FBgn0015602	BEAF-32	Boundary element-associated factor of 32kD		1.34352	0.685356
CG10160	ImpL3-PA	FBgn0001258	ImpL3	Ecdysone-inducible gene L3	cytoplasm/cytosol	1.56065	0.00100399
CG10161	eIF3d1-PB	FBgn0040227	eIF3d1	eukaryotic translation initiation factor 3 subunit d1	cytoplasm/cytosol	1.17106	0.126592
CG10163	CG10163-PA	FBgn0035697	CG10163	-		0.615667	0.875312
CG10166	CG10166-PA	FBgn0032799	CG10166	-	ER	1.1787	0.673855
CG1017	Mfap1-PA	FBgn0035294	Mfap1	Microfibril-associated protein 1		0.0716437	0.0277685
CG10174	Ntf-2r-PA	FBgn0032680	Ntf-2r	Nuclear transport factor-2-related	cytoplasm/cytosol	1.00405	0.98358
CG10181	Mdr65-PA	FBgn0004513	Mdr65	Multi drug resistance 65		0.994416	0.979304
CG10184	CG10184-PA	FBgn0039094	CG10184	-	cytoplasm/cytosol	0.988054	0.978434
CG10186	Hasp-PA	FBgn0032797	Hasp	Hig-anchoring scaffold protein		1.07903	0.569738
CG10188	CG10188-PB	FBgn0032796	CG10188	-		0.576577	0.498836
CG1019	Mlp84B-PA	FBgn0014863	Mlp84B	Muscle LIM protein at 84B		0.968128	0.921434
CG10192	eIF4G2-PA	FBgn0260634	eIF4G2	eukaryotic translation initiation factor 4G2	cytoplasm/cytosol	1.07503	0.839971
CG10198	Nup98-96-PA	FBgn0039120	Nup98-96	Nucleoporin 98-96kD		0.999004	0.997481
CG10200	hui-PB	FBgn0033968	hui	hase und igel		0.859356	0.638729
CG10202	CG10202-PA	FBgn0033969	CG10202	-	cytoplasm/cytosol	2.03869	0.578916
CG10203	x16-PA	FBgn0028554	x16	x16 splicing factor		1.1849	0.456116
CG10212	SMC2-PA	FBgn0027783	SMC2	Structural maintenance of chromosomes 2		0.874143	0.87709
CG10214	CG10214-PA	FBgn0039115	CG10214	-	mitochondria	0.853869	0.71843
CG10217	CG10217-PA	FBgn0039113	CG10217	-		1.16989	0.404553
CG10223	Top2-PA	FBgn0284220	Top2	Topoisomerase 2		0.808537	0.00288457
CG10226	CG10226-PA	FBgn0035695	CG10226	-		0.981082	0.928513
CG10228	Pcf11-PF	FBgn0264962	Pcf11	Protein 1 of cleavage and polyadenylation factor 1	cytoplasm/cytosol	0.574807	0.900407
CG10230	Rpn9-PB	FBgn0028691	Rpn9	Regulatory particle non-ATPase 9	proteasome	1.2036	0.0200915
CG10233	rtp-PA	FBgn0087005	rtp	retinophilin		0.884222	0.119674
CG10236	LanA-PA	FBgn0002526	LanA	Laminin A		1.19513	0.00907087
CG10237	CG10237-PA	FBgn0032783	CG10237	-	cytoplasm/cytosol	0.590467	1.48013e-05
CG1024	CG1024-PD	FBgn0027514	CG1024	-		0.129679	0.259728
CG10242	Cyp6a23-PA	FBgn0033978	Cyp6a23	Cyp6a23	ER	1.96907	0.0125655
CG10245	Cyp6a20-PB	FBgn0033980	Cyp6a20	Cyp6a20	ER	1.07601	0.403505
CG10246	Cyp6a9-PB	FBgn0013771	Cyp6a9	Cytochrome P450-6a9	ER	1.72109	0.00753404
CG10247	Cyp6a21-PA	FBgn0033981	Cyp6a21	Cyp6a21	ER	1.27471	0.032397
CG10248	Cyp6a8-PA	FBgn0013772	Cyp6a8	Cytochrome P450-6a8	ER	0.935497	0.906474
CG10249	Kank-PB	FBgn0027596	Kank	Kank		4.07056	0.207503
CG10253	ADPS-PA	FBgn0033983	ADPS	Alkyldihydroxyacetonephosphate synthase	peroxisome	9.28848	4.61887e-05
CG10260	PI4KIIIalpha-PC	FBgn0267350	PI4KIIIalpha	Phosphatidylinositol 4-kinase III alpha		1.03268	0.882322
CG10275	kon-PB	FBgn0032683	kon	kon-tiki		1.40542	0.764166
CG10279	Rm62-PC	FBgn0003261	Rm62	Rm62		1.06664	0.614372
CG10287	Gasp-PA	FBgn0026077	Gasp	Gasp		1.00361	0.983312
CG10289	CG10289-PA	FBgn0035688	CG10289	-		1.61577	0.691344
CG10297	Acp65Aa-PA	FBgn0020765	Acp65Aa	Adult cuticle protein 65Aa		0.872617	0.874262
CG10302	bsf-PA	FBgn0284256	bsf	bicoid stability factor	mitochondria	0.897306	0.493358
CG10305	RpS26-PB	FBgn0261597	RpS26	Ribosomal protein S26	cytosolic small ribosomal subunit	1.18322	0.110642
CG10306	eIF3k-PA	FBgn0034654	eIF3k	eukaryotic translation initiation factor 3 subunit k	cytoplasm/cytosol	0.780269	0.439773
CG1031	alpha-Est1-PA	FBgn0015568	alpha-Est1	alpha-Esterase-1		0.750206	0.599595
CG10315	eIF2Bdelta-PC	FBgn0034858	eIF2Bdelta	eukaryotic translation initiation factor 2B subunit delta	cytoplasm/cytosol	0.940728	0.96283
CG10320	ND-B12-PA	FBgn0034645	ND-B12	NADH dehydrogenase (ubiquinone) B12 subunit	mitochondria	0.795594	0.120447
CG10326	Arl6IP1-PA	FBgn0038453	Arl6IP1	ADP-ribosylation factor-like 6 interacting protein 1	ER	1.17574	0.174303
CG10327	TBPH-PA	FBgn0025790	TBPH	TAR DNA-binding protein-43 homolog		0.223338	0.2597
CG10340	CG10340-PA	FBgn0022344	CG10340	-	mitochondria	0.897165	0.50713
CG10342	NPF-PA	FBgn0027109	NPF	neuropeptide F		0.781414	0.0443249
CG10346	Grip71-PA	FBgn0032705	Grip71	Grip71		1.06374	0.972873
CG10352	CG10352-PB	FBgn0030348	CG10352	-	cytoplasm/cytosol	0.607408	0.0367221
CG10359	CG10359-PG	FBgn0035452	CG10359	-		0.634689	0.49968
CG10360	ref(2)P-PA	FBgn0003231	ref(2)P	refractory to sigma P	cytoplasm/cytosol	28.8377	1.12443e-11
CG10361	CG10361-PA	FBgn0036208	CG10361	-	mitochondria	0.464171	3.38277e-07
CG10363	Tep4-PA	FBgn0041180	Tep4	Thioester-containing protein 4		24.7719	2.30343e-07
CG10367	Hmgcr-PA	FBgn0263782	Hmgcr	HMG Coenzyme A reductase	ER	1.48709	0.100036
CG10370	Rpt5-PA	FBgn0028684	Rpt5	Regulatory particle triple-A ATPase 5	proteasome	1.10262	0.835191
CG10372	Faf2-PA	FBgn0025608	Faf2	Fas-associated factor	ER	1.35366	0.0649598
CG10373	Jwa-PB	FBgn0032704	Jwa	Jwa		1.36313	0.00166197
CG10374	Lsd-1-PA	FBgn0039114	Lsd-1	Lipid storage droplet-1		0.603698	0.120273
CG10377	Hrb27C-PA	FBgn0004838	Hrb27C	Heterogeneous nuclear ribonucleoprotein at 27C		1.08899	0.134671
CG10379	mbc-PA	FBgn0015513	mbc	myoblast city	cytoplasm/cytosol	1.49476	0.512237
CG10382	wrapper-PA	FBgn0025878	wrapper	wrapper		0.70317	0.407627
CG10384	CG10384-PD	FBgn0034731	CG10384	-		0.692041	0.891738
CG10390	mia-PA	FBgn0014342	mia	meiosis I arrest		1.77236	0.710089
CG10399	CG10399-PA	FBgn0031877	CG10399	-	mitochondria	0.465518	0.00269794
CG10407	CG10407-PA	FBgn0038395	CG10407	-		0.666061	0.846864
CG1041	CRAT-PA	FBgn0037440	CRAT	Carnitine O-Acetyl-Transferase	peroxisome	0.875068	0.0277685
CG10417	CG10417-PA	FBgn0033021	CG10417	-	cytoplasm/cytosol	1.28866	0.378919
CG10418	CG10418-PA	FBgn0036277	CG10418	-		0.980157	0.972873
CG10420	CG10420-PA	FBgn0039296	CG10420	-	ER	2.39265	0.399077
CG10423	RpS27-PA	FBgn0039300	RpS27	Ribosomal protein S27	cytosolic small ribosomal subunit	0.959631	0.903125
CG10424	CG10424-PA	FBgn0036848	CG10424	-	mitochondria	0.666374	0.699116
CG10425	CG10425-PA	FBgn0039304	CG10425	-		1.51107	0.139261
CG10431	CG10431-PA	FBgn0032730	CG10431	-		1.29127	0.653717
CG10433	CG10433-PB	FBgn0034638	CG10433	-		1.50916	0.0485452
CG1044	dos-PB	FBgn0016794	dos	daughter of sevenless	cytoplasm/cytosol	1.66518	0.907781
CG10443	Lar-PA	FBgn0000464	Lar	Leukocyte-antigen-related-like		0.552121	0.682263
CG10445	CG10445-PC	FBgn0037531	CG10445	-		1.25047	0.445095
CG10446	Sidpn-PA	FBgn0032741	Sidpn	similar to Deadpan		0.581649	0.388535
CG10447	Nf-YB-PA	FBgn0032816	Nf-YB	Nuclear factor Y-box B		0.988512	0.982971
CG10449	Catsup-PA	FBgn0002022	Catsup	Catecholamines up		1.24398	0.803605
CG10460	cer-PA	FBgn0034443	cer	crammer	lysosome	1.3371	0.0705527
CG10465	CG10465-PA	FBgn0033017	CG10465	-		1.11432	0.527107
CG10467	CG10467-PA	FBgn0035679	CG10467	-		0.814625	0.136318
CG10473	Acn-PA	FBgn0263198	Acn	Acinus		0.891737	0.376329
CG10480	Rcc1-PA	FBgn0002638	Rcc1	Regulator of chromosome condensation 1		0.903824	0.733878
CG10494	CG10494-PB	FBgn0034634	CG10494	-		0.614944	0.499346
CG10504	Ilk-PA	FBgn0028427	Ilk	Integrin linked kinase		1.05545	0.750556
CG10505	CG10505-PA	FBgn0034612	CG10505	-		1.63331	0.741098
CG10508	CG10508-PJ	FBgn0037060	CG10508	-		0.901996	0.972873
CG10510	CG10510-PA	FBgn0037059	CG10510	-		0.871472	0.860591
CG10512	CG10512-PA	FBgn0037057	CG10512	-	mitochondria	0.869623	0.335098
CG10514	CG10514-PA	FBgn0039312	CG10514	-		2.23698	0.48214
CG10527	CG10527-PA	FBgn0034583	CG10527	-	cytoplasm/cytosol	1.32949	0.0841924
CG10535	Elp1-PA	FBgn0037926	Elp1	Elongator complex protein 1		2.40632	0.268555
CG10537	Rdl-PA	FBgn0004244	Rdl	Resistant to dieldrin		0.89831	0.40434
CG10538	CdGAPr-PA	FBgn0032821	CdGAPr	Cd GTPase activating protein-related	cytoplasm/cytosol	0.993201	0.995202
CG10539	S6k-PA	FBgn0283472	S6k	Ribosomal protein S6 kinase		1.3668	0.527851
CG10540	cpa-PA	FBgn0034577	cpa	capping protein alpha		1.15347	0.295997
CG10542	Bre1-PA	FBgn0086694	Bre1	Bre1		0.841588	0.253011
CG10543	CG10543-PA	FBgn0034570	CG10543	-		1.04514	0.983676
CG10545	Gbeta13F-PB	FBgn0001105	Gbeta13F	G protein beta-subunit 13F		0.999826	0.998782
CG10550	CG10550-PB	FBgn0039321	CG10550	-		0.764303	0.0345176
CG10560	CG10560-PA	FBgn0039325	CG10560	-		0.992101	0.980999
CG10562	CG10562-PA	FBgn0039326	CG10562	-		1.1082	0.536683
CG10564	Ac78C-PE	FBgn0024150	Ac78C	Adenylyl cyclase 78C		3.01328	0.71843
CG10575	Ppat-Dpck-PA	FBgn0035632	Ppat-Dpck	Bifunctional Phosphopantetheine adenylyltransferase - Dephospho-CoA kinase	mitochondria	1.03928	0.88848
CG10576	CG10576-PA	FBgn0035630	CG10576	-	cytoplasm/cytosol	1.09441	0.504323
CG10578	DnaJ-1-PB	FBgn0263106	DnaJ-1	DnaJ-like-1		1.17201	0.190251
CG10583	Sse-PA	FBgn0035627	Sse	Separase		1.22884	0.958289
CG10588	CG10588-PA	FBgn0037037	CG10588	-	mitochondria	1.28645	0.71843
CG1059	Karybeta3-PA	FBgn0087013	Karybeta3	Karyopherin beta 3		1.07833	0.359405
CG10593	Acer-PA	FBgn0016122	Acer	Angiotensin-converting enzyme-related		0.99616	0.991799
CG10600	CG10600-PC	FBgn0032717	CG10600	-		0.653786	0.653717
CG10602	CG10602-PD	FBgn0032721	CG10602	-	cytoplasm/cytosol	1.08412	0.507606
CG10610	ECSIT-PA	FBgn0028436	ECSIT	ECSIT	mitochondria	0.81365	0.561419
CG10616	CG10616-PA	FBgn0036286	CG10616	-		1.34523	0.0156733
CG10619	tup-PA	FBgn0003896	tup	tailup		0.701149	0.894097
CG10620	Tsf2-PA	FBgn0036299	Tsf2	Transferrin 2		1.10238	0.228358
CG10622	Sucb-PA	FBgn0029118	Sucb	Sucb	mitochondria	1.01341	0.927055
CG10623	CG10623-PA	FBgn0032727	CG10623	-	cytoplasm/cytosol	0.672563	0.102204
CG10624	sinu-PA	FBgn0010894	sinu	sinuous		1.8058	0.422693
CG10625	frm-PC	FBgn0035612	frm	farmer		1.29158	0.87554
CG10625	frm-PA	FBgn0035612	frm	farmer		1.14142	0.497199
CG10627	nst-PA	FBgn0036298	nst	nesthocker	cytoplasm/cytosol	1.16656	0.347292
CG10628	CG10628-PA	FBgn0032818	CG10628	-	mitochondria	5.09629	0.564359
CG1063	Itp-r83A-PA	FBgn0010051	Itp-r83A	Inositol 1,4,5,-tris-phosphate receptor	ER	3.00274	0.042924
CG10631	CG10631-PA	FBgn0032817	CG10631	-		0.801327	0.771113
CG10633	Ir64a-PA	FBgn0035604	Ir64a	Ionotropic receptor 64a		0.65869	0.644161
CG10635	Pfdn4-PA	FBgn0035603	Pfdn4	Prefoldin 4	cytoplasm/cytosol	1.49558	0.493137
CG10637	Nak-PA	FBgn0015772	Nak	Numb-associated kinase		0.835107	0.504323
CG10638	CG10638-PB	FBgn0036290	CG10638	-	cytoplasm/cytosol	7.54222	0.345708
CG10638	CG10638-PA	FBgn0036290	CG10638	-	cytoplasm/cytosol	1.08511	0.335203
CG10639	L2HGDH-PA	FBgn0032729	L2HGDH	L-2-hydroxyglutarate dehydrogenase	mitochondria	0.81843	0.036211
CG1064	Snr1-PA	FBgn0011715	Snr1	Snf5-related 1		1.50055	0.442447
CG10640	Uev1A-PA	FBgn0035601	Uev1A	Ubiquitin-conjugating enzyme variant 1A	cytoplasm/cytosol	0.983745	0.943819
CG10641	Swip-1-PA	FBgn0032731	Swip-1	Swiprosin-1		1.32744	0.0129644
CG10642	Klp64D-PA	FBgn0004380	Klp64D	Kinesin-like protein at 64D		1.11642	0.966281
CG1065	Scsalpha-PA	FBgn0004888	Scsalpha	Succinyl coenzyme A synthetase alpha subunit	mitochondria	0.806584	0.025972
CG10652	RpL30-PC	FBgn0086710	RpL30	Ribosomal protein L30	cytosolic large ribosomal subunit	1.05011	0.77437
CG10653	hook-PA	FBgn0001202	hook	hook		1.26075	0.6228
CG10655	l(2)37Bb-PA	FBgn0002021	l(2)37Bb	lethal (2) 37Bb	mitochondria	0.97334	0.991747
CG10657	CG10657-PA	FBgn0036289	CG10657	-		0.858089	0.392299
CG10663	CG10663-PB	FBgn0036287	CG10663	-		0.694588	0.301862
CG10664	COX4-PA	FBgn0032833	COX4	Cytochrome c oxidase subunit 4	mitochondria	0.890478	0.157415
CG10672	CG10672-PA	FBgn0035588	CG10672	-	mitochondria	0.851617	0.0793176
CG10673	Prpk-PA	FBgn0035590	Prpk	p53-related protein kinase	cytoplasm/cytosol	1.19554	0.941355
CG10680	CG10680-PA	FBgn0032836	CG10680	-		1.28476	0.833587
CG10686	tral-PA	FBgn0041775	tral	trailer hitch	cytoplasm/cytosol	1.12182	0.693261
CG10687	AsnRS-PA	FBgn0086443	AsnRS	Asparaginyl-tRNA synthetase	cytoplasm/cytosol	1.19711	0.116794
CG10688	Pmm2-PA	FBgn0036300	Pmm2	Phosphomannomutase type 2	cytoplasm/cytosol	1.19887	0.47189
CG10691	l(2)37Cc-PB	FBgn0002031	l(2)37Cc	lethal (2) 37Cc	mitochondria	1.04923	0.576076
CG10697	Ddc-PB	FBgn0000422	Ddc	Dopa decarboxylase	cytoplasm/cytosol	0.917983	0.670889
CG10701	Moe-PA	FBgn0011661	Moe	Moesin		1.10454	0.177212
CG10712	Chro-PB	FBgn0044324	Chro	Chromator		0.990834	0.978434
CG10719	brat-PA	FBgn0010300	brat	brain tumor	cytoplasm/cytosol	0.518941	0.486564
CG10724	flr-PA	FBgn0260049	flr	flare		1.0668	0.409429
CG10731	CG10731-PC	FBgn0034081	CG10731	-	mitochondria	1.34187	0.499346
CG10737	CG10737-PD	FBgn0034420	CG10737	-		1.05544	0.780958
CG1074	CG1074-PA	FBgn0037250	CG1074	-		0.935797	0.867554
CG10743	Liprin-beta-PB	FBgn0036376	Liprin-beta	Liprin-beta		0.443519	0.577703
CG10752	CG10752-PA	FBgn0036325	CG10752	-		1.37022	0.840134
CG1076	Vha14-2-PA	FBgn0037402	Vha14-2	Vacuolar H[+] ATPase 14kD subunit 2		0.563543	0.660827
CG10763	Gbeta5-PA	FBgn0030011	Gbeta5	Gbeta5		0.975243	0.880862
CG10772	Fur1-PF	FBgn0004509	Fur1	Furin 1		1.18101	0.978434
CG10777	mahe-PB	FBgn0029979	mahe	maheshvara		2.29575	0.478905
CG10778	CG10778-PA	FBgn0029980	CG10778	-		0.800934	0.693261
CG1078	Fip1-PA	FBgn0037255	Fip1	Factor interacting with poly(A) polymerase 1		0.986532	0.991228
CG10798	Myc-PB	FBgn0262656	Myc	Myc		2.08503	0.765928
CG10805	l(2)k09022-PA	FBgn0086451	l(2)k09022	lethal (2) k09022		1.26464	0.552438
CG10808	Syngr-PA	FBgn0033876	Syngr	Synaptogyrin		0.934507	0.83513
CG1081	Rheb-PA	FBgn0041191	Rheb	Ras homolog enriched in brain		1.01033	0.958289
CG10811	eIF4G1-PA	FBgn0023213	eIF4G1	eukaryotic translation initiation factor 4G1	cytoplasm/cytosol	1.45164	0.110743
CG10812	Drsl5-PA	FBgn0035434	Drsl5	Drosomycin-like 5		1.469	0.190251
CG10830	Ktl-PA	FBgn0038839	Ktl	Kctd12-like		1.05921	0.807815
CG10833	Cyp28d1-PA	FBgn0031689	Cyp28d1	Cyp28d1	ER	0.710336	0.0588978
CG10837	eIF4B-PE	FBgn0020660	eIF4B	eukaryotic translation initiation factor 4B	cytoplasm/cytosol	1.65617	0.350981
CG1084	Cont-PA	FBgn0037240	Cont	Contactin		1.08659	0.134125
CG10842	Cyp4p1-PA	FBgn0015037	Cyp4p1	Cytochrome P450-4p1	ER	4.48402	2.26256e-06
CG10843	Cyp4p3-PA	FBgn0033397	Cyp4p3	Cyp4p3	ER	1.12174	0.719247
CG10844	RyR-PB	FBgn0011286	RyR	Ryanodine receptor		1.76716	0.0324724
CG10845	CG10845-PA	FBgn0039246	CG10845	-		2.67898	0.614372
CG10847	enc-PB	FBgn0004875	enc	encore	cytoplasm/cytosol	5.69975	0.224277
CG10849	Sc2-PA	FBgn0035471	Sc2	Sc2		0.419978	0.35384
CG10851	B52-PA	FBgn0004587	B52	B52		1.00018	0.998782
CG10859	CG10859-PA	FBgn0032520	CG10859	-		1.21351	0.853502
CG10863	CG10863-PA	FBgn0027552	CG10863	-		0.693255	0.000174504
CG1088	Vha26-PA	FBgn0283535	Vha26	Vacuolar H[+]-ATPase 26kD subunit		1.02296	0.841281
CG10882	Sec24CD-PB	FBgn0262126	Sec24CD	Secretory 24CD		1.13854	0.222292
CG10888	Rh3-PA	FBgn0003249	Rh3	Rhodopsin 3		0.948928	0.752912
CG10889	CG10889-PA	FBgn0038769	CG10889	-		0.819555	0.933223
CG1089	alpha-Est5-PB	FBgn0261393	alpha-Est5	alpha-Esterase-5		0.745481	0.773552
CG10897	tou-PA	FBgn0033636	tou	toutatis		1.35593	0.210237
CG1090	CG1090-PG	FBgn0037238	CG1090	-		0.710171	0.259728
CG10907	CG10907-PA	FBgn0036207	CG10907	-		0.488985	0.391325
CG10910	CG10910-PB	FBgn0034289	CG10910	-		0.917634	0.78919
CG10911	CG10911-PA	FBgn0034295	CG10911	-		0.433529	0.660827
CG10915	CG10915-PA	FBgn0034308	CG10915	-		0.99125	0.982971
CG10922	La-PA	FBgn0011638	La	La autoantigen-like		1.16514	0.492639
CG10924	CG10924-PA	FBgn0034356	CG10924	-	mitochondria	1.03664	0.915691
CG10932	CG10932-PA	FBgn0029969	CG10932	-	mitochondria	0.590268	1.48013e-05
CG10938	Prosalpha5-PA	FBgn0016697	Prosalpha5	Proteasome alpha5 subunit	proteasome	1.32865	0.143146
CG10939	CG10939-PA	FBgn0010620	CG10939	-		2.33821	0.611238
CG10944	RpS6-PB	FBgn0261592	RpS6	Ribosomal protein S6	cytosolic small ribosomal subunit	1.13887	0.0276072
CG10950	CG10950-PA	FBgn0034205	CG10950	-	cytoplasm/cytosol	11.3006	0.127864
CG10954	Arpc2-PA	FBgn0032859	Arpc2	Actin-related protein 2/3 complex, subunit 2		1.2272	0.0602636
CG10958	CG10958-PA	FBgn0030004	CG10958	-		1.12488	0.886427
CG10960	CG10960-PC	FBgn0036316	CG10960	-		1.37827	0.000635537
CG10962	CG10962-PB	FBgn0030073	CG10962	-	mitochondria	1.07152	0.958284
CG10964	sni-PA	FBgn0030026	sni	sniffer	mitochondria	1.10922	0.330216
CG10971	Hip1-PA	FBgn0036309	Hip1	Huntingtin interacting protein 1		0.402837	0.00979458
CG10978	jagn-PB	FBgn0037374	jagn	jagunal	ER	1.18239	0.404553
CG10988	Grip91-PA	FBgn0001612	Grip91	Gamma-tubulin ring protein 91		1.00643	0.99878
CG1099	Dap160-PA	FBgn0023388	Dap160	Dynamin associated protein 160		0.737946	0.728485
CG1099	Dap160-PB	FBgn0023388	Dap160	Dynamin associated protein 160		0.950642	0.552401
CG10990	Pdcd4-PA	FBgn0030520	Pdcd4	Programmed cell death 4	cytoplasm/cytosol	1.06459	0.944812
CG10992	CtsB1-PA	FBgn0030521	CtsB1	Cathepsin B1	lysosome	1.25049	0.00231148
CG1100	Rpn5-PA	FBgn0028690	Rpn5	Regulatory particle non-ATPase 5	proteasome	1.30074	0.0146507
CG11001	FK506-bp2-PA	FBgn0013954	FK506-bp2	FK506-binding protein 2	cytoplasm/cytosol	0.887488	0.101033
CG11009	Wbp2-PD	FBgn0036318	Wbp2	WW domain binding protein 2	cytoplasm/cytosol	1.33471	0.653717
CG1101	Ref1-PA	FBgn0010774	Ref1	RNA and export factor binding protein 1		0.909968	0.510453
CG11015	COX5B-PA	FBgn0031830	COX5B	Cytochrome c oxidase subunit 5B	mitochondria	0.903668	0.499687
CG1102	MP1-PA	FBgn0027930	MP1	Melanization Protease 1		0.74315	0.812038
CG11024	cl-PA	FBgn0000318	cl	clot	cytoplasm/cytosol	0.96441	0.852122
CG11027	Arf102F-PA	FBgn0013749	Arf102F	ADP ribosylation factor at 102F		1.02343	0.927626
CG11037	CG11037-PA	FBgn0037038	CG11037	-		0.737405	0.860591
CG1105	CG1105-PA	FBgn0037465	CG1105	-		1.2634	0.0176806
CG11051	Nplp2-PA	FBgn0040813	Nplp2	Neuropeptide-like precursor 2		0.853047	0.728182
CG11055	Hsl-PB	FBgn0034491	Hsl	Hormone-sensitive lipase	cytoplasm/cytosol	1.56608	0.481877
CG1106	Gel-PB	FBgn0010225	Gel	Gelsolin		0.978391	0.831363
CG11061	GM130-PA	FBgn0034697	GM130	Golgi matrix protein 130 kD		0.720697	0.46836
CG11064	apolpp-PA	FBgn0087002	apolpp	apolipophorin		1.31299	0.0234637
CG11066	scaf-PB	FBgn0033033	scaf	scarface		1.66502	0.0531943
CG11068	CG11068-PA	FBgn0030536	CG11068	-		1.05631	0.972873
CG11073	CG11073-PA	FBgn0034693	CG11073	-		0.611589	0.907781
CG1108	alpha-Est6-PA	FBgn0015574	alpha-Est6	alpha-Esterase-6	mitochondria	1.42497	0.613068
CG11081	PlexA-PB	FBgn0025741	PlexA	Plexin A		1.02448	0.924774
CG11081	PlexA-PA	FBgn0025741	PlexA	Plexin A		1.0076	0.983676
CG11089	CG11089-PA	FBgn0039241	CG11089	-	cytoplasm/cytosol	1.21893	0.00844972
CG11092	Nup93-1-PA	FBgn0027537	Nup93-1	Nucleoporin 93kD-1		1.01929	0.980513
CG11093	fuss-PB	FBgn0039932	fuss	fussel		0.347189	0.648152
CG11098	Tango1-PA	FBgn0031842	Tango1	Transport and Golgi organization 1		0.148833	0.370098
CG11111	rdgB-PC	FBgn0003218	rdgB	retinal degeneration B		0.856569	0.00210722
CG1112	alpha-Est7-PA	FBgn0015575	alpha-Est7	alpha-Esterase-7	cytoplasm/cytosol	1.00142	0.990466
CG11129	Yp3-PA	FBgn0004047	Yp3	Yolk protein 3		0.553188	0.609695
CG11132	DMAP1-PA	FBgn0034537	DMAP1	DNA methyltransferase 1 associated protein 1		1.44111	0.79051
CG11134	CG11134-PA	FBgn0030518	CG11134	-	cytoplasm/cytosol	1.08931	0.914925
CG11136	Lrt-PB	FBgn0034540	Lrt	Leucine-rich tendon-specific protein		2.68176	0.358607
CG11139	p47-PA	FBgn0033179	p47	p47		1.12083	0.371959
CG11140	Aldh-III-PI	FBgn0010548	Aldh-III	Aldehyde dehydrogenase type III		0.943134	0.405816
CG11142	obst-E-PA	FBgn0031737	obst-E	obstructor-E		1.12231	0.420341
CG11142	obst-E-PB	FBgn0031737	obst-E	obstructor-E		1.21958	0.349204
CG11143	Inos-PA	FBgn0025885	Inos	Inos	cytoplasm/cytosol	1.22488	0.0536613
CG11144	mGluR-PA	FBgn0019985	mGluR	metabotropic Glutamate Receptor		1.10663	0.344115
CG11147	CG11147-PA	FBgn0031734	CG11147	-		0.433396	0.789948
CG1115	Vps37B-PA	FBgn0037299	Vps37B	Vacuolar protein sorting 37B		1.20849	0.733516
CG11151	CG11151-PA	FBgn0030519	CG11151	-	peroxisome	1.24602	0.198926
CG11153	Sox102F-PB	FBgn0039938	Sox102F	Sox102F		0.932418	0.908913
CG11154	ATPsynbeta-PA	FBgn0010217	ATPsynbeta	ATP synthase, beta subunit	mitochondria	0.864637	0.125752
CG11166	Eaf-PC	FBgn0033166	Eaf	ELL-associated factor		0.557912	0.710103
CG11180	CG11180-PA	FBgn0034528	CG11180	-		0.152556	0.704794
CG11183	DCP1-PA	FBgn0034921	DCP1	Decapping protein 1	cytoplasm/cytosol	0.52193	0.391325
CG11196	Dic3-PA	FBgn0033248	Dic3	Dicarboxylate carrier 3	mitochondria	1.09782	0.941515
CG11198	ACC-PA	FBgn0033246	ACC	Acetyl-CoA carboxylase	cytoplasm/cytosol	0.597455	2.12844e-08
CG11199	Liprin-alpha-PB	FBgn0046704	Liprin-alpha	Liprin-alpha		1.20757	0.180867
CG1120	IntS10-PA	FBgn0035462	IntS10	Integrator 10		0.991616	0.972873
CG11200	CG11200-PB	FBgn0034500	CG11200	Carbonyl reductase	ER	0.806919	0.379595
CG11205	phr-PA	FBgn0003082	phr	photorepair		0.547329	0.473067
CG11207	feo-PA	FBgn0030241	feo	fascetto		0.149253	0.0491638
CG11208	CG11208-PA	FBgn0034488	CG11208	-	peroxisome	1.89921	0.000453681
CG1121	alpha-Est8-PA	FBgn0015576	alpha-Est8	alpha-Esterase-8		1.37533	0.607709
CG11210	CG11210-PA	FBgn0033259	CG11210	-		3.47841	0.00032299
CG11211	CG11211-PA	FBgn0033067	CG11211	-		1.01968	0.988907
CG11212	Ptr-PA	FBgn0262867	Ptr	Patched-related		17.3816	0.101653
CG11218	Obp56d-PA	FBgn0034470	Obp56d	Odorant-binding protein 56d		1.73961	0.0105875
CG11219	PIP82-PA	FBgn0024943	PIP82	PIP82		1.10068	0.405816
CG11228	hpo-PA	FBgn0261456	hpo	hippo	cytoplasm/cytosol	0.872799	0.834841
CG11237	Oseg6-PA	FBgn0034452	Oseg6	Outer segment 6		0.152723	0.117782
CG11238	l(3)04053-PA	FBgn0010830	l(3)04053	lethal (3) 04053		2.0148	0.730882
CG11242	TBCB-PA	FBgn0034451	TBCB	tubulin-binding cofactor B		1.48921	0.685496
CG11249	CG11249-PA	FBgn0037115	CG11249	-	cytoplasm/cytosol	1.43138	0.00503046
CG11255	AdenoK-PA	FBgn0036337	AdenoK	Adenosine Kinase	cytoplasm/cytosol	0.953205	0.728971
CG11259	MICAL-like-PA	FBgn0036333	MICAL-like	MICAL-like		1.69098	0.736924
CG11267	CG11267-PA	FBgn0036334	CG11267	-	mitochondria	0.995958	0.97894
CG11271	RpS12-PB	FBgn0083978	CG17672	-	cytosolic small ribosomal subunit	1.0825	0.846864
CG11274	SRm160-PA	FBgn0036340	SRm160	SRm160		0.881236	0.615005
CG11276	RpS4-PA	FBgn0011284	RpS4	Ribosomal protein S4	cytosolic small ribosomal subunit	1.05172	0.474166
CG11278	Syx13-PA	FBgn0036341	Syx13	Syntaxin 13		2.2067	2.52213e-07
CG1128	alpha-Est9-PC	FBgn0015577	alpha-Est9	alpha-Esterase-9		1.19393	0.0886678
CG1129	CG1129-PB	FBgn0037279	CG1129	-		1.59497	0.754579
CG11295	l(2)dtl-PA	FBgn0013548	l(2)dtl	lethal-(2)-denticleless		1.91407	0.79838
CG11303	TM4SF-PA	FBgn0020372	TM4SF	Transmembrane 4 superfamily		1.07655	0.726145
CG11306	CG11306-PA	FBgn0037108	CG11306	-	ER	1.16495	0.908396
CG1131	alpha-Est10-PB	FBgn0015569	alpha-Est10	alpha-Esterase-10	mitochondria	0.752774	0.0355221
CG11314	Npc2g-PA	FBgn0039800	Npc2g	Niemann-Pick type C-2g		0.857	0.218601
CG11315	Npc2h-PA	FBgn0039801	Npc2h	Niemann-Pick type C-2h		0.967125	0.951736
CG11319	CG11319-PA	FBgn0031835	CG11319	-		0.844091	0.971048
CG11324	homer-PA	FBgn0025777	homer	homer	ER	0.910988	0.402703
CG11328	Nhe3-PH	FBgn0028703	Nhe3	Na[+]/H[+] hydrogen exchanger 3		0.607904	0.306372
CG11331	Spn27A-PA	FBgn0028990	Spn27A	Serpin 27A		1.51512	0.0786805
CG11334	CG11334-PA	FBgn0039849	CG11334	-		1.12883	0.224691
CG11348	nAChRbeta1-PA	FBgn0000038	nAChRbeta1	nicotinic Acetylcholine Receptor beta1		1.01952	0.951736
CG11367	CG11367-PA	FBgn0037185	CG11367	-		1.2691	0.892991
CG11369	CG11369-PA	FBgn0029951	CG11369	-		2.66365	0.491747
CG1137	CG1137-PA	FBgn0037454	CG1137	-		0.65349	0.128017
CG11372	galectin-PA	FBgn0031213	galectin	galectin	cytoplasm/cytosol	1.12216	0.894097
CG11375	polybromo-PA	FBgn0039227	polybromo	polybromo		9.18028	0.552438
CG11377	CG11377-PA	FBgn0031217	CG11377	-		0.999707	0.999641
CG11378	CG11378-PA	FBgn0040364	CG11378	-		1.25117	0.175059
CG11387	ct-PA	FBgn0004198	ct	cut		1.78045	0.436179
CG11390	EbpIII-PA	FBgn0011695	EbpIII	Ejaculatory bulb protein III		0.673131	0.00252861
CG11395	Gbp2-PA	FBgn0034200	Gbp2	Growth-blocking peptide 2		2.12854	6.44757e-05
CG1140	SCOT-PB	FBgn0035298	SCOT	Succinyl-CoA:3-ketoacid CoA transferase	mitochondria	0.857699	0.090664
CG11401	Trxr-2-PA	FBgn0037170	Trxr-2	thioredoxin reductase 2	mitochondria	1.13154	0.456116
CG11406	CG11406-PA	FBgn0034990	CG11406	-		4.22578	0.279035
CG11407	CG11407-PA	FBgn0038733	CG11407	-		0.608775	0.146533
CG11423	ND-51L1-PA	FBgn0034251	ND-51L1	NADH dehydrogenase (ubiquinone) 51 kDa subunit-like 1	mitochondria	0.830319	0.729134
CG11427	rb-PA	FBgn0003210	rb	ruby		0.900133	0.779876
CG11440	laza-PA	FBgn0037163	laza	lazaro		1.03591	0.965674
CG11447	CG11447-PA	FBgn0038737	CG11447	-	mitochondria	0.820599	0.944595
CG11449	CG11449-PA	FBgn0037162	CG11449	-		1.15551	0.581795
CG11455	ND-15-PA	FBgn0031228	ND-15	NADH dehydrogenase (ubiquinone) 15 kDa subunit	mitochondria	1.00928	0.971048
CG11466	Cyp9f2-PA	FBgn0038037	Cyp9f2	Cyp9f2	ER	0.997694	0.983107
CG11471	IleRS-PA	FBgn0027086	IleRS	Isoleucyl-tRNA synthetase	cytoplasm/cytosol	1.20442	0.0423602
CG11474	CG11474-PA	FBgn0034688	CG11474	-		0.739398	0.329127
CG1150	Osi3-PA	FBgn0037411	Osi3	Osiris 3		0.395659	0.783938
CG11512	GstD4-PA	FBgn0010040	GstD4	Glutathione S transferase D4	cytoplasm/cytosol	0.640673	0.660827
CG11513	armi-PB	FBgn0041164	armi	armitage		14.3831	0.0588649
CG11516	Ptp99A-PF	FBgn0004369	Ptp99A	Protein tyrosine phosphatase 99A		0.675566	0.557313
CG11522	RpL6-PA	FBgn0039857	RpL6	Ribosomal protein L6	cytosolic large ribosomal subunit	1.06096	0.809056
CG11527	Tig-PA	FBgn0011722	Tig	Tiggrin		0.993365	0.998048
CG1153	Osi7-PA	FBgn0037414	Osi7	Osiris 7		0.22368	0.406441
CG11533	Asator-PD	FBgn0039908	Asator	Asator	cytoplasm/cytosol	0.757559	0.596155
CG11534	CG11534-PA	FBgn0046296	CG11534	-		0.948614	0.992975
CG11550	CG11550-PA	FBgn0039864	CG11550	-	cytoplasm/cytosol	0.308146	0.00139511
CG11567	Cpr-PA	FBgn0015623	Cpr	Cytochrome P450 reductase	mitochondria	1.0477	0.558995
CG11575	Ir100a-PA	FBgn0039879	Ir100a	Ionotropic receptor 100a		0.661962	0.816184
CG11577	CG11577-PA	FBgn0036847	CG11577	-	ER	0.923195	0.891738
CG11579	arm-PC	FBgn0000117	arm	armadillo		0.940165	0.424827
CG11594	CG11594-PA	FBgn0035484	CG11594	-		0.56932	0.000378549
CG11621	Pi3K68D-PC	FBgn0015278	Pi3K68D	Phosphotidylinositol 3 kinase 68D		0.855919	0.817209
CG11628	step-PA	FBgn0086779	step	steppke		0.857289	0.750998
CG11642	TRAM-PB	FBgn0040340	TRAM	TRAM		1.36995	0.504323
CG11654	Ahcy-PA	FBgn0014455	Ahcy	Adenosylhomocysteinase	cytoplasm/cytosol	1.57704	3.0086e-05
CG11655	CG11655-PA	FBgn0030638	CG11655	-		2.27868	0.00391333
CG11661	Nc73EF-PH	FBgn0010352	Nc73EF	Neural conserved at 73EF	mitochondria	0.755249	0.063587
CG11661	Nc73EF-PI	FBgn0010352	Nc73EF	Neural conserved at 73EF	mitochondria	0.812977	0.150245
CG11661	Nc73EF-PG	FBgn0010352	Nc73EF	Neural conserved at 73EF	mitochondria	0.872484	0.0461659
CG11665	CG11665-PA	FBgn0033028	CG11665	-		1.53016	0.0933039
CG1167	Ras64B-PA	FBgn0003206	Ras64B	Ras oncogene at 64B		1.20589	0.0773911
CG11680	mle-PA	FBgn0002774	mle	maleless		1.0205	0.970973
CG11709	PGRP-SA-PA	FBgn0030310	PGRP-SA	Peptidoglycan recognition protein SA		4.79455	0.00217015
CG11722	CG11722-PA	FBgn0037777	CG11722	-	mitochondria	0.732893	0.416529
CG11727	Evi5-PE	FBgn0262740	Evi5	Ecotropic viral integration site 5		0.89641	0.848459
CG11734	HERC2-PC	FBgn0031107	HERC2	HECT and RLD domain containing protein 2		0.794878	0.570204
CG11739	Sfxn1-3-PC	FBgn0037239	Sfxn1-3	Sideroflexin 1/3	mitochondria	0.781837	0.0949651
CG11752	CG11752-PA	FBgn0030292	CG11752	-	mitochondria	0.904253	0.146876
CG11761	trsn-PA	FBgn0033528	trsn	translin	cytoplasm/cytosol	1.22753	0.273366
CG11765	Prx2540-2-PA	FBgn0033518	Prx2540-2	Peroxiredoxin 2540-2	cytoplasm/cytosol	1.19422	0.0872575
CG11771	CG11771-PA	FBgn0039252	CG11771	-	mitochondria	0.988519	0.938702
CG11777	CG11777-PA	FBgn0033527	CG11777	-		1.04366	0.831979
CG11779	CG11779-PB	FBgn0038683	CG11779	-	mitochondria	0.938766	0.399584
CG11780	beta4GalT7-PA	FBgn0039258	beta4GalT7	beta-4-galactosyltransferase 7		1.70126	0.388535
CG11781	CG11781-PA	FBgn0039259	CG11781	-		1.03506	0.970889
CG11784	GstE13-PA	FBgn0033381	GstE13	Glutathione S transferase E13	cytoplasm/cytosol	1.01675	0.957013
CG11785	bai-PA	FBgn0045866	bai	baiser		1.22979	0.0949651
CG11790	CG11790-PA	FBgn0039265	CG11790	-	ER	1.04845	0.889482
CG11793	Sod1-PA	FBgn0003462	Sod1	Superoxide dismutase 1		0.973554	0.846864
CG11796	CG11796-PA	FBgn0036992	CG11796	-	ER	0.974286	0.776547
CG11797	Obp56a-PA	FBgn0034468	Obp56a	Odorant-binding protein 56a		2.32123	0.000198544
CG11804	ced-6-PB	FBgn0029092	ced-6	ced-6	cytoplasm/cytosol	1.13578	0.207192
CG11811	CG11811-PA	FBgn0036099	CG11811	-	mitochondria	0.961008	0.654749
CG11815	CG11815-PA	FBgn0035299	CG11815	-	mitochondria	0.981769	0.96283
CG11821	Cyp12a5-PA	FBgn0038680	Cyp12a5	Cyp12a5	mitochondria	1.34405	0.827566
CG11838	rempA-PB	FBgn0260933	rempA	reduced mechanoreceptor potential A		1.06365	0.951736
CG11840	Spp-PA	FBgn0031260	Spp	Signal peptide peptidase	ER	1.06192	0.734358
CG11841	CG11841-PA	FBgn0039628	CG11841	-		3.48105	0.0080949
CG11844	vig2-PB	FBgn0046214	vig2	vig2		1.25955	0.550723
CG11856	Nup358-PA	FBgn0039302	Nup358	Nucleoporin 358kD		1.05892	0.792383
CG11857	CG11857-PA	FBgn0039303	CG11857	-		1.21262	0.660827
CG11858	CG11858-PA	FBgn0039305	CG11858	-		0.743945	0.596971
CG11866	dmpd-PA	FBgn0033486	dmpd	dampened		1.60754	0.358087
CG11876	CG11876-PA	FBgn0039635	CG11876	-	mitochondria	0.868154	0.0150117
CG11883	CG11883-PC	FBgn0033538	CG11883	-		1.78327	0.685356
CG11883	CG11883-PA	FBgn0033538	CG11883	-		1.17168	0.311141
CG11888	Rpn2-PA	FBgn0028692	Rpn2	Regulatory particle non-ATPase 2	proteasome	1.18404	0.00796778
CG11889	CG11889-PA	FBgn0039308	CG11889	-		1.05233	0.971181
CG11895	stan-PA	FBgn0024836	stan	starry night		1.62058	0.46836
CG11897	CG11897-PB	FBgn0039644	CG11897	-		1.17414	0.407729
CG11899	CG11899-PA	FBgn0014427	CG11899	-	cytoplasm/cytosol	1.01157	0.922604
CG11901	eEF1gamma-PB	FBgn0029176	eEF1gamma	eukaryotic translation elongation factor 1 gamma	cytoplasm/cytosol	1.10659	0.089721
CG11905	CG11905-PA	FBgn0036678	CG11905	-		1.17881	0.961257
CG11908	rha-PA	FBgn0027376	rha	rha		0.85785	0.821501
CG11909	tobi-PA	FBgn0261575	tobi	target of brain insulin		0.646471	0.607709
CG11913	ND-49L-PB	FBgn0039331	ND-49L	NADH dehydrogenase (ubiquinone) 49 kDa subunit-like	mitochondria	2.04328	0.437818
CG11919	Pex6-PC	FBgn0033564	Pex6	Peroxin 6	peroxisome	0.715255	0.569787
CG11920	CG11920-PA	FBgn0039274	CG11920	-		0.592281	0.750127
CG11926	Mon1-PA	FBgn0031640	Mon1	Monensin sensitivity 1		2.02818	0.697279
CG11927	CG11927-PA	FBgn0031638	CG11927	-	mitochondria	0.399907	0.585691
CG1193	kat-60L1-PB	FBgn0037375	kat-60L1	katanin p60-like 1		1.00316	0.998782
CG1193	kat-60L1-PA	FBgn0037375	kat-60L1	katanin p60-like 1		0.906781	0.97251
CG11943	Nup205-PA	FBgn0031078	Nup205	Nucleoporin 205kD		1.14515	0.491747
CG11949	cora-PB	FBgn0010434	cora	coracle		1.08733	0.126592
CG11949	cora-PA	FBgn0010434	cora	coracle		1.13067	0.0222414
CG11951	CG11951-PA	FBgn0039656	CG11951	-	cytoplasm/cytosol	2.43152	0.001256
CG11958	Cnx99A-PA	FBgn0015622	Cnx99A	Calnexin 99A	ER	1.11298	0.748433
CG11963	skap-PA	FBgn0037643	skap	skpA associated protein	mitochondria	0.852854	0.0258452
CG11967	CAHbeta-PA	FBgn0037646	CAHbeta	Carbonic anhydrase beta	mitochondria	0.49186	0.0449985
CG11968	RagA-B-PA	FBgn0037647	RagA-B	Ras-related GTP binding A/B	mitochondria	2.36991	0.0276632
CG11980	CG11980-PB	FBgn0037652	CG11980	-	mitochondria	0.948687	0.635743
CG11981	Prosbeta3-PA	FBgn0026380	Prosbeta3	Proteasome beta3 subunit	proteasome	1.16509	0.883618
CG11987	tgo-PA	FBgn0264075	tgo	tango		0.873497	0.750327
CG11992	Rel-PC	FBgn0014018	Rel	Relish		1.57278	0.292131
CG11999	CG11999-PA	FBgn0037312	CG11999	-	ER	1.19459	0.220845
CG12000	Prosbeta7-PA	FBgn0250746	Prosbeta7	Proteasome beta7 subunit	proteasome	1.4045	0.00115712
CG12002	Pxn-PA	FBgn0011828	Pxn	Peroxidasin		1.67345	0.170074
CG12004	CG12004-PC	FBgn0035236	CG12004	-		1.18672	0.393968
CG12005	Mms19-PB	FBgn0037301	Mms19	Mms19		0.632404	0.816184
CG12006	PIG-B-PA	FBgn0035464	PIG-B	Phosphatidylinositol glycan anchor biosynthesis class B	ER	0.401324	0.318869
CG12007	CG12007-PA	FBgn0037293	CG12007	-	cytoplasm/cytosol	1.65602	0.104376
CG12008	kst-PA	FBgn0004167	kst	karst		1.20152	0.096037
CG12013	PHGPx-PC	FBgn0035438	PHGPx	PHGPx	mitochondria	1.00932	0.961145
CG12019	Cdc37-PA	FBgn0011573	Cdc37	Cdc37	cytoplasm/cytosol	0.886784	0.805663
CG12021	Patj-PC	FBgn0067864	Patj	Patj		0.971459	0.951736
CG12025	CG12025-PA	FBgn0035285	CG12025	-		0.897733	0.839971
CG12030	Gale-PA	FBgn0035147	Gale	UDP-galactose 4'-epimerase	cytoplasm/cytosol	0.703453	0.000101629
CG12045	Cpr100A-PA	FBgn0039805	Cpr100A	Cuticular protein 100A		1.14755	0.596155
CG12047	mud-PL	FBgn0002873	mud	mushroom body defect		1.54614	0.566783
CG12047	mud-PK	FBgn0002873	mud	mushroom body defect		1.43157	0.102662
CG12050	l(2)05287-PB	FBgn0284251	l(2)05287	lethal (2) 05287		0.822801	0.0810911
CG12052	lola-PX	FBgn0283521	lola	longitudinals lacking		0.672347	0.740913
CG12055	Gapdh1-PA	FBgn0001091	Gapdh1	Glyceraldehyde 3 phosphate dehydrogenase 1		0.898439	0.118346
CG12065	CG12065-PA	FBgn0030052	CG12065	-		1.38211	0.00229033
CG12069	CG12069-PA	FBgn0039796	CG12069	-		0.455992	0.781008
CG12070	Sap-r-PA	FBgn0000416	Sap-r	Saposin-related	lysosome	5.37246	1.84438e-08
CG12079	ND-30-PA	FBgn0266582	ND-30	NADH dehydrogenase (ubiquinone) 30 kDa subunit	mitochondria	0.865691	0.0522244
CG12082	Usp5-PA	FBgn0035402	Usp5	Ubiquitin specific protease 5	cytoplasm/cytosol	1.00557	0.971048
CG12085	hfp-PA	FBgn0028577	hfp	half pint		0.36272	0.211845
CG12099	CG12099-PB	FBgn0035232	CG12099	-		0.616633	0.848309
CG12101	Hsp60A-PA	FBgn0015245	Hsp60A	Heat shock protein 60A	mitochondria	1.04632	0.663054
CG12105	CG12105-PA	FBgn0035241	CG12105	-		0.470425	0.00843101
CG12108	Ppt1-PA	FBgn0030057	Ppt1	Palmitoyl-protein thioesterase 1	lysosome	2.05202	0.117935
CG12117	Sptr-PA	FBgn0014032	Sptr	Sepiapterin reductase		0.821082	0.0670891
CG12120	t-PA	FBgn0086367	t	tan	cytoplasm/cytosol	1.06074	0.693261
CG12121	CG12121-PA	FBgn0030109	CG12121	-		0.94227	0.635743
CG1213	CG1213-PA	FBgn0037387	CG1213	-		1.0296	0.971048
CG12131	eIF3j-PA	FBgn0027619	eIF3j	eukaryotic translation initiation factor 3 subunit j	cytoplasm/cytosol	1.27046	0.190588
CG12132	c11.1-PA	FBgn0040236	c11.1	c11.1		1.72547	0.00125191
CG12140	Etf-QO-PA	FBgn0033465	Etf-QO	Electron transfer flavoprotein-ubiquinone oxidoreductase	mitochondria	0.682496	2.2934e-05
CG12141	LysRS-PA	FBgn0027084	LysRS	Lysyl-tRNA synthetase	cytoplasm/cytosol	0.891366	0.350981
CG12149	c12.2-PA	FBgn0040234	c12.2	c12.2	mitochondria	0.678982	0.688753
CG12151	Pdp-PA	FBgn0029958	Pdp	Pyruvate dehydrogenase phosphatase	mitochondria	0.928731	0.870517
CG12156	Rab39-PA	FBgn0029959	Rab39	Rab39		1.2466	0.529539
CG12157	Tom40-PA	FBgn0016041	Tom40	Translocase of outer membrane 40	mitochondria	0.618149	0.302094
CG12159	CG12159-PA	FBgn0033232	CG12159	-		0.910325	0.927055
CG12163	CG12163-PB	FBgn0260462	CG12163	-	lysosome	1.18565	0.103063
CG12170	CG12170-PA	FBgn0037356	CG12170	-	mitochondria	0.936675	0.833488
CG12171	CG12171-PA	FBgn0037354	CG12171	-		0.893384	0.213344
CG12172	Spn43Aa-PA	FBgn0024294	Spn43Aa	Serpin 43Aa		1.01503	0.941748
CG12173	CG12173-PA	FBgn0037305	CG12173	-		0.881667	0.642943
CG12176	Lig4-PA	FBgn0030506	Lig4	Ligase4		0.507267	0.0973679
CG12177	CG12177-PA	FBgn0030510	CG12177	-	cytoplasm/cytosol	0.632388	0.000535641
CG12179	CG12179-PC	FBgn0025388	CG12179	-		1.23454	0.701843
CG12199	kek5-PB	FBgn0031016	kek5	kekkon5		0.65978	0.754579
CG12201	GC2-PD	FBgn0037970	GC2	Glutamate Carrier 2	mitochondria	0.997479	0.991228
CG12202	Naa15-16-PA	FBgn0031020	Naa15-16	N(alpha)-acetyltransferase 15/16	cytoplasm/cytosol	1.15239	0.598835
CG12203	ND-18-PA	FBgn0031021	ND-18	NADH dehydrogenase (ubiquinone) 18 kDa subunit	mitochondria	1.00469	0.978434
CG12207	red-PB	FBgn0285913	red	red Malpighian tubules		0.820596	0.684794
CG12210	Syb-PA	FBgn0003660	Syb	Synaptobrevin		1.40422	0.0225579
CG12213	CG12213-PB	FBgn0260742	CG12213	-		2.23363	0.398871
CG12219	CG12219-PA	FBgn0043796	CG12219	-		0.281012	0.565125
CG12220	mRpL32-PA	FBgn0039835	mRpL32	mitochondrial ribosomal protein L32	mitochondria	1.41286	0.387999
CG12223	Dsp1-PB	FBgn0278608	Dsp1	Dorsal switch protein 1		1.34714	0.717488
CG12224	CG12224-PB	FBgn0037974	CG12224	-		0.704755	0.0580652
CG12233	l(1)G0156-PA	FBgn0027291	l(1)G0156	lethal (1) G0156	mitochondria	0.896136	0.170481
CG12234	Ranbp21-PA	FBgn0031051	Ranbp21	Ranbp21		0.541741	0.750998
CG12237	CG12237-PA	FBgn0031048	CG12237	-		0.995464	0.978434
CG12238	e(y)3-PA	FBgn0087008	e(y)3	enhancer of yellow 3		1.19882	0.67973
CG12244	lic-PA	FBgn0261524	lic	licorne		0.961999	0.968612
CG12251	AQP-PA	FBgn0033807	AQP	aquaporin		1.13378	0.76208
CG12252	Fcp1-PA	FBgn0035026	Fcp1	TFIIF-interacting CTD phosphatase
CG12262	CG12262-PA	FBgn0035811	CG12262	-	mitochondria	0.63758	1.07048e-05
CG12264	CG12264-PA	FBgn0032393	CG12264	-	mitochondria	1.11394	0.190588
CG12269	euc-PA	FBgn0038665	euc	eucalyptus		0.629095	0.00546983
CG12269	euc-PB	FBgn0038665	euc	eucalyptus		0.698376	0.00678761
CG12272	Strumpellin-PA	FBgn0036571	Strumpellin	Strumpellin		15.2412	0.00852939
CG12276	Aos1-PA	FBgn0029512	Aos1	Activator of SUMO 1		0.997304	0.992965
CG12279	CG12279-PA	FBgn0038080	CG12279	-	cytoplasm/cytosol	0.971156	0.851492
CG12288	CG12288-PA	FBgn0032620	CG12288	-		1.53713	0.104376
CG12303	Ir67b-PA	FBgn0036083	Ir67b	Ionotropic receptor 67b		1.74741	0.0154884
CG12321	CG12321-PA	FBgn0038577	CG12321	-		1.30218	0.0239352
CG12323	Prosbeta5-PB	FBgn0029134	Prosbeta5	Proteasome beta5 subunit	proteasome	1.29747	0.00715457
CG12324	RpS15Ab-PA	FBgn0033555	RpS15Ab	Ribosomal protein S15Ab	cytosolic small ribosomal subunit	1.0287	0.881087
CG12338	CG12338-PA	FBgn0033543	CG12338	-	peroxisome	0.338055	0.314453
CG12342	dgo-PA	FBgn0086898	dgo	diego		0.669029	0.748433
CG12345	ChAT-PB	FBgn0000303	ChAT	Choline acetyltransferase		0.979747	0.811489
CG12355	CG12355-PA	FBgn0040805	CG12355	-	mitochondria	0.992025	0.961145
CG1236	CG1236-PA	FBgn0037370	CG1236	-	mitochondria	1.0318	0.780958
CG12363	Dlc90F-PA	FBgn0024432	Dlc90F	Dynein light chain 90F	cytoplasm/cytosol	1.35574	0.215385
CG12366	O-fut1-PA	FBgn0033901	O-fut1	O-fucosyltransferase 1	ER	0.819464	0.72726
CG12369	Lac-PA	FBgn0010238	Lac	Lachesin		1.16826	0.0377295
CG12375	CG12375-PA	FBgn0031987	CG12375	-	mitochondria	0.991466	0.971048
CG12384	CG12384-PA	FBgn0033624	CG12384	-		0.967868	0.880267
CG12390	dare-PA	FBgn0015582	dare	defective in the avoidance of repellents	mitochondria	0.84406	0.567317
CG12391	CG12391-PA	FBgn0033581	CG12391	-		1.58105	0.835818
CG1240	Non2-PA	FBgn0035370	Non2	Novel nucleolar protein 2		0.840943	0.158657
CG12400	ND-B14.5B-PA	FBgn0031505	ND-B14.5B	NADH dehydrogenase (ubiquinone) B14.5 B subunit	mitochondria	1.0431	0.906542
CG12403	Vha68-1-PA	FBgn0265262	Vha68-1	Vacuolar H[+] ATPase 68kD subunit 1		0.998945	0.995291
CG12410	cv-PA	FBgn0000394	cv	crossveinless		4.41611	0.212653
CG12413	mIF2-PA	FBgn0039588	mIF2	mitochondrial translation initiation factor 2	mitochondria	0.388455	0.362942
CG1242	Hsp83-PA	FBgn0001233	Hsp83	Heat shock protein 83	cytoplasm/cytosol	1.17576	0.0257188
CG12428	CG12428-PD	FBgn0039543	CG12428	-	peroxisome	1.3809	0.478661
CG12437	raw-PB	FBgn0003209	raw	raw		15.2188	1.59745e-05
CG12473	stnB-PE	FBgn0016975	stnB	stoned B		0.96337	0.686278
CG12484	CG12484-PA	FBgn0086604	CG12484	-		1.31852	0.008312
CG1249	SmD2-PA	FBgn0261789	SmD2	Small ribonucleoprotein particle protein SmD2		1.10711	0.695981
CG12499	CG12499-PA	FBgn0038968	CG12499	-		1.79059	0.423991
CG1250	Sec23-PE	FBgn0262125	Sec23	Secretory 23		1.18181	0.124043
CG12500	stnA-PC	FBgn0016976	stnA	stoned A		0.999723	0.998782
CG12505	Arc1-PA	FBgn0033926	Arc1	Activity-regulated cytoskeleton associated protein 1		5.45077	2.93366e-06
CG12512	CG12512-PA	FBgn0031703	CG12512	-	mitochondria	0.549243	3.11532e-05
CG12526	Or67a-PA	FBgn0036009	Or67a	Odorant receptor 67a		1.2475	0.67973
CG12529	Zw-PA	FBgn0004057	Zw	Zwischenferment	cytoplasm/cytosol	1.52664	0.00582956
CG12530	Cdc42-PA	FBgn0010341	Cdc42	Cdc42		1.17312	0.607709
CG12531	CG12531-PA	FBgn0031064	CG12531	-		1.23926	0.393408
CG12532	AP-1-2beta-PA	FBgn0010380	AP-1-2beta	Adaptor Protein complex 1/2, beta subunit		0.961056	0.581795
CG12534	Alr-PA	FBgn0031068	Alr	Augmenter of liver regeneration	mitochondria	0.935728	0.89927
CG12537	rdx-PC	FBgn0264493	rdx	roadkill		1.23273	0.205271
CG12559	rl-PE	FBgn0003256	rl	rolled	cytoplasm/cytosol	1.02164	0.942702
CG12560	CG12560-PC	FBgn0031974	CG12560	-		1.27191	0.828364
CG12567	CG12567-PA	FBgn0039958	CG12567	-		1.19892	0.888742
CG12582	beta-Man-PA	FBgn0037215	beta-Man	beta-Mannosidase	lysosome	0.78356	0.818023
CG12602	Vha100-5-PA	FBgn0032373	Vha100-5	Vacuolar H[+] ATPase 100kD subunit 5		1.64357	0.228623
CG12611	Andorra-PA	FBgn0030898	Andorra	Andorra		0.972432	0.971409
CG12620	CG12620-PA	FBgn0032626	CG12620	-		1.20041	0.958289
CG1263	RpL8-PA	FBgn0261602	RpL8	Ribosomal protein L8	cytosolic large ribosomal subunit	1.0619	0.555602
CG12672	CG12672-PA	FBgn0030886	CG12672	-		0.297416	0.683413
CG12676	ed-PA	FBgn0000547	ed	echinoid		1.21113	0.859238
CG1268	VhaM9.7-a-PB	FBgn0035521	VhaM9.7-a	Vacuolar H[+] ATPase M9.7 subunit a		0.796391	0.0842584
CG12700	SkpD-PA	FBgn0026174	SkpD	SKP1-related D		0.165714	0.296651
CG12703	Pmp70-PA	FBgn0031069	Pmp70	Peroxisomal Membrane Protein 70 kDa	peroxisome	0.773402	0.0396886
CG12716	CG12716-PA	FBgn0030439	CG12716	-		0.793039	0.941739
CG12728	CG12728-PA	FBgn0029825	CG12728	-		0.557401	0.4518
CG1273	CG1273-PB	FBgn0035522	CG1273	-		0.959456	0.695214
CG12734	Girdin-PA	FBgn0283724	Girdin	Girdin		1.39746	0.735024
CG12736	mEFTu2-PA	FBgn0033184	mEFTu2	mitochondrial translation elongation factor Tu 2	mitochondria	1.03274	0.961835
CG12740	RpL28-PB	FBgn0035422	RpL28	Ribosomal protein L28	cytosolic large ribosomal subunit	1.02234	0.882708
CG12749	Hrb87F-PA	FBgn0004237	Hrb87F	Heterogeneous nuclear ribonucleoprotein at 87F		0.935759	0.639622
CG12750	ncm-PA	FBgn0086707	ncm	nucampholin		0.567467	0.814329
CG12755	l(3)mbn-PB	FBgn0002440	l(3)mbn	lethal (3) malignant blood neoplasm		1.5679	0.66974
CG12769	CG12769-PB	FBgn0033252	CG12769	-		2.02303	0.833489
CG12770	Vps28-PA	FBgn0021814	Vps28	Vacuolar protein sorting 28		1.5014	0.00564196
CG12775	RpL21-PA	FBgn0032987	RpL21	Ribosomal protein L21	cytosolic large ribosomal subunit	0.915691	0.87554
CG12781	nahoda-PA	FBgn0034797	nahoda	nahoda		1.339	0.744065
CG12783	CG12783-PB	FBgn0038448	CG12783	-		0.553583	0.553505
CG12785	Mat89Ba-PA	FBgn0261286	Mat89Ba	Maternal transcript 89Ba		2.69649	0.0595977
CG12787	hoe1-PB	FBgn0041150	hoe1	hoepel1		0.961952	0.728485
CG12789	santa-maria-PA	FBgn0025697	santa-maria	scavenger receptor acting in neural tissue and majority of rhodopsin is absent		1.20126	0.526238
CG12797	Ciao1-PA	FBgn0033972	Ciao1	Ciao1	cytoplasm/cytosol	1.04686	0.903998
CG12814	CG12814-PB	FBgn0037796	CG12814	-		2.44017	0.0704429
CG12840	Tsp42El-PA	FBgn0033134	Tsp42El	Tetraspanin 42El		3.30108	0.0733148
CG12843	Tsp42Ei-PA	FBgn0033130	Tsp42Ei	Tetraspanin 42Ei		3.27825	0.0722491
CG12845	Tsp42Ef-PA	FBgn0033127	Tsp42Ef	Tetraspanin 42Ef		0.707633	0.773946
CG12846	Tsp42Ed-PA	FBgn0029507	Tsp42Ed	Tetraspanin 42Ed		4.24703	9.70102e-05
CG12855	HPS1-PA	FBgn0033973	HPS1	Hermansky-Pudlak Syndrome 1		0.639585	0.373043
CG12858	jef-PA	FBgn0033958	jef	jet fuel		0.943764	0.692344
CG12859	ND-B15-PA	FBgn0033961	ND-B15	NADH dehydrogenase (ubiquinone) B15 subunit	mitochondria	1.03124	0.88197
CG12864	Su(var)2-HP2-PA	FBgn0026427	Su(var)2-HP2	Su(var)2-HP2		1.08538	0.71843
CG12869	CG12869-PA	FBgn0033943	CG12869	-		0.286317	0.673743
CG12876	ALiX-PA	FBgn0086346	ALiX	ALG-2 interacting protein X		1.27511	0.0130129
CG12877	CG12877-PC	FBgn0039544	CG12877	-		0.930247	0.729134
CG12891	whd-PB	FBgn0261862	whd	withered	mitochondria	0.644601	9.03361e-06
CG12896	CG12896-PA	FBgn0033521	CG12896	-	cytoplasm/cytosol	1.70672	0.612494
CG12906	Gr47a-PB	FBgn0041242	Gr47a	Gustatory receptor 47a		0.343609	0.367546
CG12908	Ndg-PA	FBgn0026403	Ndg	Nidogen/entactin		0.976095	0.92822
CG12909	CG12909-PA	FBgn0033507	CG12909	-		1.13144	0.963745
CG12918	sel-PA	FBgn0263260	sel	seele	ER	1.3493	0.000925977
CG12926	CG12926-PA	FBgn0033437	CG12926	-		0.945373	0.828364
CG12942	CG12942-PA	FBgn0033569	CG12942	-		1.74523	0.815971
CG12971	CG12971-PB	FBgn0037078	CG12971	-		1.30748	0.872405
CG12974	CG12974-PA	FBgn0037065	CG12974	-	mitochondria	0.821735	0.931386
CG1298	kune-PA	FBgn0033032	kune	kune-kune		0.78341	0.705085
CG12983	CG12983-PD	FBgn0037040	CG12983	-		1.42629	0.820342
CG13001	CG13001-PA	FBgn0030806	CG13001	-		1.0403	0.972873
CG13008	CG13008-PA	FBgn0030780	CG13008	-		1.07059	0.968612
CG13029	CG13029-PC	FBgn0036670	CG13029	-		2.05939	0.48277
CG13032	CG13032-PA	FBgn0036652	CG13032	-		1.53976	0.668279
CG13057	retinin-PA	FBgn0053061	CG33061	-		1.03066	0.892809
CG13061	Nplp3-PA	FBgn0042201	Nplp3	Neuropeptide-like precursor 3		1.28838	0.7251
CG1307	CG1307-PC	FBgn0026566	CG1307	-		0.628005	0.929519
CG13072	PDCD-5-PA	FBgn0036580	PDCD-5	Programmed Cell Death 5	cytoplasm/cytosol	1.21058	0.479937
CG13078	CG13078-PA	FBgn0032809	CG13078	-		1.00607	0.98358
CG1309	CG1309-PA	FBgn0035519	CG1309	-		0.959069	0.94261
CG13090	Uba4-PA	FBgn0032054	Uba4	Ubiquitin activating enzyme 4	cytoplasm/cytosol	0.88882	0.471784
CG13101	CG13101-PA	FBgn0032084	CG13101	-		1.38451	0.00343711
CG13109	tai-PC	FBgn0041092	tai	taiman		0.727464	0.825977
CG1311	Ctl1-PA	FBgn0035523	Ctl1	Choline transporter-like 1		1.3588	0.440623
CG1316	CG1316-PA	FBgn0035526	CG1316	-		1.08359	0.781987
CG13162	ana3-PA	FBgn0266111	ana3	anastral spindle 3		0.630118	0.667483
CG13188	exp-PA	FBgn0033668	exp	expansion	cytoplasm/cytosol	1.23474	0.880862
CG1319	Fdx2-PB	FBgn0035529	Fdx2	Ferredoxin 2	mitochondria	1.05166	0.864795
CG13193	CG13193-PA	FBgn0033650	CG13193	-		0.460771	0.007755
CG13196	CG13196-PA	FBgn0033645	CG13196	-		1.04577	0.972873
CG13197	CG13197-PA	FBgn0062449	CG13197	-		1.67743	0.572198
CG13198	CG13198-PA	FBgn0033640	CG13198	-		0.539705	0.440887
CG13202	CG13202-PA	FBgn0033623	CG13202	-		0.926191	0.971601
CG13209	sha-PA	FBgn0003382	sha	shavenoid		1.26619	0.498648
CG13213	Fbl6-PC	FBgn0033609	Fbl6	F-box and leucine-rich repeat protein 6		0.645888	0.750127
CG13220	CG13220-PA	FBgn0033608	CG13220	-		1.03189	0.962012
CG13240	ND-B17-PA	FBgn0001989	ND-B17	NADH dehydrogenase (ubiquinone) B17 subunit	mitochondria	0.902993	0.347292
CG13251	CG13251-PA	FBgn0037014	CG13251	-		2.56072	0.461477
CG13252	CG13252-PA	FBgn0037016	CG13252	-		0.919546	0.873204
CG13270	Ugt36Ba-PA	FBgn0040262	Ugt36Ba	Ugt36Ba	ER	0.757458	0.497199
CG13279	Cyt-b5-r-PA	FBgn0000406	Cyt-b5-r	Cytochrome b5-related	mitochondria	0.723188	0.297859
CG13284	CG13284-PA	FBgn0032614	CG13284	-	ER	2.45144	0.000163476
CG13298	Sf3b6-PA	FBgn0035692	Sf3b6	Splicing factor 3b subunit 6		1.34511	0.878604
CG1330	Ccp84Ae-PA	FBgn0004779	Ccp84Ae	Ccp84Ae		2.7946	0.434068
CG13315	CG13315-PA	FBgn0040827	CG13315	-	mitochondria	1.20786	0.89927
CG13349	Rpn13-PA	FBgn0033886	Rpn13	Regulatory particle non-ATPase 13	proteasome	1.1455	0.0828897
CG13360	CG13360-PA	FBgn0025620	CG13360	-	mitochondria	0.20028	0.46836
CG13363	Hmt4-20-PA	FBgn0025639	Hmt4-20	Histone methyltransferase 4-20		0.795677	0.307012
CG13375	CG13375-PA	FBgn0040370	CG13375	-		1.2875	0.769914
CG13387	emb-PA	FBgn0020497	emb	embargoed		1.07504	0.431506
CG13388	Akap200-PA	FBgn0027932	Akap200	A kinase anchor protein 200		2.12885	1.21011e-05
CG13389	RpS13-PA	FBgn0010265	RpS13	Ribosomal protein S13	cytosolic small ribosomal subunit	0.986486	0.951523
CG13391	AlaRS-PB	FBgn0027094	AlaRS	Alanyl-tRNA synthetase	cytoplasm/cytosol	1.22703	0.0452964
CG13392	CG13392-PA	FBgn0032033	CG13392	-	mitochondria	0.867853	0.636849
CG13393	Dad1-PA	FBgn0263852	Dad1	Defender against apoptotic cell death 1	ER	1.3208	0.749406
CG1341	Rpt1-PA	FBgn0028687	Rpt1	Regulatory particle triple-A ATPase 1	proteasome	1.18778	0.021809
CG13422	GNBP-like3-PA	FBgn0034511	GNBP-like3	GNBP-like 3		1.27976	0.0405865
CG13425	HnRNP-K-PA	FBgn0267791	HnRNP-K	Heterogeneous nuclear ribonucleoprotein K		0.994911	0.970973
CG13425	HnRNP-K-PB	FBgn0267791	HnRNP-K	Heterogeneous nuclear ribonucleoprotein K		0.929778	0.828364
CG13426	CG13426-PA	FBgn0034510	CG13426	-		0.566421	0.703092
CG13430	CG13430-PA	FBgn0034518	CG13430	-		0.386714	0.757624
CG13432	qsm-PA	FBgn0028622	qsm	quasimodo		0.349298	0.197539
CG1345	Gfat2-PA	FBgn0039580	Gfat2	Glutamine:fructose-6-phosphate aminotransferase 2		1.07204	0.545289
CG1349	dj-1beta-PA	FBgn0039802	dj-1beta	dj-1beta	cytoplasm/cytosol	0.858703	0.0161215
CG13492	CG13492-PD	FBgn0034662	CG13492	-		1.03381	0.88197
CG13493	comr-PA	FBgn0034667	comr	cookie monster		1.0747	0.582739
CG13506	CG13506-PA	FBgn0034723	CG13506	-		1.22433	0.0870544
CG13533	asrij-PA	FBgn0034793	asrij	asrij		1.00322	0.994083
CG1354	CG1354-PC	FBgn0030151	CG1354	-	cytoplasm/cytosol	0.986438	0.943819
CG13540	CG13540-PB	FBgn0034839	CG13540	-		0.307042	0.740913
CG13551	CG13551-PA	FBgn0040660	CG13551	-	mitochondria	1.6323	0.440887
CG13558	CG13558-PA	FBgn0034869	CG13558	-		0.650053	0.78919
CG13565	Orcokinin-PA	FBgn0034935	Orcokinin	Orcokinin		1.10248	0.441884
CG13577	CG13577-PB	FBgn0034998	CG13577	-	mitochondria	0.546432	0.0471984
CG1358	CG1358-PC	FBgn0033196	CG1358	-		1.03228	0.897149
CG13586	ITP-PE	FBgn0035023	ITP	Ion transport peptide		1.03482	0.934695
CG13592	Ir60e-PD	FBgn0035019	Ir60e	Ionotropic receptor 60e		1.36914	0.927114
CG13598	sba-PC	FBgn0016754	sba	six-banded		0.845399	0.212075
CG13603	CG13603-PA	FBgn0039135	CG13603	-		2.68582	0.000482971
CG13633	AstA-PA	FBgn0015591	AstA	Allatostatin A		0.831132	0.833488
CG13648	tnc-PC	FBgn0039257	tnc	tenectin		1.57003	0.220917
CG13658	CG13658-PB	FBgn0039315	CG13658	-		0.743227	0.687185
CG13670	CG13670-PA	FBgn0035873	CG13670	-		1.0401	0.951736
CG13688	Ipk2-PA	FBgn0031267	Ipk2	Ipk2		0.912691	0.891687
CG13699	CG13699-PA	FBgn0036781	CG13699	-		1.29501	0.660827
CG1371	CG1371-PA	FBgn0033482	CG1371	-	ER	1.09624	0.320889
CG1372	yl-PA	FBgn0004649	yl	yolkless		0.555785	0.658908
CG13726	Or74a-PA	FBgn0036709	Or74a	Odorant receptor 74a		2.40621	0.879465
CG13742	CG13742-PB	FBgn0033372	CG13742	-		0.478927	0.402224
CG13743	CG13743-PA	FBgn0033368	CG13743	-		2.46842	0.0924219
CG13773	CG13773-PA	FBgn0042092	CG13773	-		1.67061	0.828364
CG13775	CG13775-PA	FBgn0031874	CG13775	-		1.49901	0.198926
CG13778	Mnn1-PC	FBgn0031885	Mnn1	Menin 1		1.09438	0.676646
CG13786	CG13786-PB	FBgn0031900	CG13786	-		0.505211	0.31442
CG13788	Gr28b-PA	FBgn0045495	Gr28b	Gustatory receptor 28b		1.20624	0.589382
CG13804	yellow-g2-PA	FBgn0035328	yellow-g2	yellow-g2		0.103617	0.653382
CG13833	CG13833-PA	FBgn0039040	CG13833	-		0.61252	0.0848031
CG13840	CG13840-PC	FBgn0039028	CG13840	-		2.91965	0.259728
CG13841	CG13841-PA	FBgn0040588	CG13841	-	mitochondria	0.756357	0.811489
CG13842	CG13842-PB	FBgn0039009	CG13842	-		1.07155	0.729639
CG13848	pinta-PA	FBgn0038966	pinta	prolonged depolarization afterpotential (PDA) is not apparent		0.814321	0.806204
CG13849	Nop56-PA	FBgn0038964	Nop56	Nop56		1.3703	0.815971
CG13850	CG13850-PA	FBgn0038961	CG13850	-	mitochondria	0.887483	0.121299
CG13852	mats-PA	FBgn0038965	mats	mob as tumor suppressor	cytoplasm/cytosol	0.888063	0.899583
CG1386	antdh-PA	FBgn0026268	antdh	antdh		1.52666	0.0415752
CG13865	CG13865-PB	FBgn0039965	CG13865	-	mitochondria	0.905347	0.640439
CG13868	CG13868-PA	FBgn0034501	CG13868	-	mitochondria	0.169212	0.224691
CG13871	CG13871-PA	FBgn0034502	CG13871	-		0.296033	0.120463
CG13873	Obp56g-PA	FBgn0034474	Obp56g	Odorant-binding protein 56g		0.734783	0.144368
CG13874	Obp56h-PA	FBgn0034475	Obp56h	Odorant-binding protein 56h		13.075	0.000427581
CG13876	CG13876-PA	FBgn0035109	CG13876	-		3.25774	0.465688
CG13887	CG13887-PC	FBgn0035165	CG13887	-	ER	1.95437	0.35842
CG13889	cep290-PA	FBgn0035168	cep290	cep290		0.357822	0.764061
CG1389	tor-PA	FBgn0003733	tor	torso		1.2899	0.848309
CG13892	Cypl-PA	FBgn0035141	Cypl	Cyclophilin-like		2.66852	0.139843
CG13893	CG13893-PA	FBgn0035146	CG13893	-		2.20453	0.36613
CG13900	Sf3b3-PA	FBgn0035162	Sf3b3	Splicing factor 3b subunit 3		1.62646	0.172643
CG13905	CG13905-PB	FBgn0035176	CG13905	-		1.61304	0.360383
CG13907	CG13907-PA	FBgn0035173	CG13907	-		1.4105	0.00277383
CG13920	CG13920-PA	FBgn0025712	CG13920	-		0.555381	0.370098
CG13927	GC-PA	FBgn0035245	GC	gamma-glutamyl carboxylase		0.374164	0.465688
CG13928	CG13928-PA	FBgn0035246	CG13928	-		1.02994	0.927783
CG13935	Cpr62Bb-PA	FBgn0035280	Cpr62Bb	Cuticular protein 62Bb		0.952465	0.849608
CG13939	Obp50e-PA	FBgn0033931	Obp50e	Odorant-binding protein 50e		0.847275	0.133909
CG1395	stg-PA	FBgn0003525	stg	string		0.478933	0.649923
CG13968	sNPF-PB	FBgn0032840	sNPF	short neuropeptide F precursor		0.581936	0.570204
CG13972	CG13972-PA	FBgn0039522	CG13972	-		0.608824	0.84123
CG13993	Pfdn1-PA	FBgn0031776	Pfdn1	Prefoldin 1	cytoplasm/cytosol	1.42254	0.479937
CG14001	bchs-PA	FBgn0043362	bchs	blue cheese	cytoplasm/cytosol	1.30126	0.138999
CG14022	CG14022-PA	FBgn0031700	CG14022	-	mitochondria	1.72802	0.28141
CG14025	Bsg25D-PB	FBgn0000228	Bsg25D	Blastoderm-specific gene 25D		0.17871	0.585119
CG14027	TotM-PA	FBgn0031701	TotM	Turandot M		6.97789	0.0481632
CG14028	cype-PA	FBgn0015031	cype	cyclope	mitochondria	0.94072	0.48214
CG1404	Ran-PB	FBgn0020255	Ran	Ran	cytoplasm/cytosol	1.0015	0.993293
CG14057	CG14057-PA	FBgn0036696	CG14057	-		0.718212	0.89927
CG1406	U2A-PA	FBgn0033210	U2A	U2A		2.52058	0.840134
CG14076	Ir75d-PC	FBgn0036829	Ir75d	Ionotropic receptor 75d		1.49382	0.349278
CG14082	CG14082-PE	FBgn0036851	CG14082	-		0.710549	0.88848
CG14088	CG14088-PB	FBgn0036858	CG14088	-		0.836958	0.977057
CG14103	TORIP-PA	FBgn0083952	CG34116	-		1.61108	0.0150201
CG14109	CG14109-PA	FBgn0036364	CG14109	-		1.02402	0.935729
CG1411	CRMP-PA	FBgn0023023	CRMP	Collapsin Response Mediator Protein	cytoplasm/cytosol	0.975394	0.72023
CG1412	RhoGAP19D-PA	FBgn0031118	RhoGAP19D	Rho GTPase activating protein at 19D		0.600818	0.858226
CG14122	Smyd4-2-PA	FBgn0036282	Smyd4-2	SET and MYND domain containing, class 4, member 2		0.906561	0.971048
CG14127	CCDC151-PA	FBgn0036219	CCDC151	Coiled-coil domain containing protein 151		1.93308	0.589382
CG1416	CG1416-PA	FBgn0032961	CG1416	-		1.08353	0.518035
CG1417	slgA-PF	FBgn0003423	slgA	sluggish A	mitochondria	0.962648	0.642973
CG1417	slgA-PD	FBgn0003423	slgA	sluggish A	mitochondria	1.36942	0.0309902
CG1417	slgA-PC	FBgn0003423	slgA	sluggish A	mitochondria	0.97615	0.853502
CG14187	CG14187-PA	FBgn0036938	CG14187	-		1.65302	0.951523
CG14190	CG14190-PA	FBgn0030979	CG14190	-		1.46927	0.833488
CG14199	ksh-PB	FBgn0040890	ksh	kish		1.56497	0.764061
CG14200	CG14200-PA	FBgn0031023	CG14200	-		0.623598	0.84993
CG14206	RpS10b-PE	FBgn0261593	RpS10b	Ribosomal protein S10b	cytosolic small ribosomal subunit	1.12965	0.146008
CG14207	CG14207-PA	FBgn0031037	CG14207	-		1.07194	0.29001
CG14207	CG14207-PB	FBgn0031037	CG14207	-		1.23724	0.167351
CG14213	Rcd-1-PB	FBgn0031047	Rcd-1	Required for cell differentiation 1	cytoplasm/cytosol	0.582138	0.753498
CG14215	CG14215-PA	FBgn0031052	CG14215	-		0.728783	0.455105
CG14224	Ubqn-PA	FBgn0031057	Ubqn	Ubiquilin	cytoplasm/cytosol	1.29177	0.118147
CG14235	COX6B-PA	FBgn0031066	COX6B	Cytochrome c oxidase subunit 6B	mitochondria	0.891014	0.129383
CG14238	CG14238-PA	FBgn0039429	CG14238	-		0.743899	0.88848
CG14259	CG14259-PA	FBgn0039483	CG14259	-		1.07951	0.900407
CG14274	CG14274-PA	FBgn0032023	CG14274	-		1.18038	0.592914
CG14275	CG14275-PA	FBgn0032022	CG14275	-		0.903547	0.518035
CG14277	CG14277-PA	FBgn0032008	CG14277	-		0.489898	0.00852939
CG1429	Mef2-PB	FBgn0011656	Mef2	Myocyte enhancer factor 2		1.40449	0.845043
CG14296	EndoA-PA	FBgn0038659	EndoA	Endophilin A		0.991785	0.956693
CG14299	Epg5-PD	FBgn0038651	Epg5	ectopic P-granules autophagy protein 5	cytoplasm/cytosol	0.633283	0.287801
CG1430	bys-PA	FBgn0010292	bys	by S6		2.37673	0.498268
CG14305	CG14305-PA	FBgn0038630	CG14305	-		0.618111	0.558995
CG14325	CG14325-PB	FBgn0038531	CG14325	-		1.95406	0.674555
CG14351	haf-PB	FBgn0261509	haf	hattifattener		1.40473	0.786949
CG14355	CG14355-PA	FBgn0038208	CG14355	-		0.667811	0.793275
CG14372	CG14372-PD	FBgn0038156	CG14372	-		0.572428	0.839158
CG14376	Ir87a-PB	FBgn0038153	Ir87a	Ionotropic receptor 87a		2.20564	0.224669
CG14383	CG14383-PA	FBgn0038102	CG14383	-		1.91242	0.492639
CG14384	CG14384-PA	FBgn0038097	CG14384	-		1.86026	0.693261
CG1440	CG1440-PA	FBgn0030038	CG1440	-	cytoplasm/cytosol	1.21	0.0460675
CG14400	CG14400-PA	FBgn0032896	CG14400	-		0.647849	0.626825
CG14407	CG14407-PA	FBgn0030584	CG14407	-	mitochondria	1.01945	0.92455
CG1441	CG1441-PA	FBgn0033464	CG1441	-	peroxisome	0.934173	0.911694
CG14430	bou-PA	FBgn0261284	bou	boudin		1.01138	0.970889
CG14438	CG14438-PA	FBgn0029899	CG14438	-		0.531284	0.272098
CG14439	CG14439-PA	FBgn0029898	CG14439	-		2.61489	0.232641
CG1444	spidey-PA	FBgn0029975	spidey	spidey		1.1756	0.24445
CG14444	APC7-PA	FBgn0029879	APC7	Anaphase Promoting Complex subunit 7	cytoplasm/cytosol	0.857085	0.92822
CG14472	poe-PA	FBgn0011230	poe	purity of essence	cytoplasm/cytosol	1.2177	0.612849
CG14476	GCS2alpha-PB	FBgn0027588	GCS2alpha	Glucosidase 2 alpha subunit	ER	1.24466	0.00383343
CG1448	Inx3-PA	FBgn0265274	Inx3	Innexin 3		0.723049	0.0340038
CG14482	UQCR-6.4-PA	FBgn0034245	UQCR-6.4	Ubiquinol-cytochrome c reductase 6.4 kDa subunit	mitochondria	1.05633	0.644161
CG14495	CG14495-PA	FBgn0034293	CG14495	-		0.914659	0.662132
CG14508	Cyt-c1L-PA	FBgn0039651	Cyt-c1L	Cytochrome c1-like	mitochondria	0.430826	0.439257
CG14509	CG14509-PB	FBgn0039647	CG14509	-		1.09353	0.798471
CG14516	CG14516-PB	FBgn0039640	CG14516	-		0.820577	0.914925
CG14526	CG14526-PC	FBgn0027578	CG14526	-		1.97871	0.000445941
CG14527	CG14527-PA	FBgn0039613	CG14527	-		3.27452	0.017384
CG14534	TwdlE-PA	FBgn0031957	TwdlE	TweedleE		1.45195	0.551056
CG14535	CG14535-PA	FBgn0031955	CG14535	-	cytoplasm/cytosol	0.660755	0.89927
CG14540	CG14540-PA	FBgn0039398	CG14540	-		0.149246	0.497199
CG14542	Vps2-PA	FBgn0039402	Vps2	Vacuolar protein sorting 2		0.9066	0.927055
CG1455	CanA1-PA	FBgn0010015	CanA1	Calcineurin A1		1.01895	0.961145
CG14562	CG14562-PA	FBgn0037142	CG14562	-		0.798251	0.851684
CG14572	CG14572-PA	FBgn0037128	CG14572	-		2.48794	0.286949
CG1458	Cisd2-PA	FBgn0062442	Cisd2	CDGSH iron sulfur domain 2	mitochondria	1.04271	0.758205
CG14591	CG14591-PA	FBgn0033054	CG14591	-		0.666231	0.0718698
CG1461	CG1461-PA	FBgn0030558	CG1461	-		0.811984	0.936831
CG14610	CG14610-PB	FBgn0037477	CG14610	-		0.699662	0.615005
CG14615	CG14615-PA	FBgn0031184	CG14615	-		0.787904	0.49968
CG14616	l(1)G0196-PG	FBgn0027279	l(1)G0196	lethal (1) G0196		1.22565	0.465688
CG14629	CG14629-PA	FBgn0040398	CG14629	-		2.40052	0.0075502
CG14630	CG14630-PA	FBgn0014903	CG14630	-	mitochondria	0.634595	0.358087
CG14635	CG14635-PA	FBgn0029535	CG14635	-		1.20418	0.870248
CG14637	abs-PA	FBgn0015331	abs	abstrakt		0.696746	0.486079
CG14644	CG14644-PA	FBgn0250821	CG14644	-		1.3415	0.724661
CG14648	lost-PA	FBgn0263594	lost	lost		1.04622	0.5626
CG14660	laf-PA	FBgn0020280	laf	labial associated factor		0.326952	0.735047
CG14661	CG14661-PA	FBgn0037288	CG14661	-		0.843389	0.578916
CG14662	CG14662-PA	FBgn0037291	CG14662	-		0.870912	0.951736
CG14670	Hcs-PA	FBgn0037332	Hcs	Holocarboxylase synthetase		1.00731	0.995363
CG14671	CG14671-PA	FBgn0037340	CG14671	-	ER	0.742351	0.678394
CG1469	Fer2LCH-PA	FBgn0015221	Fer2LCH	Ferritin 2 light chain homologue		0.730489	0.0685881
CG14692	CG14692-PE	FBgn0037836	CG14692	-		1.22601	0.671274
CG14693	CG14693-PC	FBgn0037837	CG14693	-		0.986406	0.995936
CG14695	CG14695-PA	FBgn0037850	CG14695	-		1.65724	0.536289
CG1470	Gycbeta100B-PA	FBgn0013973	Gycbeta100B	Guanylyl cyclase beta-subunit at 100B	cytoplasm/cytosol	1.02395	0.815971
CG14709	Mrp4-PB	FBgn0263316	Mrp4	Multidrug resistance protein 4		1.38173	0.730702
CG1471	CDase-PB	FBgn0039774	CDase	Ceramidase		0.932108	0.684794
CG14715	CG14715-PA	FBgn0037930	CG14715	-	ER	0.333377	0.358462
CG14716	Ho-PA	FBgn0037933	Ho	Heme oxygenase	ER	0.897841	0.823536
CG1472	Sec24AB-PA	FBgn0033460	Sec24AB	Secretory 24AB		0.948829	0.84123
CG14724	COX5A-PA	FBgn0019624	COX5A	Cytochrome c oxidase subunit 5A	mitochondria	0.804136	0.146008
CG14728	sad-PA	FBgn0003312	sad	shadow	mitochondria	0.966084	0.901104
CG14731	CG14731-PA	FBgn0037964	CG14731	-		0.398095	0.839971
CG14734	Tk-PA	FBgn0037976	Tk	Tachykinin		0.90711	0.956657
CG14741	ATP8B-PC	FBgn0037989	ATP8B	ATPase 8B		1.96478	0.287298
CG14743	CG14743-PB	FBgn0033326	CG14743	-		1.23577	0.210131
CG1475	RpL13A-PB	FBgn0037351	RpL13A	Ribosomal protein L13A	cytosolic large ribosomal subunit	1.16971	0.74176
CG14762	CG14762-PA	FBgn0033250	CG14762	-		0.991162	0.944689
CG14779	pck-PA	FBgn0013720	pck	pickel		1.15458	0.298348
CG14782	rush-PA	FBgn0025381	rush	rush hour		1.6735	0.127405
CG14792	sta-PA	FBgn0003517	sta	stubarista	cytosolic small ribosomal subunit	1.06926	0.760581
CG14804	Vps26-PA	FBgn0014411	Vps26	Vacuolar protein sorting 26		1.20236	0.416529
CG14812	CG14812-PA	FBgn0026090	CG14812	-	lysosome	1.9647	0.000397864
CG14813	deltaCOP-PA	FBgn0028969	deltaCOP	Coat Protein (coatomer) delta		1.1962	0.050021
CG14823	CG14823-PA	FBgn0035734	CG14823	-		1.42299	0.773946
CG1483	Map205-PA	FBgn0002645	Map205	Microtubule-associated protein 205		1.83603	4.89421e-05
CG14834	CG14834-PA	FBgn0035768	CG14834	-		1.22721	0.762928
CG14838	CG14838-PA	FBgn0035799	CG14838	-		0.717686	0.798471
CG14841	CG14841-PA	FBgn0038218	CG14841	-		1.65814	0.828364
CG1486	CG1486-PA	FBgn0031174	CG1486	-		0.798338	0.833587
CG14871	Trissin-PB	FBgn0038343	Trissin	Trissin		0.64748	0.387999
CG14880	CG14880-PB	FBgn0038422	CG14880	-		4.32486	0.146008
CG14884	CSN5-PA	FBgn0027053	CSN5	COP9 signalosome subunit 5		0.984136	0.961145
CG1489	Rpt6-PA	FBgn0020369	Rpt6	Regulatory particle triple-A ATPase 6	proteasome	0.980279	0.952798
CG14894	CG14894-PA	FBgn0038428	CG14894	-		1.12814	0.814229
CG1490	Usp7-PB	FBgn0030366	Usp7	Ubiquitin-specific protease 7		1.13097	0.621912
CG14904	Scp2-PA	FBgn0020907	Scp2	Sarcoplasmic calcium-binding protein 2		0.952433	0.682527
CG14907	CG14907-PA	FBgn0038455	CG14907	-		0.931155	0.88184
CG14919	AstC-PA	FBgn0032336	AstC	Allatostatin C		0.880426	0.727631
CG1492	CG1492-PA	FBgn0030361	CG1492	-		0.912908	0.909032
CG14933	CG14933-PA	FBgn0040968	CG14933	-		0.834893	0.212075
CG14934	Mal-B1-PA	FBgn0032381	Mal-B1	Maltase B1		0.758754	0.954404
CG14935	Mal-B2-PA	FBgn0032382	Mal-B2	Maltase B2		1.3392	9.85334e-05
CG14938	crol-PB	FBgn0020309	crol	crooked legs		0.792528	0.891738
CG14939	CycY-PA	FBgn0032378	CycY	Cyclin Y		0.906142	0.611023
CG1494	CG1494-PB	FBgn0031169	CG1494	-		0.774922	0.672414
CG1495	CaMKI-PB	FBgn0016126	CaMKI	Calcium/calmodulin-dependent protein kinase I	cytoplasm/cytosol	1.10042	0.336481
CG14967	CG14967-PB	FBgn0035420	CG14967	-	mitochondria	0.646722	0.889097
CG14969	CG14969-PA	FBgn0035440	CG14969	-		4.40444	0.0181452
CG14977	CG14977-PA	FBgn0035469	CG14977	-	lysosome	2.00413	0.143884
CG14981	mge-PB	FBgn0035473	mge	maggie	mitochondria	0.706291	0.145969
CG14987	Gr64d-PA	FBgn0035486	Gr64d	Gustatory receptor 64d		2.99287	0.302631
CG1499	nyo-PC	FBgn0039852	nyo	nyobe		1.00206	0.995202
CG14991	Fit1-PA	FBgn0035498	Fit1	Fermitin 1	cytoplasm/cytosol	1.2902	0.145969
CG14993	Faa-PA	FBgn0016013	Faa	Fumarylacetoacetase		1.02911	0.947018
CG14994	Gad1-PB	FBgn0004516	Gad1	Glutamic acid decarboxylase 1		0.964004	0.821022
CG14996	Chd64-PB	FBgn0035499	Chd64	Chd64		1.30259	0.00288027
CG14997	CG14997-PB	FBgn0035515	CG14997	-	mitochondria	0.946958	0.564998
CG14998	ens-PB	FBgn0264693	ens	ensconsin		0.761627	0.693073
CG14998	ens-PK	FBgn0264693	ens	ensconsin		1.12869	0.225586
CG15005	CG15005-PA	FBgn0035508	CG15005	-		0.552137	0.705272
CG15006	Cpr64Aa-PA	FBgn0035510	Cpr64Aa	Cuticular protein 64Aa		0.937068	0.572763
CG15008	Cpr64Ac-PA	FBgn0035512	Cpr64Ac	Cuticular protein 64Ac		0.670353	0.30535
CG15010	ago-PC	FBgn0041171	ago	archipelago		1.33566	0.483183
CG15040	CG15040-PA	FBgn0030940	CG15040	-		1.13929	0.743055
CG1506	Ac3-PA	FBgn0023416	Ac3	Ac3		1.02308	0.902394
CG15067	CG15067-PA	FBgn0034331	CG15067	-		1.44145	0.00453921
CG1507	Pur-alpha-PA	FBgn0022361	Pur-alpha	Purine-rich binding protein-alpha		0.962619	0.745161
CG1507	Pur-alpha-PB	FBgn0022361	Pur-alpha	Purine-rich binding protein-alpha		1.37686	0.709574
CG15077	Cyp12b2-PA	FBgn0034387	Cyp12b2	Cyp12b2	mitochondria	0.724506	0.398871
CG15081	Phb2-PC	FBgn0010551	Phb2	Prohibitin 2	mitochondria	1.04847	0.513478
CG15093	CG15093-PB	FBgn0034390	CG15093	-	mitochondria	0.429149	1.8692e-07
CG15096	CG15096-PA	FBgn0034394	CG15096	-		0.892751	0.72023
CG15099	CG15099-PA	FBgn0034400	CG15099	-		1.26541	0.818142
CG15100	MetRS-PA	FBgn0034401	MetRS	Methionyl-tRNA synthetase	cytoplasm/cytosol	1.01208	0.982971
CG15101	Jheh1-PA	FBgn0010053	Jheh1	Juvenile hormone epoxide hydrolase 1		0.95626	0.728485
CG15102	Jheh2-PA	FBgn0034405	Jheh2	Juvenile hormone epoxide hydrolase 2		0.652485	0.291254
CG15105	tn-PD	FBgn0265356	tn	thin		0.239098	0.412172
CG15106	Jheh3-PA	FBgn0034406	Jheh3	Juvenile hormone epoxide hydrolase 3	ER	0.601245	0.373043
CG1511	Eph-PA	FBgn0025936	Eph	Eph receptor tyrosine kinase		0.647683	0.828364
CG15117	CG15117-PB	FBgn0034417	CG15117	-		1.54076	0.0557394
CG15118	CG15118-PA	FBgn0034418	CG15118	-	cytoplasm/cytosol	1.0448	0.909312
CG1513	CG1513-PA	FBgn0033463	CG1513	-	mitochondria	1.44504	0.232459
CG15148	btv-PD	FBgn0023096	btv	beethoven	cytoplasm/cytosol	2.59315	0.636878
CG1515	Ykt6-PA	FBgn0260858	Ykt6	YKT6 v-SNARE		1.01162	0.962275
CG15153	CG15153-PA	FBgn0032663	CG15153	-		3.39354	0.419579
CG1516	PCB-PG	FBgn0027580	PCB	Pyruvate carboxylase	mitochondria	0.727455	3.59591e-05
CG15161	CG15161-PA	FBgn0032692	CG15161	-		0.973918	0.95689
CG15162	MESR3-PA	FBgn0032694	MESR3	Misexpression suppressor of ras 3		1.12195	0.762612
CG15173	Ttc19-PA	FBgn0032744	Ttc19	Tetratricopeptide repeat domain 19	mitochondria	0.849738	0.653717
CG1518	Stt3A-PA	FBgn0031149	Stt3A	Catalytic subunit 3A of the oligosaccharyltransferase complex	ER	0.997447	0.996018
CG1519	Prosalpha7-PA	FBgn0023175	Prosalpha7	Proteasome alpha7 subunit	proteasome	1.46657	0.00194508
CG1520	WASp-PA	FBgn0024273	WASp	WASp		1.0812	0.897895
CG15201	CG15201-PA	FBgn0030272	CG15201	-		0.722235	0.000605346
CG15209	CG15209-PA	FBgn0030237	CG15209	-		1.12835	0.861263
CG15211	CG15211-PA	FBgn0030234	CG15211	-		1.1817	0.308526
CG15224	CkIIbeta-PB	FBgn0000259	CkIIbeta	Casein kinase II beta subunit	cytoplasm/cytosol	0.890836	0.78461
CG1524	RpS14a-PB	FBgn0004403	RpS14a	Ribosomal protein S14a	cytosolic small ribosomal subunit	1.15104	0.30535
CG15261	UK114-PA	FBgn0086691	UK114	UK114	mitochondria	0.606863	0.0188482
CG15270	CG15270-PA	FBgn0028879	CG15270	-		0.667864	0.79187
CG15274	GABA-B-R1-PB	FBgn0053310	CG33310	-		1.12119	0.743055
CG1528	gammaCOP-PA	FBgn0028968	gammaCOP	Coat Protein (coatomer) gamma		1.20359	0.024683
CG15293	CG15293-PA	FBgn0028526	CG15293	-		1.52171	0.00450174
CG15304	Neb-cGP-PA	FBgn0083167	Neb-cGP	Neb-cGP		0.878442	0.452356
CG1532	CG1532-PA	FBgn0031143	CG1532	-		1.13506	0.0588978
CG15347	CG15347-PA	FBgn0030040	CG15347	-		7.9047	0.00174964
CG15356	CG15356-PA	FBgn0031377	CG15356	-		0.166821	0.531614
CG15371	Gr8a-PA	FBgn0030108	Gr8a	Gustatory receptor 8a		1.60565	0.734433
CG15373	CG15373-PA	FBgn0030889	CG15373	-		1.01611	0.99466
CG15386	CG15386-PA	FBgn0040715	CG15386	-		1.33588	0.733878
CG1539	tmod-PD	FBgn0082582	tmod	tropomodulin		1.15027	0.162039
CG15427	tutl-PE	FBgn0010473	tutl	turtle		1.54497	0.689989
CG1543	Tbh-PB	FBgn0010329	Tbh	Tyramine beta hydroxylase		1.01965	0.971048
CG15431	CG15431-PA	FBgn0031602	CG15431	-		0.453237	0.311141
CG1544	CG1544-PA	FBgn0039827	CG1544	-	mitochondria	0.71727	0.000379062
CG15441	Gs1l-PB	FBgn0019982	Gs1l	GS1-like	mitochondria	0.869627	0.247131
CG15441	Gs1l-PA	FBgn0019982	Gs1l	GS1-like	mitochondria	0.883651	0.0365088
CG15442	RpL27A-PC	FBgn0285948	RpL27	ribosomal protein L27	cytosolic large ribosomal subunit	1.03049	0.885253
CG15444	ine-PC	FBgn0011603	ine	inebriated		0.675738	0.0745572
CG15445	CG15445-PA	FBgn0031161	CG15445	-		0.931017	0.961145
CG15456	CG15456-PA	FBgn0040650	CG15456	-		0.935153	0.857764
CG1548	cathD-PA	FBgn0029093	cathD	cathD	lysosome	1.74062	2.58895e-05
CG15503	CheB93a-PA	FBgn0038888	CheB93a	Chemosensory protein B 93a		2.79247	0.000925977
CG15506	CG15506-PA	FBgn0039686	CG15506	-		3.80484	0.134671
CG15515	CG15515-PB	FBgn0039719	CG15515	-		0.978649	0.978434
CG1552	CG1552-PA	FBgn0030258	CG1552	-		1.08812	0.971048
CG15520	Capa-PA	FBgn0039722	Capa	Capability		2.2519	0.461728
CG15523	Vps13B-PA	FBgn0039727	Vps13B	Vacuolar protein sorting 13B		1.54374	0.555602
CG15530	CG15530-PA	FBgn0039752	CG15530	-		1.31147	0.903998
CG15532	hdc-PA	FBgn0010113	hdc	headcase	cytoplasm/cytosol	0.684116	0.382976
CG15537	CG15537-PB	FBgn0039770	CG15537	-		1.03469	0.955767
CG15543	CG15543-PA	FBgn0039799	CG15543	-		0.580199	0.812038
CG15546	CG15546-PA	FBgn0039807	CG15546	-		0.397993	0.552401
CG15548	CG15548-PA	FBgn0039812	CG15548	-		0.494989	0.46836
CG15582	Obp83cd-PA	FBgn0046878	Obp83cd	Odorant-binding protein 83cd		0.628424	0.846864
CG1559	Upf1-PA	FBgn0030354	Upf1	Upf1	cytoplasm/cytosol	0.213842	0.506795
CG15593	Osi10-PA	FBgn0037417	Osi10	Osiris 10		8.44657	1.47029e-07
CG15596	Osi11-PA	FBgn0037418	Osi11	Osiris 11		1.23227	0.753005
CG1560	mys-PA	FBgn0004657	mys	myospheroid		2.01367	0.143884
CG1561	CG1561-PB	FBgn0030317	CG1561	-		0.76749	0.00312414
CG15618	CG15618-PB	FBgn0031077	CG15618	-	ER	0.484333	0.611023
CG15626	tank-PB	FBgn0031635	tank	tank	ER	0.865411	0.69141
CG15628	CG15628-PA	FBgn0031632	CG15628	-		1.44714	0.327938
CG15630	CG15630-PA	FBgn0031627	CG15630	-		1.01164	0.951523
CG15631	CG15631-PA	FBgn0031626	CG15631	-	mitochondria	1.12855	0.757624
CG15643	CG15643-PA	FBgn0030654	CG15643	-		10.6154	0.245794
CG15645	cerv-PA	FBgn0030657	cerv	cervantes		1.06039	0.941372
CG15651	CG15651-PA	FBgn0034567	CG15651	-		1.18248	0.944595
CG15667	Sara-PA	FBgn0026369	Sara	Smad anchor for receptor activation		0.104277	0.46836
CG15669	MESK2-PB	FBgn0043070	MESK2	Misexpression suppressor of KSR 2		1.645	0.339338
CG1569	rod-PA	FBgn0003268	rod	rough deal		0.81147	0.89927
CG15693	RpS20-PA	FBgn0019936	RpS20	Ribosomal protein S20	cytosolic small ribosomal subunit	1.38453	0.297437
CG15697	RpS30-PA	FBgn0038834	RpS30	Ribosomal protein S30	cytosolic small ribosomal subunit	1.22355	0.0426959
CG15701	CG15701-PA	FBgn0034095	CG15701	-		0.881946	0.5593
CG1571	CG1571-PA	FBgn0029993	CG1571	-		1.04607	0.971048
CG15717	CG15717-PA	FBgn0030451	CG15717	-		1.20076	0.880862
CG1572	CG1572-PA	FBgn0030309	CG1572	-		3.03312	0.00362709
CG15721	CG15721-PB	FBgn0030438	CG15721	-		0.622975	0.632271
CG15739	CG15739-PA	FBgn0030347	CG15739	-	cytoplasm/cytosol	0.683477	0.249783
CG15749	dmrt11E-PA	FBgn0030477	dmrt11E	doublesex-Mab related 11E		0.190385	0.689989
CG15771	CG15771-PA	FBgn0029801	CG15771	-		0.765029	0.854123
CG15772	CG15772-PA	FBgn0029799	CG15772	-		0.679426	0.71843
CG1578	CG1578-PA	FBgn0030336	CG1578	-		1.23675	0.739682
CG15784	CG15784-PA	FBgn0029766	CG15784	-	cytoplasm/cytosol	8.34233	0.000985343
CG15792	zip-PB	FBgn0265434	zip	zipper		1.19887	0.32365
CG15793	Dsor1-PA	FBgn0010269	Dsor1	Downstream of raf1		0.768341	0.607709
CG15804	Dhc62B-PC	FBgn0013811	Dhc62B	Dynein heavy chain at 62B	cytoplasm/cytosol	0.951655	0.804006
CG15811	Rop-PA	FBgn0004574	Rop	Ras opposite		1.03417	0.773946
CG15812	CG15812-PA	FBgn0035405	CG15812	-		0.869014	0.822425
CG15824	CG15824-PB	FBgn0031292	CG15824	-		0.355131	0.685284
CG15825	fon-PB	FBgn0032773	fon	fondue		2.11046	0.0414314
CG15828	Apoltp-PC	FBgn0032136	Apoltp	Apolipoprotein lipid transfer particle		2.02341	0.000123701
CG1583	GIIIspla2-PB	FBgn0030013	GIIIspla2	Phospholipase A2 group III		1.14716	0.958289
CG15848	Scp1-PA	FBgn0020908	Scp1	Sarcoplasmic calcium-binding protein 1		1.34458	0.822425
CG15860	pain-PA	FBgn0060296	pain	painless		1.09173	0.370098
CG15862	Pka-R2-PA	FBgn0022382	Pka-R2	Protein kinase, cAMP-dependent, regulatory subunit type 2	cytoplasm/cytosol	0.92447	0.316555
CG1587	Crk-PC	FBgn0024811	Crk	Crk oncogene		0.958776	0.79051
CG15884	Cpr97Eb-PA	FBgn0039481	Cpr97Eb	Cuticular protein 97Eb		1.18862	0.455621
CG15894	CG15894-PA	FBgn0029864	CG15894	-		1.08195	0.311141
CG15896	mldr-PA	FBgn0029858	mldr	mulder	mitochondria	0.80827	0.859686
CG15897	wuho-PA	FBgn0029857	wuho	wuho		0.988867	0.927783
CG15909	CG15909-PA	FBgn0033090	CG15909	-		1.16914	0.933758
CG1598	CG1598-PA	FBgn0033191	CG1598	-	cytoplasm/cytosol	1.16228	0.710282
CG1599	Vamp7-PA	FBgn0266186	Vamp7	Vesicle-associated membrane protein 7		5.79816	2.93366e-06
CG1600	Drat-PA	FBgn0033188	Drat	Death resistor Adh domain containing target		1.18991	0.362597
CG1607	CG1607-PA	FBgn0039844	CG1607	-		1.61086	0.0105841
CG1609	Gcn2-PA	FBgn0019990	Gcn2	Gcn2		1.3674	0.907401
CG1615	Ork1-PB	FBgn0017561	Ork1	Open rectifier K[+] channel 1		0.354144	0.250804
CG1616	dpa-PA	FBgn0015929	dpa	disc proliferation abnormal		6.46901	0.182118
CG1618	comt-PA	FBgn0000346	comt	comatose		0.942628	0.391043
CG1619	Hmr-PB	FBgn0001206	Hmr	Hybrid male rescue		0.634495	0.635149
CG1628	CG1628-PB	FBgn0030218	CG1628	-	mitochondria	0.415151	0.154816
CG1633	Jafrac1-PB	FBgn0040309	Jafrac1	thioredoxin peroxidase 1	cytoplasm/cytosol	1.21743	0.0576933
CG1634	Nrg-PA	FBgn0264975	Nrg	Neuroglian		1.06105	0.480709
CG1635	CG1635-PA	FBgn0039854	CG1635	-	mitochondria	0.9639	0.674211
CG1637	CG1637-PC	FBgn0030245	CG1637	-		2.45475	0.21867
CG1640	CG1640-PB	FBgn0030478	CG1640	-	mitochondria	0.805269	0.00166244
CG1643	Atg5-PA	FBgn0029943	Atg5	Autophagy-related 5		1.76841	0.405816
CG1644	Cyp6t1-PA	FBgn0031182	Cyp6t1	Cyp6t1	ER	0.257787	0.212653
CG1648	CG1648-PA	FBgn0033446	CG1648	-		0.978186	0.854123
CG1651	Ank-PB	FBgn0011747	Ank	Ankyrin		1.06201	0.46929
CG1657	CG1657-PA	FBgn0030286	CG1657	-	cytoplasm/cytosol	0.867829	0.902394
CG1660	Tim9a-PA	FBgn0030480	Tim9a	Tim9a	mitochondria	1.00158	0.99466
CG1665	CG1665-PA	FBgn0033451	CG1665	-	mitochondria	0.960727	0.809199
CG1668	Obp19d-PA	FBgn0011280	Obp19d	Odorant-binding protein 19d		0.588908	2.84065e-05
CG16705	SPE-PA	FBgn0039102	SPE	Spatzle-Processing Enzyme		1.06183	0.741098
CG16712	IM33-PA	FBgn0031561	IM33	Immune induced molecule 33		1.06093	0.78461
CG16713	CG16713-PA	FBgn0031560	CG16713	-		1.18815	0.34236
CG16732	CG16732-PA	FBgn0039086	CG16732	-		0.931131	0.971048
CG16734	CG16734-PD	FBgn0037667	CG16734	-		1.41727	0.808707
CG1674	CG1674-PB	FBgn0039897	CG1674	-		0.956906	0.573671
CG16757	Spn-PB	FBgn0260480	CG32295	-		1.21645	0.93529
CG16758	CG16758-PB	FBgn0035348	CG16758	-		1.37391	0.0105006
CG16762	CG16762-PA	FBgn0035343	CG16762	-		0.320115	0.228358
CG16772	CG16772-PA	FBgn0032835	CG16772	-		1.36508	0.719731
CG16784	pr-PC	FBgn0003141	pr	purple	cytoplasm/cytosol	0.712394	0.00228334
CG16788	RnpS1-PA	FBgn0037707	RnpS1	RNA-binding protein S1		0.903193	0.80512
CG1681	GstT4-PA	FBgn0030484	GstT4	Glutathione S transferase T4	cytoplasm/cytosol	1.15777	0.508677
CG16812	CG16812-PA	FBgn0032488	CG16812	-		1.06942	0.971601
CG16817	CG16817-PA	FBgn0037728	CG16817	-	ER	1.0704	0.629455
CG16820	CG16820-PA	FBgn0032495	CG16820	-		0.89626	0.627406
CG16826	CG16826-PA	FBgn0032505	CG16826	-		0.823571	0.326283
CG1683	Ant2-PA	FBgn0025111	Ant2	Adenine nucleotide translocase 2	mitochondria	1.07606	0.647376
CG16833	CG16833-PI	FBgn0026147	CG16833	-		1.01964	0.914925
CG16840	Art8-PA	FBgn0032329	Art8	Arginine methyltransferase 8		0.515068	0.773735
CG1685	peng-PA	FBgn0015527	peng	penguin		0.130847	0.607709
CG16853	CG16853-PA	FBgn0028941	CG16853	-		11.7419	0.274771
CG16857	bdl-PA	FBgn0028482	bdl	borderless		0.95755	0.569497
CG16858	vkg-PA	FBgn0016075	vkg	viking		0.964308	0.958289
CG16869	Ance-2-PA	FBgn0032535	Ance-2	Ance-2		1.1084	0.97176
CG16884	CG16884-PA	FBgn0028544	CG16884	-		1.21825	0.805173
CG16885	CG16885-PA	FBgn0032538	CG16885	-		0.817724	0.420341
CG16886	CG16886-PA	FBgn0028938	CG16886	-		0.19692	0.539556
CG16898	CG16898-PA	FBgn0034480	CG16898	-		1.32992	0.373364
CG16901	sqd-PB	FBgn0263396	sqd	squid		0.941199	0.47189
CG1691	Imp-PM	FBgn0285926	Imp	IGF-II mRNA-binding protein		1.52329	0.261695
CG16912	TyrRS-m-PA	FBgn0035064	TyrRS-m	Tyrosyl-tRNA synthetase, mitochondrial	mitochondria	1.0606	0.894097
CG16916	Rpt3-PA	FBgn0028686	Rpt3	Regulatory particle triple-A ATPase 3	proteasome	0.636361	0.410323
CG1692	mal-PA	FBgn0002641	mal	maroon-like		1.31653	0.93114
CG16926	CG16926-PA	FBgn0040732	CG16926	-		0.284685	0.412372
CG16928	mre11-PA	FBgn0020270	mre11	meiotic recombination 11		1.27098	0.94192
CG16932	Eps-15-PC	FBgn0035060	Eps-15	Epidermal growth factor receptor pathway substrate clone 15		0.991328	0.933223
CG16935	CG16935-PA	FBgn0033883	CG16935	-	mitochondria	1.06196	0.421057
CG16936	GstE12-PA	FBgn0027590	GstE12	Glutathione S transferase E12	cytoplasm/cytosol	0.640516	0.0609713
CG16940	Dis3l2-PC	FBgn0035111	Dis3l2	Dis3 like 3'-5' exoribonuclease 2	cytoplasm/cytosol	1.49237	0.634717
CG16944	sesB-PA	FBgn0003360	sesB	stress-sensitive B	mitochondria	0.90946	0.198405
CG16952	CG16952-PA	FBgn0030701	CG16952	-		0.60563	0.621061
CG16953	CG16953-PB	FBgn0038809	CG16953	-		2.39531	0.0260551
CG16963	Crys-PA	FBgn0005664	Crys	Crystallin		1.03642	0.664786
CG16972	CG16972-PA	FBgn0032481	CG16972	-		1.43551	0.625627
CG16973	msn-PA	FBgn0010909	msn	misshapen		1.5895	0.126772
CG16982	Roc1a-PC	FBgn0025638	Roc1a	Regulator of cullins 1a		1.1143	0.393052
CG16983	SkpA-PE	FBgn0025637	SkpA	SKP1-related A	cytoplasm/cytosol	1.11107	0.792847
CG16985	CG16985-PA	FBgn0035355	CG16985	-	mitochondria	1.12068	0.762498
CG16986	CG16986-PA	FBgn0035356	CG16986	-	mitochondria	0.802783	0.162747
CG16991	Tsp66A-PE	FBgn0035786	Tsp66A	Tetraspanin 66A		0.179298	0.527289
CG1702	GstT3-PA	FBgn0031117	GstT3	Glutathione S transferase T3	cytoplasm/cytosol	11.737	0.13301
CG17023	Dbp80-PB	FBgn0024804	Dbp80	Dead box protein 80		1.25359	0.717463
CG17026	CG17026-PA	FBgn0036550	CG17026	-		0.573341	0.378757
CG17027	CG17027-PA	FBgn0036553	CG17027	-	cytoplasm/cytosol	1.07593	0.753005
CG17029	CG17029-PA	FBgn0036551	CG17029	-	cytoplasm/cytosol	0.925774	0.750084
CG17032	CG17032-PA	FBgn0036547	CG17032	-		0.199847	0.00245429
CG17046	klar-PA	FBgn0001316	klar	klarsicht	cytoplasm/cytosol	0.321073	0.370098
CG17051	dod-PA	FBgn0015379	dod	dodo		1.00997	0.977057
CG17052	obst-A-PA	FBgn0031097	obst-A	obstructor-A		0.992968	0.972873
CG17058	Peritrophin-A-PA	FBgn0022770	Peritrophin-A	Peritrophin A		1.2001	0.0377295
CG17060	Rab10-PA	FBgn0015789	Rab10	Rab10		1.33125	0.016784
CG1707	Glo1-PA	FBgn0283450	Glo1	Glyoxalase 1	cytoplasm/cytosol	0.903202	0.268814
CG17077	pnt-PB	FBgn0003118	pnt	pointed		0.5947	0.6228
CG17078	CG17078-PB	FBgn0086855	CG17078	-		0.869284	0.860348
CG17081	Cep135-PA	FBgn0036480	Cep135	Centrosomal protein 135kDa		0.931341	0.96283
CG1709	Vha100-1-PC	FBgn0028671	Vha100-1	Vacuolar H[+] ATPase 100kD subunit 1		1.0187	0.87554
CG1709	Vha100-1-PG	FBgn0028671	Vha100-1	Vacuolar H[+] ATPase 100kD subunit 1		1.20636	0.393052
CG17098	CG17098-PA	FBgn0032276	CG17098	-		0.431623	0.856913
CG1710	Hcf-PB	FBgn0039904	Hcf	Host cell factor		0.420681	0.614372
CG17110	CG17110-PA	FBgn0039050	CG17110	-		0.92009	0.970889
CG17116	Lip2-PA	FBgn0024740	Lip2	Lipase 2		0.895827	0.95858
CG17121	CG17121-PA	FBgn0039043	CG17121	-		1.01425	0.941355
CG17122	CG17122-PA	FBgn0036962	CG17122	-		0.883651	0.867554
CG17124	CG17124-PA	FBgn0032297	CG17124	-		1.23078	0.270608
CG17127	CG17127-PA	FBgn0032299	CG17127	-		1.119	0.441884
CG17136	Rbp1-PA	FBgn0260944	Rbp1	RNA-binding protein 1		0.956294	0.801549
CG17139	CG17139-PA	FBgn0260454	CG17139	-		0.259911	0.715531
CG17146	Adk1-PA	FBgn0022709	Adk1	Adenylate kinase 1	cytoplasm/cytosol	0.938526	0.555602
CG17149	Su(var)3-3-PA	FBgn0260397	Su(var)3-3	Suppressor of variegation 3-3		0.926353	0.972873
CG1715	Chchd3-PA	FBgn0010808	Chchd3	Coiled-coil-helix-coiled-coil-helix domain containing 3	mitochondria	0.902378	0.225885
CG17150	Dnah3-PD	FBgn0035581	Dnah3	dynein, axonemal, heavy chain 3	cytoplasm/cytosol	1.68885	0.706587
CG17158	cpb-PA	FBgn0011570	cpb	capping protein beta		1.21643	0.137708
CG17162	CG17162-PB	FBgn0039944	CG17162	-		0.481107	0.341331
CG17166	mRpL39-PA	FBgn0036462	mRpL39	mitochondrial ribosomal protein L39	mitochondria	1.45525	0.901392
CG17177	CG17177-PA	FBgn0036440	CG17177	-		1.36479	0.574972
CG17184	Arfip-PA	FBgn0037884	Arfip	Arfaptin		1.26301	0.28071
CG17202	CG17202-PA	FBgn0038043	CG17202	-		1.14652	0.932254
CG1721	Pglym78-PA	FBgn0014869	Pglym78	Phosphoglyceromutase	cytoplasm/cytosol	0.911918	0.21792
CG17217	CG17217-PA	FBgn0032419	CG17217	-		0.109248	0.179532
CG17218	crok-PA	FBgn0032421	crok	crooked		1.21437	0.660644
CG17224	CG17224-PA	FBgn0031489	CG17224	-	cytoplasm/cytosol	1.78886	0.0223834
CG17227	lig3-PA	FBgn0038035	lig3	DNA ligase III	mitochondria	0.576622	0.814229
CG17245	PlexB-PA	FBgn0025740	PlexB	Plexin B		0.965155	0.951523
CG17246	SdhA-PB	FBgn0261439	SdhA	Succinate dehydrogenase, subunit A (flavoprotein)	mitochondria	0.969733	0.691819
CG17248	nSyb-PE	FBgn0013342	nSyb	neuronal Synaptobrevin		0.968119	0.750127
CG1725	dlg1-PB	FBgn0001624	dlg1	discs large 1		0.945573	0.961698
CG1725	dlg1-PR	FBgn0001624	dlg1	discs large 1		1.2658	0.502107
CG1725	dlg1-PG	FBgn0001624	dlg1	discs large 1		1.03413	0.725627
CG1725	dlg1-PC	FBgn0001624	dlg1	discs large 1		0.961634	0.894097
CG1725	dlg1-PF	FBgn0001624	dlg1	discs large 1		0.604704	0.162747
CG17258	CG17258-PB	FBgn0031496	CG17258	-		1.66842	0.22492
CG17259	SerRS-PA	FBgn0031497	SerRS	Seryl-tRNA synthetase	cytoplasm/cytosol	1.08228	0.58741
CG17271	CG17271-PA	FBgn0038829	CG17271	-		1.59453	0.00023977
CG17273	AdSS-PA	FBgn0027493	AdSS	Adenylosuccinate Synthetase	cytoplasm/cytosol	0.7472	0.227766
CG17278	CG17278-PA	FBgn0046763	CG17278	-		1.69758	0.0134458
CG1728	Tim8-PA	FBgn0027359	Tim8	Tim8	mitochondria	1.04984	0.638729
CG17280	levy-PA	FBgn0034877	levy	levy	mitochondria	1.04742	0.828364
CG17291	Pp2A-29B-PA	FBgn0260439	Pp2A-29B	Protein phosphatase 2A at 29B	cytoplasm/cytosol	0.991002	0.950512
CG17294	CG17294-PA	FBgn0032032	CG17294	-	cytoplasm/cytosol	1.02027	0.91628
CG1732	Gat-PA	FBgn0039915	Gat	GABA transporter		1.02254	0.816184
CG17320	ScpX-PA	FBgn0015808	ScpX	Sterol carrier protein X-related thiolase	peroxisome	1.25206	0.0321868
CG17331	Prosbeta4-PA	FBgn0032596	Prosbeta4	Proteasome beta4 subunit	proteasome	1.27676	0.127951
CG17332	VhaSFD-PA	FBgn0027779	VhaSFD	Vacuolar H[+]-ATPase SFD subunit		1.05649	0.53037
CG17333	CG17333-PA	FBgn0030239	CG17333	-	cytoplasm/cytosol	0.695581	0.0222952
CG17334	lin-28-PA	FBgn0035626	lin-28	lin-28		1.85786	0.228623
CG17337	CG17337-PA	FBgn0259979	CG17337	-		0.916583	0.494362
CG17352	Culd-PC	FBgn0035880	Culd	CUB and LDLa domain		0.600034	0.843874
CG17369	Vha55-PB	FBgn0005671	Vha55	Vacuolar H[+]-ATPase 55kD subunit		0.92422	0.71843
CG1740	Ntf-2-PA	FBgn0031145	Ntf-2	Nuclear transport factor-2	cytoplasm/cytosol	0.823468	0.736924
CG1742	Mgstl-PB	FBgn0025814	Mgstl	Microsomal glutathione S-transferase-like	mitochondria	1.02175	0.859794
CG1742	Mgstl-PA	FBgn0025814	Mgstl	Microsomal glutathione S-transferase-like	mitochondria	0.999035	0.997091
CG17420	RpL15-PA	FBgn0028697	RpL15	Ribosomal protein L15	cytosolic large ribosomal subunit	1.06901	0.552438
CG1743	Gs2-PB	FBgn0001145	Gs2	Glutamine synthetase 2	cytoplasm/cytosol	0.843901	0.0181452
CG1743	Gs2-PC	FBgn0001145	Gs2	Glutamine synthetase 2	cytoplasm/cytosol	0.863398	0.188195
CG1744	chp-PA	FBgn0267435	chp	chaoptin		0.920373	0.0815425
CG17471	PIP4K-PA	FBgn0039924	PIP4K	Phosphatidylinositol 5-phosphate 4-kinase		1.02099	0.866943
CG17489	RpL5-PA	FBgn0064225	RpL5	Ribosomal protein L5	cytosolic large ribosomal subunit	1.06753	0.693831
CG1749	Uba5-PA	FBgn0030305	Uba5	Ubiquitin activating enzyme 5	cytoplasm/cytosol	1.24791	0.705095
CG17493	CG17493-PB	FBgn0040010	CG17493	-		0.958976	0.948968
CG17508	CG17508-PA	FBgn0039970	CG17508	-		0.518151	0.461429
CG17509	pds5-PA	FBgn0260012	pds5	precocious dissociation of sisters 5		0.956018	0.908913
CG1751	Spase25-PA	FBgn0030306	Spase25	Spase 25-subunit	ER	0.907346	0.899553
CG17514	CG17514-PA	FBgn0039959	CG17514	-		0.772334	0.704028
CG17520	CkIIalpha-PF	FBgn0264492	CkIIalpha	casein kinase IIalpha	cytoplasm/cytosol	0.910808	0.727631
CG17521	RpL10-PC	FBgn0024733	RpL10	Ribosomal protein L10	cytosolic large ribosomal subunit	1.25126	0.211711
CG17523	GstE2-PA	FBgn0063498	GstE2	Glutathione S transferase E2	cytoplasm/cytosol	0.828537	0.283989
CG17524	GstE3-PA	FBgn0063497	GstE3	Glutathione S transferase E3	cytoplasm/cytosol	1.18898	0.160779
CG17525	GstE4-PA	FBgn0063496	GstE4	Glutathione S transferase E4	cytoplasm/cytosol	0.788282	0.096037
CG1753	Cbs-PA	FBgn0031148	Cbs	Cystathionine beta-synthase	cytoplasm/cytosol	0.724931	0.562621
CG17530	GstE6-PA	FBgn0063494	GstE6	Glutathione S transferase E6	cytoplasm/cytosol	1.43136	0.188195
CG17531	GstE7-PA	FBgn0063493	GstE7	Glutathione S transferase E7	cytoplasm/cytosol	1.61709	0.670889
CG17534	GstE9-PA	FBgn0063491	GstE9	Glutathione S transferase E9	cytoplasm/cytosol	1.01222	0.958006
CG17569	gry-PB	FBgn0035416	gry	gryzun		1.27256	0.643029
CG17572	CG17572-PA	FBgn0032753	CG17572	-		1.28577	0.883618
CG17577	Cyp9h1-PA	FBgn0033775	Cyp9h1	Cyp9h1	ER	9.66538	0.0967358
CG17593	CG17593-PA	FBgn0031544	CG17593	-	ER	0.998853	0.997481
CG17597	CG17597-PA	FBgn0032715	CG17597	-	peroxisome	1.17573	0.154137
CG17599	CG17599-PA	FBgn0031196	CG17599	-		0.985204	0.971048
CG17603	Taf1-PA	FBgn0010355	Taf1	TBP-associated factor 1		0.75323	0.678905
CG17611	eIF6-PA	FBgn0034915	eIF6	eukaryotic translation initiation factor 6	cytoplasm/cytosol	1.94404	0.0808183
CG17612	CG17612-PB	FBgn0031597	CG17612	-		0.571649	0.50713
CG1764	CG1764-PB	FBgn0030467	CG1764	-		0.9622	0.970973
CG17645	Pglym87-PA	FBgn0011270	Pglym87	Pglym87	mitochondria	0.41897	0.269544
CG17646	CG17646-PB	FBgn0264494	CG17646	-		1.55005	0.765928
CG17654	Eno-PB	FBgn0000579	Eno	Enolase	cytoplasm/cytosol	0.868944	0.0426903
CG17658	CG17658-PA	FBgn0034924	CG17658	-		0.985615	0.99878
CG17660	CG17660-PA	FBgn0031356	CG17660	-		0.633481	0.551636
CG17678	cta-PA	FBgn0000384	cta	concertina		1.03895	0.746589
CG1768	dia-PA	FBgn0011202	dia	diaphanous		1.68486	0.78461
CG17683	CG17683-PA	FBgn0262115	CG17683	-	mitochondria	1.89525	0.592589
CG17691	CG17691-PC	FBgn0039993	CG17691	-	mitochondria	1.02177	0.97274
CG17697	fz-PA	FBgn0001085	fz	frizzled		4.82733	0.671233
CG17704	Nipped-B-PE	FBgn0026401	Nipped-B	Nipped-B		2.53287	0.568613
CG1771	mew-PA	FBgn0004456	mew	multiple edematous wings		1.02648	0.958417
CG17715	CG17715-PF	FBgn0041004	CG17715	-	mitochondria	1.02043	0.932594
CG17715	CG17715-PD	FBgn0041004	CG17715	-	mitochondria	1.00132	0.998782
CG17724	CG17724-PA	FBgn0033802	CG17724	-		0.430809	0.727631
CG17725	Pepck-PA	FBgn0003067	Pepck	Phosphoenolpyruvate carboxykinase		1.04082	0.94192
CG17734	CG17734-PA	FBgn0037890	CG17734	-		0.664185	0.564813
CG17737	eIF1-PA	FBgn0035423	eIF1	eukaryotic translation initiation factor 1	cytoplasm/cytosol	1.08975	0.62403
CG17739	CG17739-PA	FBgn0033710	CG17739	-		0.533108	0.705085
CG1774	CG1774-PA	FBgn0039856	CG1774	-	mitochondria	1.12222	0.860591
CG17753	Ccs-PB	FBgn0010531	Ccs	Copper chaperone for superoxide dismutase	peroxisome	1.23351	0.774229
CG17754	CG17754-PC	FBgn0030114	CG17754	-		0.833632	0.614372
CG17759	Galphaq-PA	FBgn0004435	Galphaq	G protein alpha q subunit		1.02907	0.726143
CG17759	Galphaq-PD	FBgn0004435	Galphaq	G protein alpha q subunit		0.882546	0.151098
CG17762	Tomosyn-PC	FBgn0030412	Tomosyn	Tomosyn		1.07825	0.759883
CG17765	CG17765-PA	FBgn0033529	CG17765	-		0.782523	0.273697
CG17766	Rbcn-3B-PA	FBgn0023510	Rbcn-3B	Rabconnectin-3B		1.02807	0.79051
CG17785	Golgin84-PA	FBgn0039188	Golgin84	Golgin-84		1.55929	0.624764
CG1780	Idgf4-PA	FBgn0026415	Idgf4	Imaginal disc growth factor 4		1.36674	0.001256
CG17816	CG17816-PG	FBgn0037525	CG17816	-		0.924369	0.342614
CG17816	CG17816-PD	FBgn0037525	CG17816	-		0.991081	0.959573
CG17818	rdgBbeta-PA	FBgn0027872	rdgBbeta	rdgBbeta	cytoplasm/cytosol	1.02991	0.970889
CG1782	Uba1-PA	FBgn0023143	Uba1	Ubiquitin activating enzyme 1		1.01064	0.891687
CG1783	Slip1-PA	FBgn0024728	Slip1	Slip1		0.882016	0.668007
CG17834	CG17834-PA	FBgn0028394	CG17834	-		0.596835	0.76208
CG17835	inv-PD	FBgn0001269	inv	invected		1.14832	0.943819
CG17838	Syp-PA	FBgn0038826	Syp	Syncrip		0.947927	0.51117
CG17839	CG17839-PB	FBgn0036454	CG17839	-		0.924792	0.951736
CG17853	Or43b-PA	FBgn0026393	Or43b	Odorant receptor 43b		0.832801	0.860591
CG17856	UQCR-14L-PA	FBgn0039576	UQCR-14L	Ubiquinol-cytochrome c reductase 14 kDa subunit-like	mitochondria	0.94803	0.805332
CG17866	kl-2-PD	FBgn0001313	kl-2	male fertility factor kl2	cytoplasm/cytosol	0.661618	0.240745
CG17867	Or10a-PB	FBgn0030298	Or10a	Odorant receptor 10a		0.884863	0.684723
CG1787	Hexo2-PA	FBgn0041629	Hexo2	Hexosaminidase 2	lysosome	0.953206	0.653717
CG17870	14-3-3zeta-PF	FBgn0004907	14-3-3zeta	14-3-3zeta	cytoplasm/cytosol	1.07722	0.65007
CG17870	14-3-3zeta-PD	FBgn0004907	14-3-3zeta	14-3-3zeta	cytoplasm/cytosol	0.999976	0.999641
CG17870	14-3-3zeta-PB	FBgn0004907	14-3-3zeta	14-3-3zeta	cytoplasm/cytosol	1.1142	0.370098
CG17876	Amy-d-PA	FBgn0000078	Amy-d	Amylase distal		3.61378	1.36286e-05
CG17896	CG17896-PB	FBgn0023537	CG17896	-	mitochondria	0.822037	0.0258396
CG17903	Cyt-c-p-PA	FBgn0284248	Cyt-c-p	Cytochrome c proximal	mitochondria	0.773947	0.65931
CG17907	Ace-PA	FBgn0000024	Ace	Acetylcholine esterase		1.07736	0.43093
CG17914	yellow-b-PA	FBgn0032601	yellow-b	yellow-b		0.941467	0.88881
CG17919	CG17919-PA	FBgn0037433	CG17919	-		0.703822	0.00204182
CG17921	HmgZ-PB	FBgn0010228	HmgZ	HMG protein Z		0.940866	0.577703
CG17922	CngB-PA	FBgn0266346	CngB	Cyclic nucleotide-gated ion channel subunit B		2.00337	0.573671
CG17924	Acp95EF-PA	FBgn0002863	Acp95EF	Accessory gland protein 95EF		2.75264	0.356391
CG17927	Mhc-PD	FBgn0264695	Mhc	Myosin heavy chain		1.01808	0.987348
CG17927	Mhc-PR	FBgn0264695	Mhc	Myosin heavy chain		0.968592	0.773946
CG17927	Mhc-PK	FBgn0264695	Mhc	Myosin heavy chain		1.29745	0.785631
CG17927	Mhc-PF	FBgn0264695	Mhc	Myosin heavy chain		1.34546	0.686933
CG17927	Mhc-PC	FBgn0264695	Mhc	Myosin heavy chain		2.61691	0.050021
CG17928	CG17928-PA	FBgn0032603	CG17928	-		0.498057	0.835649
CG17929	CG17929-PB	FBgn0038415	CG17929	-		1.02173	0.945089
CG17932	Ugt36Bc-PA	FBgn0040260	Ugt36Bc	Ugt36Bc	ER	5.36761	0.0464914
CG17941	ds-PA	FBgn0284247	ds	dachsous		0.868468	0.773552
CG17947	alpha-Cat-PA	FBgn0010215	alpha-Cat	alpha Catenin		0.940662	0.510629
CG17950	HmgD-PA	FBgn0004362	HmgD	High mobility group protein D		1.14665	0.670889
CG17959	CG17959-PA	FBgn0029647	CG17959	-		1.5264	0.941355
CG17970	Cyp4ac2-PB	FBgn0031694	Cyp4ac2	Cyp4ac2	ER	1.41398	0.0780016
CG17988	Ance-3-PB	FBgn0032536	Ance-3	Ance-3		0.833875	0.803605
CG1799	ras-PC	FBgn0003204	ras	raspberry		0.979432	0.932594
CG17998	Gprk2-PA	FBgn0261988	Gprk2	G protein-coupled receptor kinase 2		1.15704	0.80389
CG17999	CG17999-PA	FBgn0034552	CG17999	-		1.57226	0.793275
CG18000	sw-PE	FBgn0003654	sw	short wing	cytoplasm/cytosol	1.25373	0.599595
CG18001	RpL38-PB	FBgn0040007	RpL38	Ribosomal protein L38	cytosolic large ribosomal subunit	0.953852	0.773946
CG18003	CG18003-PB	FBgn0061356	CG18003	-	peroxisome	0.661865	0.0221811
CG18009	Trf2-PI	FBgn0261793	Trf2	TATA box binding protein-related factor 2		0.255611	0.528633
CG18011	CG18011-PA	FBgn0033491	CG18011	-		1.84819	0.391986
CG1803	regucalcin-PA	FBgn0030362	regucalcin	regucalcin		1.75195	2.22201e-06
CG18064	Met75Cb-PA	FBgn0028415	Met75Cb	Met75Cb		1.52831	0.705095
CG18066	Cpr57A-PA	FBgn0034517	Cpr57A	Cuticular protein 57A		0.574262	0.000166675
CG18067	CG18067-PA	FBgn0034512	CG18067	-		3.10857	2.47492e-06
CG18069	CaMKII-PD	FBgn0264607	CaMKII	Calcium/calmodulin-dependent protein kinase II		0.974686	0.733878
CG18076	shot-PQ	FBgn0013733	shot	short stop		0.967335	0.851692
CG18076	shot-PG	FBgn0013733	shot	short stop		0.388639	0.414401
CG18076	shot-PH	FBgn0013733	shot	short stop		0.660403	0.830168
CG18085	sev-PA	FBgn0003366	sev	sevenless		2.91329	0.750327
CG18096	Tep1-PA	FBgn0041183	Tep1	Thioester-containing protein 1		0.80467	0.769914
CG1810	mRNA-cap-PA	FBgn0030556	mRNA-cap	mRNA-capping-enzyme		0.975721	0.88197
CG18102	shi-PH	FBgn0003392	shi	shibire		0.949322	0.50713
CG18102	shi-PF	FBgn0003392	shi	shibire		1.17802	0.528597
CG18102	shi-PL	FBgn0003392	shi	shibire		1.01687	0.924774
CG18109	CG18109-PA	FBgn0028901	CG18109	-		2.86872	0.694097
CG18128	CG18128-PA	FBgn0034898	CG18128	-		1.82187	0.771884
CG18135	CG18135-PA	FBgn0036837	CG18135	-		0.751589	0.244755
CG1814	CG1814-PC	FBgn0033426	CG1814	-	mitochondria	0.834194	0.02069
CG18143	DhpD-PA	FBgn0261436	DhpD	Dihydropterin deaminase		0.945048	0.813853
CG18144	Hand-PA	FBgn0032209	Hand	Hand		2.6671	0.654132
CG1817	Ptp10D-PB	FBgn0004370	Ptp10D	Protein tyrosine phosphatase 10D		0.583054	0.692875
CG18170	CG18170-PA	FBgn0035239	CG18170	-	mitochondria	0.883333	0.977712
CG18171	CG18171-PA	FBgn0035262	CG18171	-		1.11794	0.875312
CG18174	Rpn11-PA	FBgn0028694	Rpn11	Regulatory particle non-ATPase 11	proteasome	1.07955	0.89927
CG18176	defl-PA	FBgn0036038	defl	deflated		0.769935	0.933758
CG1818	Updo-PA	FBgn0033428	Updo	Updo	cytoplasm/cytosol	1.12786	0.236524
CG18190	CG18190-PB	FBgn0034403	CG18190	-		1.71949	0.64388
CG1821	RpL31-PC	FBgn0025286	RpL31	Ribosomal protein L31	cytosolic large ribosomal subunit	1.02888	0.793275
CG18211	betaTry-PA	FBgn0010357	betaTry	betaTrypsin		1.01693	0.970337
CG18212	alt-PF	FBgn0038535	alt	aluminum tubes	ER	1.61312	0.000958547
CG18214	trio-PA	FBgn0024277	trio	trio		1.01555	0.924774
CG1822	bif-PB	FBgn0014133	bif	bifocal		1.11692	0.961835
CG18233	CG18233-PB	FBgn0036795	CG18233	-		1.65616	0.694097
CG1824	CG1824-PA	FBgn0030403	CG1824	-	mitochondria	0.473532	0.581171
CG18265	CG18265-PA	FBgn0036725	CG18265	-		1.8481	0.413958
CG18279	IMPPP-PA	FBgn0283462	IMPPP	Immune induced molecule prepropeptide		0.10801	2.50419e-06
CG1828	dre4-PB	FBgn0002183	dre4	dre4		0.682152	0.511604
CG18285	igl-PA	FBgn0013467	igl	igloo		1.06898	0.793745
CG18287	ppk19-PA	FBgn0039679	ppk19	pickpocket 19		3.62223	0.272098
CG18304	CG18304-PA	FBgn0031869	CG18304	-		1.12117	0.835961
CG18315	Aprt-PA	FBgn0000109	Aprt	Adenine phosphoribosyltransferase	cytoplasm/cytosol	0.662463	0.494843
CG18319	ben-PA	FBgn0000173	ben	bendless	cytoplasm/cytosol	0.925382	0.507606
CG1832	Clamp-PA	FBgn0032979	Clamp	Chromatin-linked adaptor for MSL proteins		1.06922	0.951736
CG18330	Pcyt2-PA	FBgn0035231	Pcyt2	Phosphocholine cytidylyltransferase 2		1.34216	0.526265
CG18332	CSN3-PA	FBgn0027055	CSN3	COP9 signalosome subunit 3		1.07775	0.618514
CG18345	trpl-PA	FBgn0005614	trpl	transient receptor potential-like		2.37704	0.000540349
CG18347	GC1-PA	FBgn0260743	GC1	Glutamate Carrier 1	mitochondria	1.02377	0.842245
CG1835	CG1835-PA	FBgn0031127	CG1835	-		1.01289	0.995202
CG1836	Rad23-PB	FBgn0026777	Rad23	Rad23	cytoplasm/cytosol	1.5463	0.0870544
CG1836	Rad23-PA	FBgn0026777	Rad23	Rad23	cytoplasm/cytosol	1.16505	0.846864
CG1837	prtp-PA	FBgn0030329	prtp	pretaporter	ER	1.13538	0.0678261
CG18374	Gk1-PA	FBgn0025592	Gk1	Glycerol kinase 1	mitochondria	0.673775	0.134671
CG18408	CAP-PI	FBgn0033504	CAP	CAP		0.650921	0.803605
CG18408	CAP-PA	FBgn0033504	CAP	CAP		1.18085	0.828828
CG18408	CAP-PB	FBgn0033504	CAP	CAP		1.5188	0.56392
CG18412	ph-p-PA	FBgn0004861	ph-p	polyhomeotic proximal		1.09928	0.910433
CG1842	Dhc98D-PB	FBgn0013813	Dhc98D	Dynein heavy chain at 89D	cytoplasm/cytosol	1.82654	0.250804
CG18437	unc80-PC	FBgn0039536	unc80	uncoordinated 80		1.80999	0.635743
CG18446	CG18446-PA	FBgn0033458	CG18446	-		1.0874	0.567541
CG18466	Nmdmc-PB	FBgn0010222	Nmdmc	NAD-dependent methylenetetrahydrofolate dehydrogenase	mitochondria	0.998611	0.998782
CG18497	spen-PA	FBgn0016977	spen	split ends		0.79262	0.958289
CG1850	CG1850-PA	FBgn0033154	CG1850	-		1.15504	0.977057
CG18516	AOX4-PA	FBgn0038350	AOX4	Aldehyde oxidase 4	cytoplasm/cytosol	3.59261	0.0251176
CG18518	CG18518-PA	FBgn0028900	CG18518	-		0.694335	0.553978
CG18519	AOX2-PC	FBgn0038348	AOX2	Aldehyde oxidase 2	cytoplasm/cytosol	0.793741	0.862246
CG18522	AOX1-PA	FBgn0267408	AOX1	Aldehyde oxidase 1	cytoplasm/cytosol	2.05532	0.0870544
CG18525	Spn88Ea-PA	FBgn0028984	Spn88Ea	Serpin 88Ea		2.3646	0.000152784
CG18528	CG18528-PA	FBgn0039189	CG18528	-	mitochondria	0.601352	9.70102e-05
CG18536	CG18536-PA	FBgn0034322	CG18536	-		0.812191	0.800353
CG18547	CG18547-PA	FBgn0037973	CG18547	-		1.14601	0.343999
CG1857	nec-PA	FBgn0002930	nec	necrotic		1.34008	0.00474043
CG18578	Ugt86Da-PA	FBgn0040259	Ugt86Da	Ugt86Da	ER	1.05244	0.62665
CG18582	mbt-PA	FBgn0025743	mbt	mushroom bodies tiny		0.935638	0.957831
CG18591	SmE-PA	FBgn0261790	SmE	Small ribonucleoprotein particle protein SmE		0.674233	0.173805
CG18593	viaf-PA	FBgn0036237	viaf	viral IAP-associated factor	cytoplasm/cytosol	2.29797	0.308526
CG18607	CG18607-PA	FBgn0034429	CG18607	-		0.290487	0.440887
CG18617	Vha100-2-PB	FBgn0028670	Vha100-2	Vacuolar H[+] ATPase 100kD subunit 2		1.13748	0.105793
CG18627	betaggt-II-PA	FBgn0028970	betaggt-II	beta subunit of type II geranylgeranyl transferase	cytoplasm/cytosol	1.07161	0.807043
CG1865	Spn43Ab-PB	FBgn0024293	Spn43Ab	Serpin 43Ab		0.990538	0.978434
CG18660	Nckx30C-PB	FBgn0028704	Nckx30C	Nckx30C		0.62585	0.468584
CG18661	CG18661-PA	FBgn0040964	CG18661	-	mitochondria	2.23674	0.207672
CG18675	CG18675-PA	FBgn0040696	CG18675	-		1.43586	0.77388
CG1873	eEF1alpha2-PA	FBgn0000557	eEF1alpha2	eukaryotic translation elongation factor 1 alpha 2	cytoplasm/cytosol	1.31513	0.611023
CG18731	CG18731-PA	FBgn0042213	CG18731	-		2.56825	0.746589
CG18734	Fur2-PB	FBgn0004598	Fur2	Furin 2		0.010738	0.261771
CG18740	mor-PA	FBgn0002783	mor	moira		1.11146	0.78919
CG18769	MCU-PA	FBgn0042185	MCU	Mitochondrial calcium uniporter	mitochondria	0.525304	0.388535
CG18778	Cpr65Au-PA	FBgn0042119	Cpr65Au	Cuticular protein 65Au		0.796329	0.470255
CG18788	CG18788-PB	FBgn0042126	CG18788	-		5.54026	0.480709
CG18803	Psn-PA	FBgn0284421	Psn	Presenilin		2.83309	0.115388
CG18809	CG18809-PA	FBgn0042132	CG18809	-		1.4089	0.812498
CG18811	Capr-PA	FBgn0042134	Capr	Caprin	cytoplasm/cytosol	1.03221	0.924774
CG18815	CG18815-PA	FBgn0042138	CG18815	-	mitochondria	1.04277	0.696777
CG18817	Tsp42Ea-PA	FBgn0029508	Tsp42Ea	Tetraspanin 42Ea		1.05293	0.62685
CG1882	CG1882-PA	FBgn0033226	CG1882	-	peroxisome	1.74069	0.212203
CG1883	RpS7-PD	FBgn0039757	RpS7	Ribosomal protein S7	cytosolic small ribosomal subunit	1.02059	0.846864
CG18858	CG18858-PA	FBgn0042175	CG18858	-		3.23874	0.112138
CG1890	CG1890-PA	FBgn0039869	CG1890	-	mitochondria	3.24217	0.329127
CG1894	CG1894-PA	FBgn0039585	CG1894	-		1.20531	0.79762
CG1897	Dr-PA	FBgn0000492	Dr	Drop		1.30245	0.877307
CG1902	CG1902-PA	FBgn0033434	CG1902	-		0.987479	0.901104
CG1906	alph-PF	FBgn0086361	alph	alphabet	cytoplasm/cytosol	1.6524	0.293396
CG1907	CG1907-PA	FBgn0039674	CG1907	-	mitochondria	0.822422	0.0130145
CG1909	CG1909-PA	FBgn0039911	CG1909	-		5.12686	0.000546334
CG1910	CG1910-PA	FBgn0022349	CG1910	-		0.950142	0.693831
CG1911	Cap-D2-PA	FBgn0039680	Cap-D2	CAP-D2 condensin subunit		1.60284	0.4702
CG1912	Gycalpha99B-PA	FBgn0013972	Gycalpha99B	Guanylyl cyclase alpha-subunit at 99B	cytoplasm/cytosol	1.02031	0.956657
CG1913	alphaTub84B-PA	FBgn0003884	alphaTub84B	alpha-Tubulin at 84B		1.00833	0.950512
CG1915	sls-PD	FBgn0086906	sls	sallimus		0.851318	0.111547
CG1915	sls-PP	FBgn0086906	sls	sallimus		0.576818	0.638729
CG1916	Wnt2-PA	FBgn0004360	Wnt2	Wnt oncogene analog 2		2.66133	0.293222
CG1919	Cpr62Bc-PA	FBgn0035281	Cpr62Bc	Cuticular protein 62Bc		1.06608	0.642973
CG1922	onecut-PA	FBgn0028996	onecut	onecut		0.144783	0.308526
CG1935	JTBR-PA	FBgn0025820	JTBR	JTBR		2.79987	0.47189
CG1938	Dlic-PD	FBgn0030276	Dlic	Dynein light intermediate chain	cytoplasm/cytosol	1.15302	0.165472
CG1939	Dpck-PA	FBgn0037469	Dpck	Dephospho-CoA kinase	mitochondrion	0.670143	0.354743
CG1944	Cyp4p2-PA	FBgn0033395	Cyp4p2	Cyp4p2	ER	5.36936	0.371505
CG1945	faf-PA	FBgn0005632	faf	fat facets	cytoplasm/cytosol	1.32981	0.220845
CG1946	CG1946-PA	FBgn0033216	CG1946	-		0.825186	0.11548
CG1954	Pkc98E-PA	FBgn0003093	Pkc98E	Protein C kinase 98E		0.961992	0.701473
CG1956	Rap1-PA	FBgn0004636	Rap1	Rap1 GTPase		1.07324	0.311141
CG1960	mu2-PA	FBgn0002872	mu2	mutator 2		0.331976	0.334358
CG1962	Cen-PA	FBgn0032876	Cen	Centrocortin		0.307462	0.020527
CG1970	ND-49-PA	FBgn0039909	ND-49	NADH dehydrogenase (ubiquinone) 49 kDa subunit	mitochondria	0.902016	0.317695
CG1971	CG1971-PA	FBgn0039881	CG1971	-		0.933329	0.736519
CG1972	IntS11-PA	FBgn0039691	IntS11	Integrator 11		1.17295	0.793275
CG1975	Drep2-PA	FBgn0028408	Drep2	DNA fragmentation factor-related protein 2		0.968784	0.892345
CG1976	RhoGAP100F-PH	FBgn0039883	RhoGAP100F	Rho GTPase activating protein at 100F		1.10044	0.697279
CG1977	alpha-Spec-PA	FBgn0024510	dlt	discs lost		1.01278	0.895514
CG1982	Sodh-1-PA	FBgn0024289	Sodh-1	Sorbitol dehydrogenase 1		0.506638	0.068262
CG1983	CG1983-PA	FBgn0039751	CG1983	-	mitochondria	1.07466	0.65562
CG1987	Rbp1-like-PA	FBgn0030479	Rbp1-like	Rbp1-like		0.717918	0.555602
CG1988	CG1988-PB	FBgn0037464	CG1988	-		1.23586	0.921787
CG1994	l(1)G0020-PA	FBgn0027330	l(1)G0020	lethal (1) G0020		0.432369	0.803959
CG2004	CG2004-PA	FBgn0030060	CG2004	-		0.98288	0.92822
CG2006	CG2006-PA	FBgn0039664	CG2006	-		1.05076	0.863456
CG2010	CG2010-PB	FBgn0039667	CG2010	-		0.675146	0.793745
CG2014	ND-20L-PA	FBgn0039669	ND-20L	NADH dehydrogenase (ubiquinone) 20 kDa subunit-like	mitochondria	0.936528	0.653717
CG2025	Nrd1-PA	FBgn0030344	Nrd1	Nardilysin	mitochondria	1.56055	0.648813
CG2028	CkIalpha-PB	FBgn0015024	CkIalpha	Casein kinase Ialpha	cytoplasm/cytosol	1.02707	0.883684
CG2033	RpS15Aa-PC	FBgn0010198	RpS15Aa	Ribosomal protein S15Aa	cytosolic small ribosomal subunit	1.01398	0.94657
CG2038	CSN7-PA	FBgn0028836	CSN7	COP9 signalosome subunit 7		1.6855	0.445085
CG2041	lgs-PA	FBgn0039907	lgs	legless		0.71461	0.569497
CG2048	dco-PA	FBgn0002413	dco	discs overgrown		0.985591	0.978434
CG2049	Pkn-PB	FBgn0020621	Pkn	Protein kinase N	cytoplasm/cytosol	1.10527	0.927626
CG2050	mod-PA	FBgn0002780	mod	modulo		1.15053	0.237781
CG2052	dati-PC	FBgn0262636	dati	datilografo		0.765435	0.861263
CG2056	spirit-PB	FBgn0030051	spirit	Serine Protease Immune Response Integrator		2.37331	0.340897
CG2059	CG2059-PA	FBgn0029942	CG2059	-	mitochondria	1.39623	0.684794
CG2060	Cyp4e2-PA	FBgn0014469	Cyp4e2	Cytochrome P450-4e2	ER	1.44545	0.000453681
CG2061	CG2061-PA	FBgn0027498	CG2061	-		1.17795	0.673743
CG2064	CG2064-PA	FBgn0033205	CG2064	-	ER	0.808045	0.865245
CG2065	CG2065-PA	FBgn0033204	CG2065	-		1.79027	0.0319057
CG2078	Myd88-PA	FBgn0033402	Myd88	Myd88		1.01813	0.88184
CG2082	CG2082-PA	FBgn0027608	CG2082	-		0.995645	0.972912
CG2082	CG2082-PB	FBgn0027608	CG2082	-		2.01082	0.413945
CG2087	PEK-PA	FBgn0037327	PEK	pancreatic eIF-2alpha kinase	ER	0.905984	0.452366
CG2093	Vps13-PA	FBgn0033194	Vps13	Vacuolar protein sorting 13		1.36198	0.00012987
CG2096	flw-PA	FBgn0000711	flw	flapwing	cytoplasm/cytosol	0.849551	0.179532
CG2097	Sym-PA	FBgn0037371	Sym	Symplekin		1.03831	0.892345
CG2098	FeCH-PA	FBgn0266268	FeCH	Ferrochelatase	mitochondria	0.974482	0.923373
CG2099	RpL35A-PA	FBgn0037328	RpL35A	Ribosomal protein L35A	cytosolic large ribosomal subunit	0.893931	0.840598
CG2105	Corin-PB	FBgn0033192	Corin	Corin		2.38753	0.581171
CG2107	CPT2-PA	FBgn0035383	CPT2	Carnitine palmitoyltransferase 2	mitochondria	0.929715	0.219668
CG2118	CG2118-PA	FBgn0039877	CG2118	-	mitochondria	1.00703	0.972873
CG2139	aralar1-PA	FBgn0028646	aralar1	aralar1	mitochondria	0.830623	0.00263736
CG2140	Cyt-b5-PB	FBgn0264294	Cyt-b5	Cytochrome b5	mitochondria	1.42966	0.0074304
CG2145	CG2145-PA	FBgn0030251	CG2145	-		1.15574	0.440623
CG2146	didum-PC	FBgn0261397	didum	dilute class unconventional myosin		0.927321	0.500087
CG2150	CG2150-PA	FBgn0003065	CG2150	-		1.11029	0.938702
CG2151	Trxr-1-PA	FBgn0020653	Trxr-1	Thioredoxin reductase-1	mitochondria	1.15035	0.137511
CG2152	Pcmt-PA	FBgn0086768	Pcmt	Protein-L-isoaspartate (D-aspartate) O-methyltransferase		0.934873	0.828364
CG2163	Pabp2-PA	FBgn0005648	Pabp2	Pabp2		1.1812	0.0997036
CG2168	RpS3A-PA	FBgn0017545	RpS3A	Ribosomal protein S3A	cytosolic small ribosomal subunit	1.05933	0.50713
CG2171	Tpi-PA	FBgn0086355	Tpi	Triose phosphate isomerase	cytoplasm/cytosol	0.832444	0.0269032
CG2175	dec-1-PC	FBgn0000427	2018-12-01	defective chorion 1		1.46005	0.425505
CG2184	Mlc2-PA	FBgn0002773	Mlc2	Myosin light chain 2		0.998546	0.992975
CG2185	elm-PA	FBgn0037358	elm	ethanol sensitive with low memory		1.26414	0.258495
CG2194	su(r)-PC	FBgn0086450	su(r)	suppressor of rudimentary	cytoplasm/cytosol	0.765881	0.0175247
CG2200	CG2200-PA	FBgn0030447	CG2200	-	mitochondria	1.05483	0.83856
CG2204	Galphao-PB	FBgn0001122	Galphao	G protein alpha o subunit		1.05116	0.578954
CG2206	l(1)G0193-PB	FBgn0027280	l(1)G0193	lethal (1) G0193		1.92409	0.673855
CG2207	Df31-PF	FBgn0022893	Df31	Decondensation factor 31		0.999961	0.999641
CG2210	awd-PC	FBgn0000150	awd	abnormal wing discs		0.999268	0.997481
CG2212	sws-PA	FBgn0003656	sws	swiss cheese	ER	0.926025	0.85839
CG2216	Fer1HCH-PA	FBgn0015222	Fer1HCH	Ferritin 1 heavy chain homologue		0.768337	0.0522244
CG2221	l(1)G0289-PA	FBgn0028331	l(1)G0289	lethal (1) G0289		1.25094	0.0432257
CG2227	Gip-PA	FBgn0011770	Gip	GIP-like		0.567099	1.8692e-07
CG2233	CG2233-PA	FBgn0029990	CG2233	-		7.30213	2.56506e-08
CG2238	eEF2-PA	FBgn0000559	eEF2	eukaryotic translation elongation factor 2	cytoplasm/cytosol	1.44344	6.54107e-06
CG2239	jdp-PA	FBgn0027654	jdp	jdp		0.866978	0.237744
CG2239	jdp-PB	FBgn0027654	jdp	jdp		1.55376	0.346248
CG2241	Rpt6R-PA	FBgn0039788	Rpt6R	Regulatory particle triple-A ATPase 6-related	proteasome	1.20156	0.200339
CG2246	CG2246-PD	FBgn0039790	CG2246	-		0.540263	0.409429
CG2248	Rac1-PA	FBgn0010333	Rac1	Rac1		1.21435	0.0522244
CG2254	CG2254-PA	FBgn0029994	CG2254	-		1.21749	0.040871
CG2257	UbcE2H-PA	FBgn0029996	UbcE2H	Ubiquitin conjugating enzyme E2H		0.874948	0.963887
CG2258	CG2258-PB	FBgn0029997	CG2258	-		1.02439	0.907781
CG2259	Gclc-PA	FBgn0040319	Gclc	Glutamate-cysteine ligase catalytic subunit	cytoplasm/cytosol	1.2186	0.47189
CG2263	alpha-PheRS-PA	FBgn0030007	alpha-PheRS	Phenylalanyl-tRNA synthetase, alpha-subunit	cytoplasm/cytosol	1.26149	0.291254
CG2269	CG2269-PC	FBgn0033484	CG2269	-		0.937895	0.350532
CG2277	CG2277-PA	FBgn0035204	CG2277	-	mitochondria	0.827123	0.1768
CG2286	ND-75-PA	FBgn0017566	ND-75	NADH dehydrogenase (ubiquinone) 75 kDa subunit	mitochondria	0.882548	0.0346679
CG2297	Obp44a-PA	FBgn0033268	Obp44a	Odorant-binding protein 44a		0.373668	1.02475e-06
CG2310	CG2310-PA	FBgn0039665	CG2310	-		1.27776	0.17115
CG2330	Neurochondrin-PA	FBgn0037447	Neurochondrin	Neurochondrin		1.1412	0.894097
CG2331	TER94-PA	FBgn0261014	TER94	TER94	cytoplasm/cytosol	1.34403	0.000164064
CG2341	Ccp84Ad-PA	FBgn0004780	Ccp84Ad	Ccp84Ad		0.291677	0.342614
CG2358	twr-PA	FBgn0262801	twr	twisted bristles roughened eye	ER	1.18116	0.205247
CG2380	NfI-PB	FBgn0042696	NfI	Nuclear factor I		1.74424	0.440887
CG2397	Cyp6a13-PA	FBgn0033304	Cyp6a13	Cyp6a13	ER	4.25252	0.00010562
CG2444	CG2444-PA	FBgn0030326	CG2444	-		0.908172	0.947018
CG2493	CG2493-PA	FBgn0032864	CG2493	-		1.04043	0.970889
CG2507	sas-PB	FBgn0002306	sas	stranded at second		0.797246	0.919197
CG2520	lap-PA	FBgn0086372	lap	like-AP180		0.990386	0.941792
CG2520	lap-PC	FBgn0086372	lap	like-AP180		1.27581	0.366439
CG2522	Gtp-bp-PA	FBgn0010391	Gtp-bp	GTP-binding protein	ER	0.692797	0.797989
CG2559	Lsp1alpha-PA	FBgn0002562	Lsp1alpha	Larval serum protein 1 alpha		0.720106	0.0228705
CG2604	CG2604-PA	FBgn0037298	CG2604	-	mitochondria	0.751139	0.0675931
CG2621	sgg-PH	FBgn0003371	sgg	shaggy		0.864578	0.793275
CG2621	sgg-PD	FBgn0003371	sgg	shaggy		0.979836	0.832907
CG2637	Fs(2)Ket-PD	FBgn0262743	Fs(2)Ket	Female sterile (2) Ketel		1.01584	0.983312
CG2658	CG2658-PA	FBgn0024992	CG2658	-	mitochondria	1.25333	0.31994
CG2671	l(2)gl-PB	FBgn0002121	l(2)gl	lethal (2) giant larvae		1.03619	0.946408
CG2674	Sam-S-PD	FBgn0005278	Sam-S	S-adenosylmethionine Synthetase		1.19522	0.0723954
CG2680	CG2680-PB	FBgn0024995	CG2680	-		0.705054	0.129383
CG2702	Pbp95-PA	FBgn0037540	Pbp95	PSEA-binding protein 95kD		0.272142	0.544342
CG2706	fs(1)Yb-PA	FBgn0000928	fs(1)Yb	female sterile (1) Yb	cytoplasm/cytosol	1.02938	0.839971
CG2708	unc-45-PA	FBgn0010812	unc-45	uncoordinated 45	cytoplasm/cytosol	1.53349	0.302023
CG2713	ttm50-PA	FBgn0250874	ttm50	tiny tim 50	mitochondria	1.14023	0.475669
CG2718	Gs1-PC	FBgn0001142	Gs1	Glutamine synthetase 1	mitochondria	0.905396	0.375553
CG2720	Hop-PA	FBgn0024352	Hop	Hsp70/Hsp90 organizing protein	cytoplasm/cytosol	1.15144	0.154229
CG2727	emp-PC	FBgn0010435	emp	epithelial membrane protein		1.24003	0.198926
CG2727	emp-PB	FBgn0010435	emp	epithelial membrane protein		0.812203	0.753403
CG2736	CG2736-PA	FBgn0035090	CG2736	-		0.696886	0.116794
CG2746	RpL19-PA	FBgn0002607	RpL19	Ribosomal protein L19	cytosolic large ribosomal subunit	1.1659	0.230116
CG2747	CG2747-PB	FBgn0037541	CG2747	-		0.898597	0.853589
CG2767	CG2767-PA	FBgn0037537	CG2767	-	cytoplasm/cytosol	0.869095	0.137708
CG2774	Snx1-PA	FBgn0031534	Snx1	Sorting nexin 1		1.14316	0.177603
CG2788	Dot-PA	FBgn0015663	Dot	Dorothy		1.17667	0.951736
CG2789	Tspo-PA	FBgn0031263	Tspo	Translocator protein	mitochondria	1.21228	0.29129
CG2791	CD98hc-PA	FBgn0037533	CD98hc	CD98 heavy chain		1.12514	0.0375908
CG2803	Tina-1-PA	FBgn0035083	Tina-1	Troponin C-akin-1	mitochondria	1.23115	0.0318643
CG2807	Sf3b1-PA	FBgn0031266	Sf3b1	Splicing factor 3b subunit 1		1.01705	0.952633
CG2813	cold-PA	FBgn0031268	cold	coiled		1.18113	0.371023
CG2827	Taldo-PA	FBgn0023477	Taldo	Transaldolase	cytoplasm/cytosol	0.689883	8.01186e-05
CG2835	Galphas-PC	FBgn0001123	Galphas	G protein alpha s subunit		0.992404	0.965141
CG2846	CG2846-PA	FBgn0014930	CG2846	-	cytoplasm/cytosol	0.910845	0.556709
CG2849	Rala-PB	FBgn0015286	Rala	Ras-like protein A		1.40263	0.00608869
CG2849	Rala-PA	FBgn0015286	Rala	Ras-like protein A		1.67232	0.50713
CG2852	CG2852-PA	FBgn0034753	CG2852	-		1.21385	0.0179301
CG2854	CG2854-PA	FBgn0040391	CG2854	-	mitochondria	1.03679	0.805173
CG2862	CG2862-PA	FBgn0031459	CG2862	-	mitochondria	0.964952	0.878951
CG2863	Nle-PA	FBgn0021874	Nle	Notchless	cytoplasm/cytosol	1.77416	0.831979
CG2867	Prat-PA	FBgn0004901	Prat	Phosphoribosylamidotransferase	cytoplasm/cytosol	0.840017	0.0773911
CG2890	PPP4R2r-PA	FBgn0030208	PPP4R2r	Protein phosphatase 4 regulatory subunit 2-related protein		1.39375	0.386101
CG2893	zyd-PA	FBgn0265767	zyd	zydeco		0.480202	0.56433
CG2901	CG2901-PA	FBgn0029679	CG2901	-		1.08081	0.798471
CG2903	Hrs-PB	FBgn0031450	Hrs	Hepatocyte growth factor regulated tyrosine kinase substrate		1.61346	0.0073918
CG2910	nito-PB	FBgn0027548	nito	spenito		1.12203	0.828828
CG2915	CG2915-PB	FBgn0033241	CG2915	-		1.36355	0.126592
CG2918	CG2918-PA	FBgn0023529	CG2918	-	ER	1.2479	0.00474203
CG2919	asl-PA	FBgn0261004	asl	asterless	cytoplasm/cytosol	0.425307	0.237744
CG2922	kra-PA	FBgn0250753	kra	krasavietz	cytoplasm/cytosol	1.54514	0.112138
CG2934	VhaAC39-1-PA	FBgn0285910	VhaAC39-1	Vacuolar H[+] ATPase AC39 subunit 1		1.09654	0.263505
CG2943	EMC1-PA	FBgn0037530	EMC1	ER Membrane protein Complex 1	ER	0.961146	0.822425
CG2945	cin-PB	FBgn0000316	cin	cinnamon		0.794867	0.660827
CG2950	mxt-PB	FBgn0031637	mxt	mextli	cytoplasm/cytosol	0.962275	0.942702
CG2950	mxt-PD	FBgn0031637	mxt	mextli	cytoplasm/cytosol	0.5371	0.757624
CG2960	RpL40-PA	FBgn0003941	RpL40	Ribosomal protein L40	cytosolic large ribosomal subunit	1.45343	0.224707
CG2968	ATPsyndelta-PA	FBgn0028342	ATPsyndelta	ATP synthase, delta subunit	mitochondria	0.697261	0.195709
CG2970	CG2970-PA	FBgn0034936	CG2970	-	mitochondria	1.06619	0.789694
CG2974	CG2974-PB	FBgn0030178	CG2974	-		0.891904	0.803959
CG2976	Fnta-PA	FBgn0031633	Fnta	Farnesyl transferase alpha		1.03873	0.937018
CG2981	TpnC41C-PA	FBgn0013348	TpnC41C	Troponin C at 41C		0.595886	0.747806
CG2982	CG2982-PB	FBgn0266570	CG2982	-		1.04125	0.986543
CG2986	RpS21-PF	FBgn0015521	RpS21	Ribosomal protein S21	cytosolic small ribosomal subunit	1.07088	0.81247
CG2990	CG2990-PB	FBgn0030170	CG2990	-		2.03282	0.0772747
CG2998	RpS28b-PA	FBgn0030136	RpS28b	Ribosomal protein S28b	cytosolic small ribosomal subunit	0.75111	0.611803
CG2999	unc-13-PA	FBgn0025726	unc-13	unc-13		0.604508	0.339075
CG30000	GstT1-PA	FBgn0050000	GstT1	Glutathione S transferase T1	cytoplasm/cytosol	0.934194	0.461728
CG30005	GstT2-PA	FBgn0050005	GstT2	Glutathione S transferase T2	cytoplasm/cytosol	0.93105	0.961698
CG30007	tea-PB	FBgn0285892	tea	telomere ends associated		1.56373	0.393052
CG3001	Hex-A-PA	FBgn0001186	Hex-A	Hexokinase A	cytoplasm/cytosol	1.03098	0.740913
CG30021	metro-PA	FBgn0050021	metro	menage a trois		0.953428	0.759785
CG30022	CG30022-PB	FBgn0050022	CG30022	-	mitochondria	0.918344	0.409429
CG30035	Tret1-1-PA	FBgn0050035	Tret1-1	Trehalose transporter 1-1		1.64215	0.105638
CG30042	Cpr49Ab-PA	FBgn0050042	Cpr49Ab	Cuticular protein 49Ab		0.68747	0.367546
CG30045	Cpr49Aa-PB	FBgn0050045	Cpr49Aa	Cuticular protein 49Aa		1.27592	0.0574231
CG30069	CG30069-PA	FBgn0050069	CG30069	-		1.29647	0.406495
CG30084	Zasp52-PE	FBgn0265991	Zasp52	Z band alternatively spliced PDZ-motif protein 52		3.18687	0.00288027
CG30084	Zasp52-PR	FBgn0265991	Zasp52	Z band alternatively spliced PDZ-motif protein 52		0.904863	0.462359
CG30084	Zasp52-PQ	FBgn0265991	Zasp52	Z band alternatively spliced PDZ-motif protein 52		0.885073	0.647554
CG30085	Rif1-PA	FBgn0050085	Rif1	Rap1 interacting factor 1		1.0808	0.962745
CG30092	jbug-PC	FBgn0028371	jbug	jitterbug		0.610254	0.411466
CG30092	jbug-PL	FBgn0028371	jbug	jitterbug		1.57453	0.507606
CG30099	CG30099-PA	FBgn0050099	CG30099	-		0.84283	0.0285742
CG30109	CG30109-PB	FBgn0050109	CG30109	-	mitochondria	0.791157	0.68492
CG3011	CG3011-PA	FBgn0029823	CG3011	-	mitochondria	0.990403	0.943819
CG30116	CG30116-PD	FBgn0028496	CG30116	-		1.18335	0.291254
CG30118	Ttd14-PA	FBgn0284257	Ttd14	TRPL translocation defect 14		0.656767	0.167745
CG30122	CG30122-PB	FBgn0050122	CG30122	-		0.951786	0.595006
CG30141	Obp57a-PA	FBgn0043535	Obp57a	Odorant-binding protein 57a		1.17425	0.816184
CG30142	Obp57b-PA	FBgn0043534	Obp57b	Odorant-binding protein 57b		0.119422	0.409429
CG30147	Hil-PB	FBgn0050147	Hil	Hillarin		0.601231	0.483183
CG30149	rig-PB	FBgn0250850	rig	rigor mortis		0.95515	0.961976
CG30152	galla-1-PA	FBgn0034543	galla-1	galla-1		1.05443	0.956657
CG30158	CG30158-PA	FBgn0050158	CG30158	-		0.99231	0.971601
CG30159	CG30159-PB	FBgn0050159	CG30159	-	mitochondria	1.02323	0.853387
CG30163	Cpr60D-PA	FBgn0050163	Cpr60D	Cuticular protein 60D		0.84207	0.363727
CG3017	Alas-PA	FBgn0020764	Alas	Aminolevulinate synthase	mitochondria	0.90148	0.309306
CG30173	HSPC300-PA	FBgn0061198	HSPC300	Haematopoietic stem/progenitor cell protein 300		0.902909	0.809199
CG3018	lwr-PA	FBgn0010602	lwr	lesswright	cytoplasm/cytosol	0.997235	0.997481
CG30183	CG30183-PA	FBgn0050183	CG30183	-		0.954774	0.821022
CG30185	AIMP3-PA	FBgn0050185	AIMP3	aaRS-interacting multifunctional protein 3		0.412123	0.552438
CG30191	Gr59b-PA	FBgn0045482	Gr59b	Gustatory receptor 59b		0.550182	0.924774
CG30197	CG30197-PA	FBgn0050197	CG30197	-		1.13747	0.705095
CG30222	CG30222-PE	FBgn0050222	CG30222	-		0.845242	0.965141
CG3024	Torsin-PA	FBgn0025615	Torsin	Torsin		1.27759	0.541484
CG3027	pyd3-PA	FBgn0037513	pyd3	pyd3	cytoplasm/cytosol	0.978972	0.845777
CG30275	CG30275-PL	FBgn0050275	CG30275	-		1.65076	0.649923
CG3028	Ipp-PA	FBgn0016672	Ipp	Inositol polyphosphate 1-phosphatase		0.804708	0.0228705
CG30290	Ppcdc-PA	FBgn0050290	Ppcdc	Phosphopantothenoylcysteine decarboxylase		0.957297	0.980999
CG30295	Ipk1-PA	FBgn0050295	Ipk1	Ipk1		0.222368	0.371804
CG30296	RIC-3-PD	FBgn0050296	RIC-3	RIC3 acetylcholine receptor chaperone		1.04194	0.909312
CG30296	RIC-3-PC	FBgn0050296	RIC-3	RIC3 acetylcholine receptor chaperone		0.881181	0.951736
CG30339	CG30339-PA	FBgn0050339	CG30339	-		1.75628	0.685356
CG30359	Mal-A5-PA	FBgn0050359	Mal-A5	Maltase A5		1.00676	0.974232
CG3036	CG3036-PA	FBgn0031645	CG3036	-		1.82372	0.061863
CG30361	mtt-PD	FBgn0050361	mtt	mangetout		0.461523	0.710985
CG30366	swif-PA	FBgn0050366	swif	swift-tuttle		0.734536	0.923373
CG30382	CG30382-PA	FBgn0050382	CG30382	-	proteasome	1.44096	0.000997011
CG30383	CG30383-PA	FBgn0050383	CG30383	-		1.35814	0.715624
CG30385	CG30385-PA	FBgn0050385	CG30385	-		1.00925	0.997207
CG3039	ogre-PA	FBgn0004646	ogre	optic ganglion reduced		0.771971	0.0604791
CG30392	CG30392-PA	FBgn0050392	CG30392	-		0.989556	0.950512
CG30394	CG30394-PA	FBgn0050394	CG30394	-		1.5781	0.748694
CG3040	CG3040-PA	FBgn0029925	CG3040	-		1.13649	0.569738
CG30404	Tango11-PA	FBgn0050404	Tango11	Transport and Golgi organization 11	ER	0.730825	0.47189
CG30409	CG30409-RA	FBgn0050409	CR30409	-		4.31972	0.373151
CG30410	Rpi-PC	FBgn0050410	Rpi	Ribose-5-phosphate isomerase	mitochondria	0.881444	0.21792
CG30415	roh-PA	FBgn0250838	roh	reduction of Rh1		0.945135	0.863037
CG30427	CG30427-PC	FBgn0043792	CG30427	-		0.616822	0.320746
CG30431	CG30431-PA	FBgn0050431	CG30431	-		4.39027	0.21894
CG30438	CG30438-PA	FBgn0050438	CG30438	-		1.86389	0.762928
CG30446	Tdc2-PA	FBgn0050446	Tdc2	Tyrosine decarboxylase 2		2.05982	0.773946
CG30473	Obp51a-PA	FBgn0043530	Obp51a	Odorant-binding protein 51a		2.33402	0.617743
CG30489	Cyp12d1-p-PA	FBgn0050489	Cyp12d1-p	Cyp12d1-p	mitochondria	0.520192	0.404553
CG30491	CG30491-PA	FBgn0050491	CG30491	-	mitochondria	1.00611	0.982971
CG30493	CG30493-PB	FBgn0050493	CG30493	-	mitochondria	0.81013	0.685356
CG30498	boca-PA	FBgn0004132	boca	boca	ER	1.24148	0.0555308
CG3050	Cyp6d5-PA	FBgn0038194	Cyp6d5	Cyp6d5	ER	0.973812	0.746118
CG3057	colt-PA	FBgn0019830	colt	congested-like trachea	mitochondria	0.742908	0.00112834
CG3059	NTPase-PD	FBgn0024947	NTPase	NTPase	ER	1.52041	0.000144961
CG3059	NTPase-PA	FBgn0024947	NTPase	NTPase	ER	1.50322	0.183436
CG3066	Sp7-PA	FBgn0037515	Sp7	Serine protease 7		2.03862	0.4702
CG3073	temp-PA	FBgn0027296	temp	tempura	cytoplasm/cytosol	1.29081	0.82909
CG3074	Swim-PB	FBgn0034709	Swim	Secreted Wg-interacting molecule		1.49507	0.000218011
CG3082	l(2)k09913-PB	FBgn0021979	l(2)k09913	lethal (2) k09913	mitochondria	1.02708	0.805663
CG3083	Prx6005-PA	FBgn0031479	Prx6005	Peroxiredoxin 6005	cytoplasm/cytosol	0.859741	0.232354
CG3086	MAPk-Ak2-PB	FBgn0013987	MAPk-Ak2	MAP kinase activated protein-kinase-2	cytoplasm/cytosol	0.782035	0.639622
CG3088	CG3088-PA	FBgn0036015	CG3088	-		0.0664105	0.000295467
CG3091	CG3091-PA	FBgn0029608	CG3091	-		1.47371	0.504323
CG3093	dor-PA	FBgn0000482	dor	deep orange		1.33969	0.615516
CG31002	CG31002-PA	FBgn0051002	CG31002	-		0.489987	0.614372
CG31003	gskt-PA	FBgn0046332	gskt	gasket	cytoplasm/cytosol	0.883341	0.557313
CG31006	stops-PB	FBgn0086704	stops	slow termination of phototransduction		0.948077	0.951523
CG31012	cindr-PC	FBgn0027598	cindr	CIN85 and CD2AP related		1.69121	0.0670891
CG31025	Ppi1-PB	FBgn0051025	Ppi1	Protein phosphatase 1c interacting protein 1		2.54923	0.455026
CG31029	CG31029-PA	FBgn0051029	CG31029	-		0.556066	0.269021
CG31030	CG31030-PA	FBgn0051030	CG31030	-	lysosome	0.999425	0.997481
CG31043	gukh-PB	FBgn0026239	gukh	GUK-holder		0.915659	0.945849
CG31043	gukh-PA	FBgn0026239	gukh	GUK-holder		0.471329	0.796087
CG31045	Mhcl-PF	FBgn0026059	Mhcl	Myosin heavy chain-like		0.357478	0.589598
CG3105	Pask-PA	FBgn0034950	Pask	PAS kinase	cytoplasm/cytosol	1.61766	0.290232
CG31059	Gr98b-PA	FBgn0046887	Gr98b	Gustatory receptor 98b		0.924321	0.971601
CG3107	CG3107-PB	FBgn0033005	CG3107	-	mitochondria	1.09071	0.274809
CG31072	Lerp-PB	FBgn0051072	Lerp	lysosomal enzyme receptor protein		0.444533	0.440887
CG31075	CG31075-PA	FBgn0051075	CG31075	-	mitochondria	0.638747	8.02057e-06
CG31077	CG31077-PB	FBgn0051077	CG31077	-		0.724531	0.621912
CG31094	LpR1-PD	FBgn0066101	LpR1	Lipophorin receptor 1		0.732383	0.700799
CG31098	CG31098-PA	FBgn0051098	CG31098	-		1.10921	0.971048
CG31106	CG31106-PB	FBgn0051106	CG31106	-		2.46861	0.683044
CG31118	RabX4-PA	FBgn0051118	RabX4	RabX4		1.0366	0.825434
CG31126	CG31126-PA	FBgn0051126	CG31126	-	mitochondria	0.992261	0.962012
CG31127	Wsck-PA	FBgn0046685	Wsck	Wsck		0.846384	0.468288
CG31136	Syx1A-PA	FBgn0013343	Syx1A	Syntaxin 1A		1.05507	0.609695
CG31140	CG31140-PD	FBgn0051140	CG31140	-		0.682333	0.912028
CG31140	CG31140-PA	FBgn0051140	CG31140	-		0.964849	0.845043
CG31141	CG31141-PA	FBgn0051141	CG31141	-		0.71821	0.558087
CG31148	Gba1a-PA	FBgn0051148	Gba1a	Glucocerebrosidase 1a		0.489656	0.740256
CG31150	cv-d-PA	FBgn0265048	cv-d	crossveinless d		2.09353	0.00048533
CG31151	wge-PC	FBgn0051151	wge	winged eye		0.661312	0.821022
CG31156	CG31156-PA	FBgn0051156	CG31156	-		0.384392	0.188195
CG31158	Efa6-PC	FBgn0051158	Efa6	Exchange factor for Arf 6		0.854694	0.928553
CG31174	CG31174-PA	FBgn0051174	CG31174	-		0.965371	0.982971
CG31176	CG31176-PA	FBgn0051176	CG31176	-		1.0398	0.991747
CG31184	LSm3-PA	FBgn0051184	LSm3	Like Sm 3		1.16474	0.784441
CG31191	CG31191-PA	FBgn0051191	CG31191	-		1.16796	0.558995
CG31193	TotX-PA	FBgn0044810	TotX	Turandot X		2.23145	0.173997
CG31195	CG31195-PB	FBgn0051195	CG31195	-		1.07372	0.706357
CG31196	14-3-3epsilon-PA	FBgn0020238	14-3-3epsilon	14-3-3epsilon	cytoplasm/cytosol	0.990876	0.958954
CG31196	14-3-3epsilon-PC	FBgn0020238	14-3-3epsilon	14-3-3epsilon	cytoplasm/cytosol	0.971697	0.924774
CG31199	CG31199-PA	FBgn0051199	CG31199	-		1.38521	0.0461659
CG31200	CG31200-PA	FBgn0051200	CG31200	-		1.34071	0.342614
CG31202	alpha-Man-Ic-PA	FBgn0051202	alpha-Man-Ic	alpha-Mannosidase class I c		1.0235	0.997481
CG31205	CG31205-PB	FBgn0051205	CG31205	-		0.854175	0.785339
CG31221	CG31221-PA	FBgn0051221	CG31221	-		0.98559	0.924486
CG3123	CG3123-PA	FBgn0031465	CG3123	-		0.968525	0.980999
CG31231	CG31231-PA	FBgn0051231	CG31231	-		0.235371	0.188195
CG31248	CG31248-PA	FBgn0051248	CG31248	-		0.801932	0.0268932
CG3125	IntS6-PA	FBgn0261383	IntS6	Integrator 6		1.60947	0.84877
CG3127	Pgk-PA	FBgn0250906	Pgk	Phosphoglycerate kinase	cytoplasm/cytosol	0.901971	0.207192
CG31288	CG31288-PA	FBgn0051288	CG31288	-		0.759673	0.814329
CG3129	Rab18-PA	FBgn0015794	Rab18	Rab18		0.944374	0.923717
CG31296	CG31296-PA	FBgn0051296	CG31296	-		1.26379	0.746118
CG31299	cu-PD	FBgn0261808	cu	curled	mitochondria	0.779408	0.600847
CG31317	stumps-PB	FBgn0020299	stumps	stumps		1.04207	0.914024
CG3132	Ect3-PA	FBgn0260746	Ect3	Ectoderm-expressed 3		2.68782	0.00574542
CG31320	HEATR2-PA	FBgn0051320	HEATR2	HEAT repeat containing 2	cytoplasm/cytosol	1.94073	0.808816
CG31336	Gr93b-PB	FBgn0045470	Gr93b	Gustatory receptor 93b		1.00935	0.982635
CG31344	CG31344-PA	FBgn0051344	CG31344	-		1.05658	0.773946
CG31345	CG31345-PA	FBgn0051345	CG31345	-		1.09595	0.625627
CG31352	Unc-115a-PJ	FBgn0051352	Unc-115a	Uncoordinated 115a		1.07484	0.822425
CG31352	Unc-115a-PA	FBgn0051352	Unc-115a	Uncoordinated 115a		1.04385	0.692997
CG3136	Atf6-PC	FBgn0033010	Atf6	Atf6		0.86502	0.944044
CG31363	Jupiter-PE	FBgn0051363	Jupiter	Jupiter		1.09162	0.951736
CG31363	Jupiter-PD	FBgn0051363	Jupiter	Jupiter		1.26307	0.0251176
CG31363	Jupiter-PH	FBgn0051363	Jupiter	Jupiter		0.983999	0.950517
CG3139	Syt1-PA	FBgn0004242	Syt1	Synaptotagmin 1		0.910576	0.376617
CG3140	Adk2-PA	FBgn0283494	Adk2	Adenylate kinase 2	mitochondria	0.828493	0.0277685
CG31419	CG31419-PB	FBgn0051419	CG31419	-		0.64157	0.941739
CG31426	eIF2D-PA	FBgn0041588	eIF2D	eukaryotic translation initiation factor 2D	cytoplasm/cytosol	4.21495	0.441008
CG31439	Muc96D-PA	FBgn0051439	Muc96D	Mucin 96D		0.686959	0.792932
CG31465	CG31465-PA	FBgn0051465	CG31465	-		1.00788	0.96387
CG31468	CG31468-PA	FBgn0047351	CG31468	-		1.11163	0.97251
CG31472	sgll-PA	FBgn0051472	sgll	sugarlethal	mitochondria	1.0414	0.813853
CG31478	mRpL9-PA	FBgn0038319	mRpL9	mitochondrial ribosomal protein L9	mitochondria	1.75348	0.820187
CG31508	TotC-PA	FBgn0044812	TotC	Turandot C		43.7633	0.000218053
CG31509	TotA-PA	FBgn0028396	TotA	Turandot A		11.2302	2.43683e-05
CG3151	Rbp9-PC	FBgn0010263	Rbp9	RNA-binding protein 9		5.16723	0.65007
CG3152	Trap1-PA	FBgn0026761	Trap1	Trap1	mitochondria	0.888644	0.197868
CG3153	Npc2b-PB	FBgn0038198	Npc2b	Niemann-Pick type C-2b		0.755614	0.441884
CG31533	CG31533-PA	FBgn0051533	CG31533	-		1.78499	0.684794
CG31544	CG31544-PA	FBgn0283627	CR46300	-		1.14254	0.176463
CG31548	CG31548-PA	FBgn0051548	CG31548	-	mitochondria	0.59176	8.02057e-06
CG31549	CG31549-PA	FBgn0051549	CG31549	-		0.866029	0.629951
CG31551	CG31551-PA	FBgn0051551	CG31551	-		1.49105	0.854923
CG31558	Obp83g-PA	FBgn0046875	Obp83g	Odorant-binding protein 83g		1.6952	0.141398
CG3157	gammaTub23C-PA	FBgn0260639	gammaTub23C	gamma-Tubulin at 23C		0.6752	0.805173
CG3160	PGAP1-PA	FBgn0029789	PGAP1	Post-GPI attachment to proteins 1	ER	1.61454	0.335148
CG31605	Bsg-PG	FBgn0261822	Bsg	Basigin		1.23762	0.793275
CG31605	Bsg-PJ	FBgn0261822	Bsg	Basigin		1.1125	0.206197
CG3161	Vha16-1-PC	FBgn0262736	Vha16-1	Vacuolar H[+] ATPase 16kD subunit 1		1.17873	0.234205
CG31611	His4:CG31611-PA	FBgn0051611	His4:CG31611	His4:CG31611		0.853205	0.0922188
CG31617	His1:CG31617-PA	FBgn0051617	His1:CG31617	His1:CG31617		1.07954	0.444638
CG31618	His2A:CG31618-PA	FBgn0051618	His2A:CG31618	His2A:CG31618		0.54879	0.671274
CG31619	nolo-PC	FBgn0051619	nolo	no long nerve cord		1.08227	0.922974
CG31620	Gr39b-PA	FBgn0041245	Gr39b	Gustatory receptor 39b		2.57357	0.662581
CG31628	ade3-PA	FBgn0000053	ade3	adenosine 3	cytoplasm/cytosol	1.43089	0.001698
CG31638	CG31638-PA	FBgn0051638	CG31638	-		3.6694	0.684671
CG3164	CG3164-PB	FBgn0025683	CG3164	-		3.39009	2.71279e-06
CG31644	CG31644-PA	FBgn0051644	CG31644	-		1.76392	0.730702
CG31648	CG31648-PA	FBgn0051648	CG31648	-	mitochondria	0.981317	0.870248
CG3165	CG3165-PA	FBgn0031484	CG3165	-		0.967191	0.958289
CG31650	CG31650-PA	FBgn0031673	CG31650	-	ER	1.51591	0.822832
CG31660	smog-PB	FBgn0051660	smog	smog		0.836331	0.82106
CG31660	smog-PC	FBgn0051660	smog	smog		0.721819	0.934695
CG31663	CG31663-PA	FBgn0051663	CG31663	-		0.844946	0.416155
CG31672	Kebab-PA	FBgn0028952	Kebab	Kinetochore and EB1 associated basic protein		0.889404	0.298348
CG31673	CG31673-PA	FBgn0051673	CG31673	-	mitochondria	0.62091	0.0285742
CG31676	CG31676-PA	FBgn0051676	CG31676	-		1.12052	0.38648
CG31677	CG31677-PA	FBgn0051677	CG31677	-		0.236552	0.197539
CG3168	CG3168-PC	FBgn0029896	CG3168	-		3.92829	0.0251969
CG31689	CG31689-PD	FBgn0031449	CG31689	-		2.14338	0.306372
CG3169	Spt3-PA	FBgn0037981	Spt3	Spt3		1.08496	0.940928
CG31692	fbp-PA	FBgn0032820	fbp	fructose-1,6-bisphosphatase	cytoplasm/cytosol	0.83511	0.357817
CG31705	CG31705-PA	FBgn0028490	CG31705	-		2.07626	0.0245646
CG31713	Apf-PA	FBgn0051713	Apf	diadenosine tetraphosphate hydrolase		0.830527	0.227787
CG31717	CG31717-PA	FBgn0051717	CG31717	-		1.5199	0.717488
CG3172	twf-PA	FBgn0038206	twf	twinfilin		0.779843	0.693261
CG31721	Trim9-PA	FBgn0051721	Trim9	Tripartite motif containing 9		1.41579	0.767772
CG31729	CG31729-PB	FBgn0051729	CG31729	-		1.87377	0.138999
CG3173	IntS1-PA	FBgn0034964	IntS1	Integrator 1		1.01993	0.978434
CG31732	yuri-PB	FBgn0045842	yuri	yuri gagarin		2.89578	0.212222
CG31739	AspRS-m-PA	FBgn0051739	AspRS-m	Aspartyl-tRNA synthetase, mitochondrial	mitochondria	0.752843	0.245562
CG3174	Fmo-2-PA	FBgn0033079	Fmo-2	Flavin-containing monooxygenase 2	cytoplasm/cytosol	0.408235	0.297136
CG31743	CG31743-PA	FBgn0032618	CG31743	-		0.380796	0.691105
CG31744	Gr36b-PA	FBgn0045486	Gr36b	Gustatory receptor 36b		1.9128	0.577378
CG31751	CG31751-PA	FBgn0086909	CG31751	-		0.870179	0.671274
CG31753	ham-PB	FBgn0045852	ham	hamlet		0.761654	0.399077
CG31755	SoYb-PB	FBgn0051755	SoYb	Sister of Yb	cytoplasm/cytosol	2.35094	0.558995
CG31764	vir-1-PC	FBgn0043841	vir-1	virus-induced RNA 1		2.16479	2.43683e-05
CG3178	Rrp1-PA	FBgn0004584	Rrp1	Recombination repair protein 1		0.860957	0.956657
CG31794	Pax-PA	FBgn0041789	Pax	Paxillin		1.33498	0.018285
CG31795	IA-2-PE	FBgn0031294	IA-2	IA-2 protein tyrosine phosphatase		1.02407	0.698539
CG31800	CG31800-PA	FBgn0051800	CG31800	-		0.432987	0.781023
CG31805	CG31805-PB	FBgn0051805	CG31805	-		1.24208	0.831979
CG31808	CG31808-PC	FBgn0062978	CG31808	-		1.10686	0.78919
CG3181	Ts-PA	FBgn0024920	Ts	Thymidylate synthase	cytoplasm/cytosol	0.720434	0.538058
CG31817	CG31817-PB	FBgn0028899	CG31817	-		1.0522	0.986543
CG31827	CG31827-PA	FBgn0051827	CG31827	-		0.916649	0.543454
CG3183	geminin-PA	FBgn0033081	geminin	geminin		1.27823	0.774925
CG31832	CG31832-PB	FBgn0051832	CG31832	-		0.451814	0.498268
CG31839	NimB2-PA	FBgn0028543	NimB2	Nimrod B2		1.878	0.0781777
CG3186	eEF5-PB	FBgn0034967	eEF5	eukaryotic translation elongation factor 5	cytoplasm/cytosol	0.915012	0.46836
CG31862	CG31862-PA	FBgn0051862	CG31862	-		0.710253	0.427863
CG31869	CG31869-PA	FBgn0051869	CG31869	-		0.906923	0.970889
CG31872	CG31872-PA	FBgn0051872	CG31872	-		0.896269	0.933809
CG31873	Mulk-PA	FBgn0260750	Mulk	Multi-substrate lipid kinase	mitochondria	1.00645	0.995202
CG31875	CG31875-PA	FBgn0051875	CG31875	-		2.46431	0.110743
CG31884	Trx-2-PB	FBgn0040070	Trx-2	thioredoxin-2	cytoplasm/cytosol	0.895188	0.80996
CG31886	CG31886-PA	FBgn0032079	CG31886	-		0.794603	0.929771
CG31897	CG31897-PA	FBgn0051897	CG31897	-		1.04793	0.961698
CG31911	Ent2-PB	FBgn0263916	Ent2	Equilibrative nucleoside transporter 2		0.906207	0.89927
CG31918	CG31918-PA	FBgn0031678	CG31918	-		0.68325	0.691344
CG3192	ND-ASHI-PA	FBgn0029888	ND-ASHI	NADH dehydrogenase (ubiquinone) ASHI subunit	mitochondria	0.979516	0.830624
CG31937	CG31937-PA	FBgn0031360	CG31937	-		1.78224	0.65007
CG3195	RpL12-PA	FBgn0034968	RpL12	Ribosomal protein L12	cytosolic large ribosomal subunit	1.0957	0.438317
CG31974	CG31974-PB	FBgn0051974	CG31974	-		0.941175	0.828742
CG31992	gw-PE	FBgn0051992	gw	gawky	cytoplasm/cytosol	1.90135	0.211231
CG31997	CG31997-PA	FBgn0051997	CG31997	-		1.19674	0.254659
CG3200	Reg-2-PA	FBgn0016715	Reg-2	Rhythmically expressed gene 2	mitochondria	0.584591	0.000439273
CG3201	Mlc-c-PA	FBgn0004687	Mlc-c	Myosin light chain cytoplasmic		1.23489	0.00483803
CG32016	4E-T-PB	FBgn0052016	4E-T	eIF4E-Transporter	cytoplasm/cytosol	0.105007	0.454218
CG32017	CG32017-PB	FBgn0052017	CG32017	-		0.97657	0.869778
CG32018	Zyx-PA	FBgn0011642	Zyx	Zyxin		0.510521	0.621268
CG32019	bt-PC	FBgn0005666	bt	bent		0.863118	0.110014
CG32026	CG32026-PA	FBgn0052026	CG32026	-		0.995754	0.995936
CG32029	Cpr66D-PA	FBgn0052029	Cpr66D	Cuticular protein 66D		1.21151	0.0597314
CG3203	RpL17-PB	FBgn0029897	RpL17	Ribosomal protein L17	cytosolic large ribosomal subunit	1.07527	0.828364
CG32031	Argk-PA	FBgn0000116	Argk	Arginine kinase	cytoplasm/cytosol	0.891707	0.137943
CG32031	Argk-PD	FBgn0000116	Argk	Arginine kinase	cytoplasm/cytosol	0.918023	0.750998
CG32032	CG32032-PA	FBgn0043806	CG32032	-		1.12261	0.162308
CG3204	Rap2l-PA	FBgn0283666	Rap2l	Ras-associated protein 2-like		0.692699	0.46836
CG32045	fry-PB	FBgn0016081	fry	furry		1.72779	0.282648
CG32066	CG32066-PC	FBgn0052066	CG32066	-		1.79379	0.110932
CG32068	Adi1-PB	FBgn0052068	Adi1	Acireductone dioxygenase 1	cytoplasm/cytosol	0.825002	0.0531943
CG32069	CG32069-PA	FBgn0052069	CG32069	-	ER	1.44593	0.00678761
CG3208	RhoGAP5A-PB	FBgn0029778	RhoGAP5A	Rho GTPase activating protein at 5A		1.19777	0.754567
CG3209	CG3209-PB	FBgn0034971	CG3209	-	ER	1.17239	0.636878
CG32096	rols-PB	FBgn0041096	rols	rolling pebbles		0.332709	0.480487
CG3210	Drp1-PA	FBgn0026479	Drp1	Dynamin related protein 1		1.03462	0.733878
CG32100	CG32100-PA	FBgn0052100	CG32100	-		0.81743	0.79187
CG32103	CG32103-PB	FBgn0052103	CG32103	-	mitochondria	0.94455	0.825977
CG32104	CG32104-PB	FBgn0052104	CG32104	-		0.9477	0.961698
CG32107	CG32107-PD	FBgn0052107	CG32107	-		1.02211	0.986695
CG32113	CG32113-PB	FBgn0052113	CG32113	-		0.700726	0.697897
CG32115	CG32115-PA	FBgn0052115	CG32115	-		2.95753	0.717463
CG3213	CG3213-PA	FBgn0031545	CG3213	-		1.20647	0.654132
CG32130	stv-PA	FBgn0086708	stv	starvin	cytoplasm/cytosol	0.764356	0.576076
CG32135	Nxf3-PB	FBgn0263232	Nxf3	Nuclear export factor 3		0.715068	0.104724
CG3214	ND-B17.2-PC	FBgn0031436	ND-B17.2	NADH dehydrogenase (ubiquinone) B17.2 subunit	mitochondria	0.920976	0.401926
CG32149	RhoGAP71E-PC	FBgn0036518	RhoGAP71E	Rho GTPase activating protein at 71E		0.331803	0.50713
CG32156	Mbs-PG	FBgn0005536	Mbs	Myosin binding subunit		1.12663	0.982971
CG32156	Mbs-PE	FBgn0005536	Mbs	Myosin binding subunit		0.448651	0.456116
CG32156	Mbs-PI	FBgn0005536	Mbs	Myosin binding subunit		2.72752	0.599595
CG3216	CG3216-PC	FBgn0034568	CG3216	-		1.56104	0.736149
CG32164	CG32164-PA	FBgn0042177	CG32164	-		0.863633	0.596971
CG32169	Rbp6-PE	FBgn0260943	Rbp6	RNA-binding protein 6	cytoplasm/cytosol	0.920132	0.601673
CG32169	Rbp6-PA	FBgn0260943	Rbp6	RNA-binding protein 6	cytoplasm/cytosol	0.922521	0.499346
CG32176	CG32176-PA	FBgn0052176	CG32176	-		1.02553	0.982971
CG32177	Ndfip-PA	FBgn0052177	Ndfip	Nedd4 family interacting protein		2.45083	0.704794
CG3219	Klp59C-PA	FBgn0034824	Klp59C	Kinesin-like protein at 59C	cytoplasm/cytosol	1.79867	0.867554
CG32190	NUCB1-PA	FBgn0052190	NUCB1	NUCB1		1.34536	0.100501
CG32195	CG32195-PA	FBgn0052195	CG32195	-		1.00313	0.99646
CG32206	CG32206-PE	FBgn0052206	CG32206	-		1.02846	0.910091
CG32209	serp-PB	FBgn0260653	serp	serpentine		0.551379	0.749406
CG32221	CG32221-PB	FBgn0052221	CG32221	-		0.225246	0.499687
CG32225	CG32225-PA	FBgn0052225	CG32225	-		1.1542	0.246496
CG32230	ND-MLRQ-PA	FBgn0052230	ND-MLRQ	NADH dehydrogenase (ubiquinone) MLRQ subunit	mitochondria	1.00712	0.981442
CG32241	CG32241-PB	FBgn0052241	CG32241	-		1.05437	0.956657
CG32251	Claspin-PA	FBgn0052251	Claspin	Claspin		0.950118	0.962745
CG3226	CG3226-PA	FBgn0029882	CG3226	-		1.19151	0.762928
CG32268	Drsl6-PA	FBgn0052268	Drsl6	Drosomycin-like 6		16.5	0.000654549
CG32270	CG32270-PA	FBgn0052270	CG32270	-		5.40759	0.461477
CG32274	Drsl1-PA	FBgn0052274	Drsl1	Drosomycin-like 1		0.165277	0.581795
CG32282	Drsl4-PA	FBgn0052282	Drsl4	Drosomycin-like 4		0.62103	0.0196787
CG32319	Naa30B-PA	FBgn0052319	Naa30B	N(alpha)-acetyltransferase 30 B	cytoplasm/cytosol	1.24432	0.165882
CG32335	CG32335-PB	FBgn0063667	CG32335	-		1.00151	0.997481
CG3234	tim-PB	FBgn0014396	tim	timeless		2.11202	0.478661
CG32343	Atac3-PD	FBgn0052343	Atac3	Ada2a-containing complex component 3		0.450628	0.000181458
CG32346	E(bx)-PA	FBgn0000541	E(bx)	Enhancer of bithorax		1.09853	0.854123
CG32372	ltl-PA	FBgn0268063	ltl	larval translucida		1.55349	0.00474043
CG32405	Cpr65Av-PA	FBgn0052405	Cpr65Av	Cuticular protein 65Av		0.920998	0.814229
CG32407	CG32407-PA	FBgn0052407	CG32407	-		0.803002	0.00194508
CG32417	Myt1-PA	FBgn0040298	Myt1	Myt1		1.14623	0.903504
CG32423	shep-PA	FBgn0052423	shep	alan shepard		1.17515	0.170349
CG32436	CG32436-PA	FBgn0052436	CG32436	-		1.53554	0.764061
CG32438	SMC5-PE	FBgn0052438	SMC5	Structural maintenance of chromosomes 5		0.541378	0.764061
CG3244	Clect27-PA	FBgn0031629	Clect27	C-type lectin 27kD		1.20668	0.126592
CG32441	CG32441-PC	FBgn0052441	CG32441	-	ER	0.924595	0.435895
CG32444	CG32444-PA	FBgn0043783	CG32444	-		0.459794	0.00315679
CG32446	Atox1-PA	FBgn0052446	Atox1	Antioxidant 1 copper chaperone	cytoplasm/cytosol	0.950511	0.760581
CG32451	SPoCk-PA	FBgn0052451	SPoCk	Secretory Pathway Calcium atpase		1.19864	0.619235
CG32457	CG32457-PB	FBgn0052457	CG32457	-		19.0151	0.297437
CG3246	CG3246-PA	FBgn0031538	CG3246	-		1.76436	0.0044738
CG32461	CG32461-PA	FBgn0052461	CG32461	-		3.44855	0.325707
CG32464	mtd-PO	FBgn0013576	mtd	mustard		0.935482	0.496566
CG32473	CG32473-PC	FBgn0052473	CG32473	-	mitochondria	0.783457	0.638729
CG32473	CG32473-PA	FBgn0052473	CG32473	-	mitochondria	1.11727	0.557313
CG32485	CG32485-PA	FBgn0052485	CG32485	-		1.03135	0.83864
CG32486	CG32486-PD	FBgn0266918	CG32486	-		1.61416	0.129146
CG32487	CG32487-PA	FBgn0052487	CG32487	-	cytoplasm/cytosol	13.8215	0.040871
CG32490	cpx-PI	FBgn0041605	cpx	complexin		0.973398	0.958289
CG32490	cpx-PJ	FBgn0041605	cpx	complexin		0.929277	0.693831
CG32491	mod(mdg4)-PC	FBgn0002781	mod(mdg4)	modifier of mdg4		1.63925	0.773946
CG32495	CG32495-PB	FBgn0052495	CG32495	-		1.04684	0.708296
CG32498	dnc-PA	FBgn0000479	dnc	dunce		0.983703	0.964531
CG32500	CG32500-PA	FBgn0052500	CG32500	-	mitochondria	0.897548	0.811999
CG32506	CG32506-PC	FBgn0052506	CG32506	-		0.855987	0.92822
CG32513	bves-PD	FBgn0031150	bves	bves		0.32997	0.0922188
CG3252	NAAT1-PA	FBgn0029762	NAAT1	Nutrient Amino Acid Transporter 1		2.84514	0.00979299
CG32521	CG32521-PA	FBgn0052521	CG32521	-		2.24925	0.387999
CG32521	CG32521-PC	FBgn0052521	CG32521	-		1.62389	0.00483369
CG32528	parvin-PA	FBgn0052528	parvin	parvin		0.554138	0.425505
CG32529	Hers-PA	FBgn0052529	Hers	Histone gene-specific Epigenetic Repressor in late S phase		2.28234	0.671274
CG32544	CG32544-PA	FBgn0052544	CG32544	-		0.988311	0.952798
CG32549	CG32549-PD	FBgn0052549	CG32549	-		0.900946	0.170811
CG32555	RhoGAPp190-PB	FBgn0026375	RhoGAPp190	Rho GTPase activating protein p190	cytoplasm/cytosol	2.19238	0.654912
CG32556	chas-PC	FBgn0263258	chas	chascon		1.71146	0.87554
CG32562	xmas-2-PA	FBgn0028974	xmas-2	xmas-2	ER	1.28102	0.952206
CG32580	Muc14A-PA	FBgn0052580	Muc14A	Mucin 14A		1.1844	0.961644
CG32592	hiw-PA	FBgn0030600	hiw	highwire		1.23445	0.956657
CG32593	Flo2-PL	FBgn0264078	Flo2	Flotillin 2		1.27525	0.00843101
CG32593	Flo2-PI	FBgn0264078	Flo2	Flotillin 2		1.09893	0.232434
CG32598	betaNACtes6-PA	FBgn0052598	betaNACtes6	Nascent-associated complex beta-subunit-like, testis 6	cytoplasm/cytosol	0.902629	0.391325
CG32626	AMPdeam-PC	FBgn0052626	AMPdeam	AMP deaminase	cytoplasm/cytosol	1.02547	0.797917
CG32649	CG32649-PA	FBgn0052649	CG32649	-	mitochondria	0.832569	0.0469754
CG3265	Eb1-PF	FBgn0027066	Eb1	Eb1		1.80662	0.692292
CG3265	Eb1-PB	FBgn0027066	Eb1	Eb1		0.977326	0.970889
CG32654	Sec16-PE	FBgn0052654	Sec16	Secretory 16		0.991628	0.992975
CG32666	Drak-PE	FBgn0052666	Drak	Death-associated protein kinase related		0.784805	0.395039
CG32667	ssp7-PA	FBgn0052667	ssp7	short spindle 7		0.637719	0.0922998
CG3267	CG3267-PA	FBgn0042083	CG3267	-	mitochondria	0.797152	0.0390302
CG32670	Rab9Fb-PA	FBgn0052670	Rab9Fb	Rab at 9Fb		0.720521	0.723046
CG32671	Rab9Fa-PA	FBgn0052671	Rab9Fa	Rab at 9Fa		1.2802	0.726145
CG32678	Rab9D-PA	FBgn0067052	Rab9D	Rab at 9D		1.43793	0.730702
CG32681	CG32681-PA	FBgn0052681	CG32681	-		1.8309	0.573671
CG32685	ZAP3-PC	FBgn0052685	ZAP3	ZAP3		0.380837	0.165882
CG3269	Rab2-PA	FBgn0014009	Rab2	Rab2		1.33048	0.000715642
CG32699	LPCAT-PB	FBgn0052699	LPCAT	Lysophosphatidylcholine acyltransferase		1.78611	0.00974472
CG3270	CG3270-PA	FBgn0033093	CG3270	-	mitochondria	0.620678	0.492365
CG32700	CG32700-PA	FBgn0267253	CG32700	-		0.856843	0.36725
CG32701	l(1)G0320-PA	FBgn0028327	l(1)G0320	lethal (1) G0320	ER	1.15254	0.908913
CG32703	Erk7-PA	FBgn0052703	Erk7	Extracellularly regulated kinase 7	cytoplasm/cytosol	1.4104	0.907781
CG32708	CG32708-PA	FBgn0052708	CG32708	-		2.71506	0.347864
CG32717	sdt-PO	FBgn0261873	sdt	stardust		1.04884	0.733878
CG32719	CG32719-PA	FBgn0052719	CG32719	-		2.01101	0.558995
CG32754	vanin-like-PA	FBgn0040069	vanin-like	vanin-like		1.91755	0.750127
CG32758	CG32758-PA	FBgn0052758	CG32758	-		0.973046	0.961698
CG32763	l(1)G0045-PA	FBgn0026702	l(1)G0045	lethal (1) G0045		0.825645	0.907781
CG3277	CG3277-PC	FBgn0031518	CG3277	-		1.88065	0.864872
CG32783	CG32783-PB	FBgn0052783	CG32783	-		1.52393	0.733878
CG32789	HIP-PA	FBgn0260484	HIP	Hsc/Hsp70-interacting protein	cytoplasm/cytosol	1.12995	0.104376
CG32793	CG32793-PA	FBgn0052793	CG32793	-		1.14113	0.329127
CG32795	CG32795-PA	FBgn0040384	CG32795	-		1.10885	0.830743
CG32801	CG32801-PA	FBgn0052801	CG32801	-		2.46063	0.584296
CG32811	CG32811-PB	FBgn0052811	CG32811	-		1.99587	0.803605
CG32813	CG32813-PD	FBgn0052813	CG32813	-		23.9916	0.188195
CG3283	SdhB-PA	FBgn0014028	SdhB	Succinate dehydrogenase, subunit B (iron-sulfur)	mitochondria	0.945233	0.545422
CG32845	CG32845-PA	FBgn0052845	CG32845	-		0.036713	0.0886678
CG32848	VAChT-PA	FBgn0270928	VAChT	Vesicular acetylcholine transporter		0.971863	0.773946
CG32858	sn-PA	FBgn0003447	sn	singed		0.842791	0.0765556
CG32859	eIF4E7-PA	FBgn0040368	eIF4E7	eukaryotic translation initiation factor 4E7	cytoplasm/cytosol	1.91486	0.89927
CG3289	Ptpa-PA	FBgn0016698	Ptpa	Phosphotyrosyl phosphatase activator	cytoplasm/cytosol	0.829266	0.879465
CG3291	pcm-PA	FBgn0020261	pcm	pacman	cytoplasm/cytosol	0.620043	0.635743
CG3295	CG3295-PA	FBgn0034573	CG3295	-	cytoplasm/cytosol	1.02197	0.899101
CG3298	JhI-1-PB	FBgn0028426	JhI-1	Juvenile hormone-inducible protein 1	mitochondria	0.763795	0.589382
CG32982	CG32982-PE	FBgn0052982	CG32982	-		0.983866	0.993293
CG3299	Vinc-PA	FBgn0004397	Vinc	Vinculin		1.35349	0.0080949
CG3301	CG3301-PA	FBgn0038878	CG3301	-	mitochondria	0.718618	0.000502138
CG33017	CG33017-PB	FBgn0053017	CG33017	-		0.417921	0.00402388
CG3302	Crz-PA	FBgn0013767	Crz	Corazonin		0.876816	0.483183
CG3305	Lamp1-PA	FBgn0032949	Lamp1	Lamp1	lysosome	2.7877	1.84438e-08
CG33054	CG33054-PB	FBgn0053054	CG33054	-	mitochondria	0.851094	0.559722
CG3307	PR-Set7-PA	FBgn0011474	PR-Set7	PR/SET domain containing protein 7		2.28627	0.759108
CG33090	CG33090-PB	FBgn0028916	CG33090	-	ER	1.0584	0.85953
CG33094	Synd-PB	FBgn0053094	Synd	Syndapin		1.06657	0.578916
CG33098	CG33098-PB	FBgn0053098	CG33098	-		1.15862	0.923373
CG33098	CG33098-PD	FBgn0053098	CG33098	-		1.36127	0.827299
CG33101	Nsf2-PA	FBgn0266464	Nsf2	N-ethylmaleimide-sensitive factor 2	cytoplasm/cytosol	1.15234	0.121569
CG33103	Ppn-PE	FBgn0003137	Ppn	Papilin		6.68417	2.52213e-07
CG33103	Ppn-PC	FBgn0003137	Ppn	Papilin		4.90764	1.02475e-06
CG33105	p24-2-PA	FBgn0053105	p24-2	p24-related-2		1.21114	0.323546
CG33106	mask-PA	FBgn0043884	mask	multiple ankyrin repeats single KH domain	cytoplasm/cytosol	1.13708	0.402895
CG33110	CG33110-PA	FBgn0053110	CG33110	-	ER	5.95659	0.280261
CG33113	Rtnl1-PE	FBgn0053113	Rtnl1	Reticulon-like1	cytoplasm/cytosol	1.10114	0.545221
CG33113	Rtnl1-PF	FBgn0053113	Rtnl1	Reticulon-like1	cytoplasm/cytosol	1.3119	0.00627067
CG33113	Rtnl1-PH	FBgn0053113	Rtnl1	Reticulon-like1	cytoplasm/cytosol	1.20605	0.382325
CG33119	NimB1-PA	FBgn0027929	NimB1	Nimrod B1		0.637545	0.8424
CG33122	cutlet-PA	FBgn0015376	cutlet	cutlet		0.855244	0.928513
CG33125	CG33125-PB	FBgn0053125	CG33125	-		0.736769	0.827566
CG33126	NLaz-PA	FBgn0053126	NLaz	Neural Lazarillo		1.39202	0.02564
CG33129	CG33129-PE	FBgn0053129	CG33129	-		1.25871	0.0447244
CG33138	AGBE-PA	FBgn0053138	AGBE	1,4-Alpha-Glucan Branching Enzyme		0.568551	2.71279e-06
CG3314	RpL7A-PA	FBgn0014026	RpL7A	Ribosomal protein L7A	cytosolic large ribosomal subunit	1.06028	0.570204
CG33143	CG33143-PC	FBgn0053143	CG33143	-		1.0965	0.948479
CG33144	CG33144-PA	FBgn0053144	CG33144	-		0.892416	0.654132
CG33170	CG33170-PA	FBgn0053170	CG33170	-	mitochondria	1.99606	0.578916
CG33174	inaE-PG	FBgn0261244	inaE	inactivation no afterpotential E	cytoplasm/cytosol	0.839715	0.738984
CG3318	Dat-PA	FBgn0019643	Dat	Dopamine N acetyltransferase	cytoplasm/cytosol	0.878471	0.474919
CG33180	Ranbp16-PB	FBgn0053180	Ranbp16	Ranbp16		0.251009	0.38648
CG33182	Kdm4B-PA	FBgn0053182	Kdm4B	Lysine (K)-specific demethylase 4B		0.686993	0.928096
CG33193	sav-PA	FBgn0053193	sav	salvador	cytoplasm/cytosol	0.344522	0.451096
CG33196	dpy-PI	FBgn0053196	dpy	dumpy		1.72284	0.478905
CG33196	dpy-PO	FBgn0053196	dpy	dumpy		1.01139	0.963745
CG33197	mbl-PH	FBgn0265487	mbl	muscleblind		4.56334	0.709708
CG3320	Rab1-PA	FBgn0016700	Rab1	Rab1		0.988097	0.978434
CG33203	CG33203-PF	FBgn0053203	CG33203	-		1.05206	0.977226
CG33206	Gmap-PA	FBgn0027287	Gmap	Golgi microtubule-associated protein		0.824572	0.610987
CG33208	Mical-PC	FBgn0053208	Mical	Molecule interacting with CasL		1.08862	0.828364
CG3321	ATPsynE-PA	FBgn0038224	ATPsynE	ATP synthase, subunit E	mitochondria	1.02783	0.818395
CG3322	LanB2-PA	FBgn0267348	LanB2	Laminin B2		1.27752	0.00268287
CG33225	CG33225-PB	FBgn0053225	CG33225	-		1.49436	0.139261
CG3323	CG3323-PA	FBgn0029750	CG3323	-		0.484616	0.335148
CG33259	CG33259-PA	FBgn0036495	CG33259	-		1.00583	0.998261
CG33264	Or69a-PB	FBgn0041622	Or69a	Odorant receptor 69a		0.199346	0.188537
CG33275	Pura-PA	FBgn0035802	Pura	Puratrophin-1-like		0.731717	0.596251
[truncated: 2,223 more rows]

## Sheet: Atg7 turnover
Protein turnover data for Atg7 mutants vs. controls.
All half-lives are in hours.
Annotation Symbol	Isoform Group	FlyBase Gene ID	Gene Symbol	Gene Name	Localization Group	Atg7 Half-Life	Control Half-Life	FC in HL	Atg7 Half-Life 1	Atg7 Half-Life 2	Atg7 Half-Life 3	Control 1 Half-Life	Control 4 Half-Life	Control 3 Half-Life	Control 4 Half-Life	p value (t test)
CG10045	CG10045-PA CG10045-PB	FBgn0001149	GstD1	Glutathione S transferase D1		194.086	115.9	1.6746	187.191	200.816	188.718	119.828	99.4186		128.432	0.00136598		The "-" sign indicates a protein with insufficient replicates for a t test.
CG10078	CG10078-PB CG10078-PA	FBgn0041194	Prat2	Phosphoribosylamidotransferase 2		52.1063	45.2	1.15279	51.894	57.1657	50.0301	46.7282	42.2465		46.676	0.0398475
CG1009	CG1009-PD CG1009-PB CG1009-PA CG1009-PF CG1009-PH CG1009-PC CG1009-PE	FBgn0261243	Psa	Puromycin sensitive aminopeptidase		514.623	406.7	1.26536	526.094	507.639	505.904	406.697				-
CG10091	CG10091-PA	FBgn0038020	GstD9	Glutathione S transferase D9		121.713	79.7	1.52714	119.294	123.615	122.483	79.7466				-
CG10098	CG10098-PA	FBgn0037472	CG10098	-		1120.97	653	1.71665	1086.47	1147.48	1128.38	692.699	613.383			0.00112069
CG10120	CG10120-PB CG10120-PA	FBgn0002719	Men	Malic enzyme		123.516	95	1.30017	126.548	128.525	118.053	106.351	84.2519	92.8406	96.51	0.00462826
CG10126	CG10126-PA CG10126-PB	FBgn0038088	CG10126	-		141.731	144.3	0.982197	142.357	143.64	141.013	135.057			153.468	0.79915
CG10184	CG10184-PA	FBgn0039094	CG10184	-		123.573	84.5	1.46241	127.17	112.059	135.965	84.5123				-
CG10230	CG10230-PB CG10230-PA	FBgn0028691	Rpn9	Regulatory particle non-ATPase 9	proteasome	299.463	194.1	1.54283	296.076	308.282	301.736	194.098				-
CG10233	CG10233-PA	FBgn0087005	rtp	retinophilin		1044.77	1089.2	0.959205	1027.41	1007	1113.02	1156.29			1022.08	0.582925
CG10237	CG10237-PA CG10237-PD CG10237-PB CG10237-PC	FBgn0032783	CG10237	-		53.0088	35	1.51454	48.0529	58.6365	54.1367	35.0231				-
CG10287	CG10287-PA CG10287-PB	FBgn0026077	Gasp	Gasp		1565.33	1545.5	1.01283	989.751	1209.8	1349.27	1545.45				-
CG10305	CG10305-PB CG10305-PC CG10305-PA	FBgn0261597	RpS26	Ribosomal protein S26	cytosolic small ribosomal subunit	476.808	203	2.34881	502.873	427.089	500.163	203.028				-
CG10361	CG10361-PA	FBgn0036208	CG10361	-	mitochondria	292.917	172.1	1.70202	289.774	309.852	285.853	180.366			163.901	0.00169755
CG10363	CG10363-PA	FBgn0041180	Tep4	Thioester-containing protein 4		88.8778	76	1.16944	91.7101	93.2255	80.3668	77.0374			74.9825	0.100579
CG10370	CG10370-PA	FBgn0028684	Rpt5	Regulatory particle triple-A ATPase 5	proteasome	257.463	193.4	1.33125	291.451	242.287	252.289	193.39				-
CG10374	CG10374-PA CG10374-PC CG10374-PB	FBgn0039114	Lsd-1	Lipid storage droplet-1		47.4397	33.5	1.41611	49.0993	50.0345	44.1015	33.4868				-
CG10377	CG10377-PA CG10377-PC CG10377-PB CG10377-PF CG10377-PG CG10377-PH CG10377-PD CG10377-PE	FBgn0004838	Hrb27C	Heterogeneous nuclear ribonucleoprotein at 27C		125.546	113.7	1.10419	124.065	127.126	125.485	113.702				-
CG10527	CG10527-PA	FBgn0034583	CG10527	-		260.893	180.1	1.4486	256.039	262.988	264.292	181.255			178.89	0.000165062
CG10540	CG10540-PA	FBgn0034577	cpa	capping protein alpha		225.561	239.2	0.942983	190.928	233.526	227.669	239.196				-
CG10545	CG10545-PB CG10545-PA CG10545-PC CG10545-PD CG10545-PE CG10545-PF	FBgn0001105	Gbeta13F	G protein beta-subunit 13F		1361.53	1117.3	1.21859	1335.53	1436.65	1341.67	1137.75			1096.79	0.010954
CG10550	CG10550-PB CG10550-PC CG10550-PD	FBgn0039321	CG10550	-		87.7265	68.4	1.28255	87.4128	91.674	85.9453	69.8755			66.9029	0.00400547
CG1059	CG1059-PA	FBgn0087013	Karybeta3	Karyopherin beta 3		129.616	83.3	1.55602	119.507	126.607	130.102	83.3254				-
CG10602	CG10602-PD CG10602-PC CG10602-PB CG10602-PE	FBgn0032721	CG10602	-		315.688	230.6	1.36899	312.251	320.795	309.163	230.572				-
CG10622	CG10622-PA	FBgn0029118	Sucb	Sucb	mitochondria	510.731	291.8	1.75028	521.767	416.399	562.29	291.768				-
CG10638	CG10638-PA	FBgn0036290	CG10638	-		387.539	230.3	1.68276	384.28	394.712	382.37	256.322	234.02		200.574	0.000708058
CG10639	CG10639-PA	FBgn0032729	L2HGDH	L-2-hydroxyglutarate dehydrogenase	mitochondria	392.998	249.1	1.57767	388.928	385.466	418.463	248.141	251.359		247.88	0.000146725
CG1065	CG1065-PA CG1065-PB	FBgn0004888	Scsalpha	Succinyl coenzyme A synthetase alpha subunit	mitochondria	397.796	266.7	1.49155	402.238	411.045	376.917	253.43	263.528	290.903	259.111	0.000173492
CG10652	CG10652-PC CG10652-PB	FBgn0086710	RpL30	Ribosomal protein L30	cytosolic large ribosomal subunit	545.755	191.4	2.85139	502.166	589.478	540.85	191.413				-
CG10664	CG10664-PA CG10664-PB	FBgn0032833	COX4	Cytochrome c oxidase subunit 4	mitochondria	763.949	508	1.50384	775.771	758.013	758.223	565.87	494.626	516.928	454.58	0.000257566
CG10672	CG10672-PA	FBgn0035588	CG10672	-	mitochondria	381.45	261.8	1.45703	375.645	331.892	408.373	261.804				-
CG10691	CG10691-PB CG10691-PA CG10691-PC	FBgn0002031	l(2)37Cc	lethal (2) 37Cc	mitochondria	1120	641.9	1.74482	1196.4	1304.79	963.611	641.46	631.183		653.161	0.00704684
CG10701	CG10701-PB CG10701-PA CG10701-PC CG10701-PE CG10701-PF CG10701-PG CG10701-PH CG10701-PI CG10701-PD CG10701-PJ CG10701-PL CG10701-PK	FBgn0011661	Moe	Moesin		177.322	134.6	1.3174	173.971	184.127	178.805	134.574				-
CG10724	CG10724-PA CG10724-PB	FBgn0260049	flr	flare		850.583	801.2	1.06164	907.6	914.133	828.872	787.731	814.662			0.111004
CG10830	CG10830-PA	FBgn0038839	Ktl	Kctd12-like		606.337	503.8	1.20353	595.761	565.411	635.119	503.825				-
CG10833	CG10833-PA	FBgn0031689	Cyp28d1	Cyp28d1	ER	77.5692	40.5	1.91529	75.5838	84.1064	76.3476	38.0777			42.8723	0.0023343
CG10851	CG10851-PA CG10851-PC CG10851-PN CG10851-PB CG10851-PD CG10851-PI CG10851-PF CG10851-PK CG10851-PL CG10851-PM CG10851-PO	FBgn0004587	B52	B52		577.429	646.3	0.893438	641.547	572.526	460.568	646.298				-
CG10863	CG10863-PA	FBgn0027552	CG10863	-		135.37	96.4	1.40426	136.373	134.035	133.564	104.152	82.6421	100.123	98.8288	0.00107272
CG1088	CG1088-PA CG1088-PB	FBgn0283535	Vha26	Vacuolar H[+]-ATPase 26kD subunit		285.037	207.1	1.37632	289.692	286.864	278.96	255.778	140.716	209.232	222.868	0.0421453
CG10932	CG10932-PA	FBgn0029969	CG10932	-	mitochondria	258.287	145.2	1.77883	259.219	270.192	254.535	133.783	127.669		174.007	0.00159736
CG10938	CG10938-PA CG10938-PB	FBgn0016697	Prosalpha5	Proteasome alpha5 subunit	proteasome	422.593	270.5	1.56227	419.294	426.54	422.987	270.519				-
CG10944	CG10944-PB CG10944-PA	FBgn0261592	RpS6	Ribosomal protein S6	cytosolic small ribosomal subunit	440.208	209.5	2.10123	444.216	445.045	432.39	189.534	175.244		263.87	0.00114166
CG1099	CG1099-PA CG1099-PB CG1099-PC CG1099-PD CG1099-PE CG1099-PF	FBgn0023388	Dap160	Dynamin associated protein 160		1200.59	985.9	1.21776	1214.27	1466.64	1024.04	1190.08			781.751	0.348769
CG11001	CG11001-PA	FBgn0013954	FK506-bp2	FK506-binding protein 2		440.374	268.6	1.63952	423.381	474.107	416.955	304.419	246.099	268.008	255.937	0.00051143
CG11024	CG11024-PA	FBgn0000318	cl	clot		260.966	194.1	1.34449	258.959	266.564	259.345	204.307	170.726		207.398	0.00491848
CG11089	CG11089-PA CG11089-PB CG11089-PC CG11089-PD CG11089-PE	FBgn0039241	CG11089	-		113.394	105.7	1.07279	111.205	114.354	114.315	102.859	94.0266	115.428	110.47	0.232635
CG11111	CG11111-PB CG11111-PF CG11111-PC CG11111-PD CG11111-PA CG11111-PE CG11111-PG CG11111-PH	FBgn0003218	rdgB	retinal degeneration B		308.959	255.2	1.21065	304.542	303.207	307.578	255.157				-
CG1112	CG1112-PA	FBgn0015575	alpha-Est7	alpha-Esterase-7		105.149	65.8	1.59801	103.986	107.227	105.618	66.7418			64.8103	9.65643e-05
CG11140	CG11140-PI CG11140-PK CG11140-PL CG11140-PM CG11140-PE CG11140-PJ CG11140-PN CG11140-PO CG11140-PQ	FBgn0010548	Aldh-III	Aldehyde dehydrogenase type III		147.826	86.8	1.70306	147.193	149.226	146.268	86.8463				-
CG11140	CG11140-PI CG11140-PK CG11140-PL CG11140-PM CG11140-PE CG11140-PN CG11140-PO CG11140-PQ	FBgn0010548	Aldh-III	Aldehyde dehydrogenase type III		148.587	73.2	2.02988	147.468	156.733	142.069	73.2168				-
CG11142	CG11142-PA	FBgn0031737	obst-E	obstructor-E		881.358	598.5	1.47261	1084.54	698.31	1064.56	598.517				-
CG11143	CG11143-PA	FBgn0025885	Inos	Inos		63.144	41.7	1.51425	61.2061	67.6496	61.4219	43.2945			40.1099	0.0053015
CG11151	CG11151-PA	FBgn0030519	CG11151	-	peroxisome	198.379	43.2	4.59211	196.962	199.799	196.569	43.1901				-
CG11154	CG11154-PA	FBgn0010217	ATPsynbeta	ATP synthase, beta subunit	mitochondria	795.331	529.8	1.50119	803.164	827.686	774.067	553.433	513.294	555.618	496.855	5.70979e-05
CG11154	CG11154-PA CG11154-PB	FBgn0010217	ATPsynbeta	ATP synthase, beta subunit	mitochondria	849.365	540.8	1.57057	842.701	935.493	803.005	552.093	552.553	572.485	486.057	0.000478873
CG11198	CG11198-PA CG11198-PB CG11198-PC CG11198-PD	FBgn0033246	ACC	Acetyl-CoA carboxylase		55.0695	41.5	1.32698	52.5409	55.7719	57.2847	43.0093	42.8478		38.5855	0.00242677
CG11218	CG11218-PA	FBgn0034470	Obp56d	Odorant-binding protein 56d		58.316	47.7	1.22256	60.3427	58.6449	51.6212	46.7181	44.8349		51.5952	0.052061
CG11255	CG11255-PA CG11255-PB	FBgn0036337	AdenoK	Adenosine Kinase		119.225	100.7	1.18397	122.44	114.119	118.785	91.2912			110.026	0.102376
CG11267	CG11267-PA	FBgn0036334	CG11267	-	mitochondria	801.979	429.5	1.86724	818.198	837.973	741.113	406.908	410.537	384.883	515.625	0.000334345
CG11271	CG11271-PB CG11271-PA	FBgn0083978	CG17672	-	cytosolic small ribosomal subunit	542.672	220.1	2.46557	536.868	557.145	557.514	199.004			241.111	0.000352335
CG11276	CG11276-PA CG11276-PB	FBgn0011284	RpS4	Ribosomal protein S4	cytosolic small ribosomal subunit	586.973	174.3	3.3676	613.767	580.452	580.208	186.727	161.922			0.000151071
CG11324	CG11324-PA CG11324-PB	FBgn0025777	homer	homer	ER	683.539	552.6	1.23695	676.313	758.185	654.881	575.597	584.792		497.376	0.0265485
CG11324	CG11324-PA CG11324-PB CG11324-PC	FBgn0025777	homer	homer	ER	633.454	545	1.1623	605.531	651.181	628.851	583.086			506.859	0.0859437
CG11390	CG11390-PA	FBgn0011695	EbpIII	Ejaculatory bulb protein III		45.7268	33.4	1.36906	46.1923	44.4518	45.1611	29.9659	32.2486	33.0524	38.3594	0.0026407
CG1140	CG1140-PB CG1140-PA	FBgn0035298	SCOT	Succinyl-CoA:3-ketoacid CoA transferase	mitochondria	287.192	112	2.56421	287.163	300.473	264.085	125.239	98.8193			0.00202207
CG11407	CG11407-PA	FBgn0038733	CG11407	-		151.324	87.3	1.73338	152.902	153.546	147.469	87.3222				-
CG11455	CG11455-PA CG11455-PB CG11455-PC CG11455-PD CG11455-PE CG11455-PF	FBgn0031228	ND-15	NADH dehydrogenase (ubiquinone) 15 kDa subunit	mitochondria	938.745	637.4	1.47277	756.973	914.896	1044.79	637.435				-
CG11466	CG11466-PA CG11466-PB	FBgn0038037	Cyp9f2	Cyp9f2	ER	88.0192	50.8	1.73266	85.9586	89.8545	86.1515	50.7596				-
CG11474	CG11474-PA CG11474-PC	FBgn0034688	CG11474	-		276.618	205.2	1.34804	274.379	282.398	255.219	205.166				-
CG11522	CG11522-PA CG11522-PB	FBgn0039857	RpL6	Ribosomal protein L6	cytosolic large ribosomal subunit	436.881	172.5	2.53264	605.18	418.456	426.424	169.393	161.212	186.821		0.00717404
CG11567	CG11567-PA CG11567-PB	FBgn0015623	Cpr	Cytochrome P450 reductase	mitochondria	142.343	63.2	2.25227	140.3	146.68	134.252	58.4935	67.9652			0.000928422
CG11594	CG11594-PA CG11594-PC CG11594-PD	FBgn0035484	CG11594	-		105.611	94.8	1.11404	103.928	102.821	111.819	103.752			85.9471	0.231381
CG11654	CG11654-PA	FBgn0014455	Ahcy	Adenosylhomocysteinase		240.794	125.6	1.91715	227.862	245.516	253.168	122.502	108.893	123.535	147.624	0.000154086
CG11661	CG11661-PG CG11661-PC CG11661-PB CG11661-PA CG11661-PH CG11661-PF CG11661-PI	FBgn0010352	Nc73EF	Neural conserved at 73EF	mitochondria	415.168	295.2	1.4064	411.034	428.772	404.995	323.274	295.16	292.946	269.562	0.000400152
CG11661	CG11661-PH CG11661-PF	FBgn0010352	Nc73EF	Neural conserved at 73EF	mitochondria	614.151	521	1.17879	652.839	549.555	559.672	599.895			442.016	0.427534
CG11739	CG11739-PC CG11739-PA CG11739-PD CG11739-PB	FBgn0037239	Sfxn1-3	Sideroflexin 1/3	mitochondria	207.33	147.3	1.40753	206.293	218.35	195.767	132.716	134.855	157.985	163.444	0.00267256
CG11793	CG11793-PA	FBgn0003462	Sod1	Superoxide dismutase 1		180.987	131.5	1.37633	179.103	190.71	172.853	137.061	120.762	133.052	134.941	0.000483813
CG11796	CG11796-PA	FBgn0036992	CG11796	-	ER	50.2007	33.7	1.48964	51.0499	52.1874	48.9776	33.7248				-
CG11796	CG11796-PA CG11796-PB	FBgn0036992	CG11796	-	ER	45.0915	32	1.40911	46.1285	43.0594	46.9049	28.7653	32.991		34.26	0.00278066
CG11876	CG11876-PA CG11876-PD CG11876-PC CG11876-PB	FBgn0039635	CG11876	-	mitochondria	537.34	372.4	1.44291	530.73	537.902	527.972	424.634			320.128	0.026524
CG11876	CG11876-PA CG11876-PD	FBgn0039635	CG11876	-	mitochondria	742.588	458.2	1.62066	739.332	755.197	727.016	498.597	435.398	452.408	446.437	1.82521e-05
CG11888	CG11888-PA	FBgn0028692	Rpn2	Regulatory particle non-ATPase 2	proteasome	303.768	204.1	1.48833	318.674	325.973	284.99	204.105				-
CG11899	CG11899-PA	FBgn0014427	CG11899	-		103.798	82.2	1.26275	100.467	101.009	116.865	84.124			80.2601	0.0432958
CG11901	CG11901-PB CG11901-PA CG11901-PC	FBgn0029176	eEF1gamma	eukaryotic translation elongation factor 1 gamma		387.355	203.3	1.90534	402.621	396.3	328.087	192.439	189.039		228.36	0.00307676
CG11949	CG11949-PA	FBgn0010434	cora	coracle		287.153	303.1	0.947387	260.554	288.682	439.686	303.066				-
CG11949	CG11949-PC CG11949-PB CG11949-PA CG11949-PE	FBgn0010434	cora	coracle		326.908	319.7	1.02255	319.082	415.426	323.323	319.734				-
CG11958	CG11958-PA CG11958-PB CG11958-PD CG11958-PC	FBgn0015622	Cnx99A	Calnexin 99A	ER	313.841	120.7	2.60017	306.703	328.001	310.287	120.728				-
CG11963	CG11963-PA CG11963-PB CG11963-PC CG11963-PD CG11963-PE CG11963-PF	FBgn0037643	skap	skpA associated protein	mitochondria	361.646	208.6	1.73368	354.378	366.717	356.412	212.001	204.716	220.296	197.496	3.03005e-06
CG12000	CG12000-PA CG12000-PB	FBgn0250746	Prosbeta7	Proteasome beta7 subunit	proteasome	342.692	256.6	1.33551	332.531	324.493	349.432	256.581				-
CG12013	CG12013-PC CG12013-PA CG12013-PD	FBgn0035438	PHGPx	PHGPx	mitochondria	177.542	123.3	1.43991	173.133	189.097	175.156	120.972	121.384		127.561	0.000512849
CG12030	CG12030-PA CG12030-PB	FBgn0035147	Gale	UDP-galactose 4'-epimerase		175.908	128.1	1.3732	174.996	177.706	182.202	104.606			151.63	0.0662006
CG12055	CG12055-PA CG12055-PB	FBgn0001091	Gapdh1	Glyceraldehyde 3 phosphate dehydrogenase 1		452.085	285.2	1.58515	475.15	449.151	434.482				285.206	-
CG12079	CG12079-PA	FBgn0266582	ND-30	NADH dehydrogenase (ubiquinone) 30 kDa subunit	mitochondria	725.614	403.6	1.79786	712.663	756.896	653.185	444.152	342.602		424.045	0.00215056
CG12082	CG12082-PA CG12082-PB	FBgn0035402	Usp5	Ubiquitin specific protease 5		533.786	364	1.46644	547.591	530.283	532.449	364.021				-
CG12101	CG12101-PA CG12101-PB	FBgn0015245	Hsp60A	Heat shock protein 60A	mitochondria	485.423	211.5	2.29515	517.091	524.805	437.903	227.081	163.926	191.715	263.301	0.000447987
CG12120	CG12120-PA	FBgn0086367	t	tan		136.675	114.4	1.19471	138.619	145.723	129.803	110.844	112.878	124.367	109.607	0.00806926
CG12140	CG12140-PA CG12140-PB	FBgn0033465	Etf-QO	Electron transfer flavoprotein-ubiquinone oxidoreductase	mitochondria	260.163	134.1	1.94007	254.798	266.913	261.273	122.469	131.821	141.063	141.241	4.56221e-06
CG12233	CG12233-PA CG12233-PC	FBgn0027291	l(1)G0156	lethal (1) G0156	mitochondria	1147.67	692.7	1.65681	1158.81	1142.51	1161.8	769.325	746.225	600.4	654.977	0.000185348
CG12262	CG12262-PA	FBgn0035811	CG12262	-	mitochondria	274.135	123.9	2.21255	306.395	284.489	266.852	124.391		128.693	118.64	0.000163179
CG12269	CG12269-PA CG12269-PB	FBgn0038665	euc	eucalyptus		301.616	169.7	1.77735	292.937	301.065	304.736	167.521			171.848	0.000109398
CG12279	CG12279-PA	FBgn0038080	CG12279	-		315.377	225.5	1.39857	317.486	328.054	304.388	231.911			219.15	0.00282244
CG12345	CG12345-PA CG12345-PB	FBgn0000303	ChAT	Choline acetyltransferase		590.863	545.2	1.08375	613.143	680.807	659.867	609.451			480.944	0.14633
CG12400	CG12400-PA	FBgn0031505	ND-B14.5B	NADH dehydrogenase (ubiquinone) B14.5 B subunit	mitochondria	1447.25	734.6	1.97012	1397.58	1691.33	1323.48	710.798	753.983	751.154	722.592	0.000567014
CG12403	CG12403-PA	FBgn0265262	Vha68-1	Vacuolar H[+] ATPase 68kD subunit 1		483.5	360.2	1.34231	484.515	490.715	480.13	391.033	397.59	324.675	327.693	0.00314243
CG1242	CG1242-PA	FBgn0001233	Hsp83	Heat shock protein 83		254.474	168.1	1.51382	252.425	268.913	247.381	182.453	152.582	174.658	162.59	0.000244407
CG12473	CG12473-PE CG12473-PF	FBgn0016975	stnB	stoned B		555.291	462.9	1.19959	516.574	554.267	494.609	508.448			417.267	0.243729
CG12500	CG12500-PC CG12500-PD	FBgn0016976	stnA	stoned A		335.535	334.9	1.0019	314.389	331.901	331.648	334.947				-
CG12532	CG12532-PA	FBgn0010380	AP-1-2beta	Adaptor Protein complex 1/2, beta subunit		639.938	581.7	1.10012	626.306	669.555	623.149	581.7				-
CG1263	CG1263-PA CG1263-PB	FBgn0261602	RpL8	Ribosomal protein L8	cytosolic large ribosomal subunit	542.12	211	2.56929	540.753	558.249	542.704	205.339			216.724	3.32433e-05
CG12740	CG12740-PB CG12740-PA CG12740-PD CG12740-PE CG12740-PF CG12740-PG	FBgn0035422	RpL28	Ribosomal protein L28	cytosolic large ribosomal subunit	571.846	186.4	3.06784	618.607	546.65	555.46	179.57	167.26		212.384	0.00012504
CG12775	CG12775-PA	FBgn0032987	RpL21	Ribosomal protein L21	cytosolic large ribosomal subunit	174.429	184.4	0.945925	224.225	143.996	172.444	168.232			200.621	0.905629
CG12858	CG12858-PA CG12858-PB	FBgn0033958	jef	jet fuel		939.867	944.2	0.995411	854.849	851.862	903.056	906.949			981.446	0.124387
CG12859	CG12859-PA	FBgn0033961	ND-B15	NADH dehydrogenase (ubiquinone) B15 subunit	mitochondria	943.483	719.1	1.31203	770.491	1206.53	951.738				719.124	-
CG12876	CG12876-PA	FBgn0086346	ALiX	ALG-2 interacting protein X		165.615	136.6	1.21241	145.36	189.892	226.584	141.149			132.066	0.195287
CG12891	CG12891-PB CG12891-PA CG12891-PD CG12891-PC	FBgn0261862	whd	withered	mitochondria	68.9927	53.1	1.2993	74.6149	70.3727	62.0722	53.1345				-
CG13057	CG13057-PA	FBgn0053061	CG33061	-		437.639	346.8	1.26194	442.926	435.576	408.076	418.403	243.635	360.526	364.508	0.124154
CG13061	CG13061-PA	FBgn0042201	Nplp3	Neuropeptide-like precursor 3		696.584	441.7	1.57705	710.811	712.643	667.067	533.44	463.26	352.675	417.256	0.00280755
CG13279	CG13279-PA	FBgn0000406	Cyt-b5-r	Cytochrome b5-related	mitochondria	57.9105	31.9	1.81538	58.4762	61.6357	52.9279	26.7867			36.9933	0.0143373
CG13389	CG13389-PA CG13389-PB	FBgn0010265	RpS13	Ribosomal protein S13	cytosolic small ribosomal subunit	515.056	177.4	2.90336	499.505	526.392	494.493	177.45				-
CG13391	CG13391-PB CG13391-PA	FBgn0027094	AlaRS	Alanyl-tRNA synthetase		363.512	171.2	2.12332	375.746	373.195	355.028	171.199				-
CG1341	CG1341-PA	FBgn0028687	Rpt1	Regulatory particle triple-A ATPase 1	proteasome	377.473	201.4	1.87424	345.161	355.291	528.736	201.411				-
CG1349	CG1349-PA	FBgn0039802	dj-1beta	dj-1beta		272.805	179.3	1.5215	268.291	275.018	269.223	194.831	169.052		173.956	0.000362468
CG13551	CG13551-PA CG13551-PB CG13551-PC	FBgn0040660	CG13551	-	mitochondria	221.213	178.2	1.24137	224.278	233.49	200.137	148.323	124.343	220.81	219.504	0.234411
CG1404	CG1404-PB CG1404-PA	FBgn0020255	Ran	Ran		239.289	199.1	1.20185	243.681	238.063	236.56	199.063				-
CG1411	CG1411-PC CG1411-PB CG1411-PA CG1411-PE	FBgn0023023	CRMP	Collapsin Response Mediator Protein		849.313	790.4	1.07454	1027.67	811.123	815.475	790.418				-
CG1417	CG1417-PD CG1417-PE CG1417-PN CG1417-PB CG1417-PI CG1417-PM CG1417-PC CG1417-PF CG1417-PG CG1417-PH CG1417-PA CG1417-PJ CG1417-PK CG1417-PL	FBgn0003423	slgA	sluggish A	mitochondria	827.46	735	1.1258	852.038	823.707	799.078	799.747	721.797	672.007	746.437	0.045396
CG1417	CG1417-PD CG1417-PE CG1417-PN CG1417-PB CG1417-PI CG1417-PM CG1417-PF CG1417-PG CG1417-PH CG1417-PA CG1417-PJ CG1417-PK CG1417-PL	FBgn0003423	slgA	sluggish A	mitochondria	948.233	747.9	1.26786	1010.31	889.617	944.852	840.317			655.538	0.0929362
CG14206	CG14206-PB CG14206-PC CG14206-PD	FBgn0261593	RpS10b	Ribosomal protein S10b	cytosolic small ribosomal subunit	573.115	190.9	3.00217	578.743	563.935	571.65	190.942				-
CG14207	CG14207-PA CG14207-PB CG14207-PC	FBgn0031037	CG14207	-		371.671	298.4	1.24555	355.413	370.414	389.902	348.108	293.122	279.905	272.474	0.0201864
CG14296	CG14296-PA CG14296-PB	FBgn0038659	EndoA	Endophilin A		566.532	475.4	1.1917	565.572	567.414	566.678	476.982			473.817	7.43311e-06
CG1440	CG1440-PA CG1440-PC	FBgn0030038	CG1440	-		299.541	180.3	1.66135	290.883	311.232	298.807	159.185			201.414	0.00634476
CG14648	CG14648-PA CG14648-PB	FBgn0263594	lost	lost		219.476	195.6	1.12206	220.681	213.601	221.653	238.212			153.041	0.522823
CG1469	CG1469-PA CG1469-PB CG1469-PC	FBgn0015221	Fer2LCH	Ferritin 2 light chain homologue		87.1668	76.6	1.13795	87.9205	88.9955	84.7812	84.1269	54.0754	95.2318	73.0475	0.355837
CG14715	CG14715-PA	FBgn0037930	CG14715	-	ER	332.376	113.6	2.92584	308.739	348.258	357.788	113.648				-
CG14724	CG14724-PA CG14724-PB	FBgn0019624	COX5A	Cytochrome c oxidase subunit 5A	mitochondria	763.526	485	1.57428	847.855	742.503	766.228	554.778	474.795	462.72	447.82	0.000579496
CG1475	CG1475-PB	FBgn0037351	RpL13A	Ribosomal protein L13A	cytosolic large ribosomal subunit	752.762	178.2	4.22426	648.508	820.279	668.002	178.24				-
CG14762	CG14762-PA CG14762-PB	FBgn0033250	CG14762	-		405.508	444	0.913307	383.149	438.284	391.839	416.028			471.916	0.283738
CG14792	CG14792-PA CG14792-PB CG14792-PD	FBgn0003517	sta	stubarista	cytosolic small ribosomal subunit	497.955	184.1	2.70481	497.113	497.897	498.814	184.097				-
CG14904	CG14904-PA	FBgn0020907	Scp2	Sarcoplasmic calcium-binding protein 2		341.76	243.9	1.40123	335.914	360.67	333.681	243.94				-
CG14919	CG14919-PA CG14919-PB	FBgn0032336	AstC	Allatostatin C		117.703	85.1	1.38311	121.336	116.274	115.818	85.1282				-
CG14935	CG14935-PA CG14935-PC CG14935-PD	FBgn0032382	Mal-B2	Maltase B2		65.1173	63	1.03361	73.586	62.9338	65.4345	62.6436	51.2492		75.0201	0.597011
CG14994	CG14994-PB CG14994-PA CG14994-PC	FBgn0004516	Gad1	Glutamic acid decarboxylase 1		444.395	399.8	1.11154	444.592	460.774	434.259	438.489	384.464	353.168	423.164	0.105612
CG14996	CG14996-PB	FBgn0035499	Chd64	Chd64		159.912	124.5	1.28443	159.104	167.167	156.105	133.177	115.445	121.501	127.929	0.00104252
CG1507	CG1507-PD CG1507-PB CG1507-PA CG1507-PC	FBgn0022361	Pur-alpha	Purine-rich binding protein-alpha		732.704	566.2	1.29407	742.807	773.079	672.087	566.17				-
CG15081	CG15081-PC CG15081-PB CG15081-PA CG15081-PF CG15081-PD CG15081-PE	FBgn0010551	Phb2	Prohibitin 2	mitochondria	948.314	616	1.53947	846.043	991.543	770.379	615.998				-
CG15093	CG15093-PB CG15093-PA CG15093-PE	FBgn0034390	CG15093	-	mitochondria	345.359	147.9	2.33508	393.023	368.494	329.328	139.113	133.76	126	192.821	0.000271336
CG15101	CG15101-PA	FBgn0010053	Jheh1	Juvenile hormone epoxide hydrolase 1		109.492	50.6	2.16387	107.306	114.54	107.002	50.6268				-
CG15102	CG15102-PA	FBgn0034405	Jheh2	Juvenile hormone epoxide hydrolase 2		122.276	73.3	1.66816	118.938	127.933	128.586	73.275				-
CG1515	CG1515-PA	FBgn0260858	Ykt6	YKT6 v-SNARE		257.121	308.1	0.834537	774.577	582.044	123.429	308.053				-
CG1516	CG1516-PI CG1516-PJ CG1516-PK CG1516-PL CG1516-PM CG1516-PG CG1516-PE CG1516-PD CG1516-PA CG1516-PB CG1516-PP	FBgn0027580	PCB	Pyruvate carboxylase	mitochondria	299.414	154.8	1.9342	299.747	300.984	295.717	145.068	132.645	154.118	187.493	0.000147265
CG15201	CG15201-PA	FBgn0030272	CG15201	-		66.0551	49.2	1.34258	85.639	61.0893	61.3561	49.2418				-
CG15261	CG15261-PA	FBgn0086691	UK114	UK114	mitochondria	118.711	86	1.38036	118.187	121.828	115.229	88.8927	74.3946	88.7972	92.0468	0.00123973
CG1528	CG1528-PA CG1528-PB CG1528-PC	FBgn0028968	gammaCOP	Coat Protein (coatomer) gamma		267.106	122.1	2.1876	257.75	271.744	266.316	122.111				-
CG15442	CG15442-PA CG15442-PB	FBgn0285948	RpL27	ribosomal protein L27	cytosolic large ribosomal subunit	553.259	177.7	3.11344	583.069	551.29	531.316	177.709				-
CG1548	CG1548-PA	FBgn0029093	cathD	cathD	lysosome	97.0299	66.7	1.45472	101.543	101.096	93.3923	68.4332	59.7778		71.9328	0.00203704
CG1561	CG1561-PB	FBgn0030317	CG1561	-		139.981	130.9	1.06937	135.92	149.9	133.313	132.054			129.712	0.279506
CG15811	CG15811-PA	FBgn0004574	Rop	Ras opposite		485.507	367	1.32291	496.829	499.257	482.943	424.117	325.287	377.028	341.381	0.00488837
CG15848	CG15848-PA	FBgn0020908	Scp1	Sarcoplasmic calcium-binding protein 1		1723.4	1877.1	0.918116	1570.62	1657.22	2439.4	1877.14				-
CG15862	CG15862-PA CG15862-PB CG15862-PC	FBgn0022382	Pka-R2	Protein kinase, cAMP-dependent, regulatory subunit type 2		1158.19	936.1	1.23725	1181.59	1176.2	1118.89	1034.13	851.67		922.544	0.0171857
CG1598	CG1598-PA	FBgn0033191	CG1598	-		132.394	109.5	1.20908	133.066	129.243	137.204	109.478				-
CG1600	CG1600-PA CG1600-PB CG1600-PC	FBgn0033188	Drat	Death resistor Adh domain containing target		85.3347	94.9	0.899206	90.1406	80.7498	79.1673	94.8675				-
CG1618	CG1618-PA	FBgn0000346	comt	comatose		429.631	320.6	1.34008	429.219	441	421.474	355.542	328.604	298.649	299.657	0.00122334
CG1633	CG1633-PB CG1633-PA	FBgn0040309	Jafrac1	thioredoxin peroxidase 1		236.233	154.2	1.53199	233.146	241.96	232.965	165.831	143.816	157.423	149.592	4.39113e-05
CG1635	CG1635-PA	FBgn0039854	CG1635	-	mitochondria	830.665	745.5	1.11424	819.205	900.386	830.345	871.405			619.65	0.370487
CG1640	CG1640-PB CG1640-PC CG1640-PD CG1640-PE CG1640-PA CG1640-PF	FBgn0030478	CG1640	-	mitochondria	277.741	163.6	1.69768	277.545	281.947	271.766	177.615	150.686	163.78	162.491	1.5984e-05
CG1648	CG1648-PA CG1648-PB	FBgn0033446	CG1648	-		136.131	93.9	1.44974	133.926	141.499	135.733	93.3305	88.5156		99.7114	0.000403247
CG1660	CG1660-PA	FBgn0030480	Tim9a	Tim9a	mitochondria	988.451	548.2	1.80308	1153.26	709.376	728.874	548.237				-
CG1668	CG1668-PA CG1668-PB	FBgn0011280	Obp19d	Odorant-binding protein 19d		33.3987	33.1	1.00902	35.1175	32.5772	32.4329	25.1627	41.7586	38.5814	27.0469	0.963371
CG16712	CG16712-PA	FBgn0031561	IM33	Immune induced molecule 33		72.5421	63	1.15146	67.2512	73.0936	78.0971	70.0021			55.9763	0.23389
CG16817	CG16817-PA CG16817-PB	FBgn0037728	CG16817	-	ER	324.723	180.3	1.80102	300.122	328.139	292.977	180.307				-
CG16857	CG16857-PA	FBgn0028482	bdl	borderless		313.593	314.3	0.99775	293.933	308.456	311.727	314.258				-
CG16916	CG16916-PA	FBgn0028686	Rpt3	Regulatory particle triple-A ATPase 3	proteasome	271.146	189.5	1.43085	275.997	283.847	257.919	189.546				-
CG16932	CG16932-PC CG16932-PB CG16932-PA CG16932-PD	FBgn0035060	Eps-15	Epidermal growth factor receptor pathway substrate clone 15		876.663	824.4	1.06339	892.963	904.261	862.292	834.347	934.654		704.278	0.412032
CG16935	CG16935-PA	FBgn0033883	CG16935	-	mitochondria	450.266	286.5	1.57161	449.411	413.375	463.214	276.899	253.223		329.509	0.00451291
CG16936	CG16936-PA CG16936-PB CG16936-PC	FBgn0027590	GstE12	Glutathione S transferase E12		127.283	92.7	1.37306	128.142	128.542	125.312	94.1416	83.198	101.567	91.8497	0.000624967
CG16944	CG16944-PA CG16944-PB CG16944-PC CG16944-PD	FBgn0003360	sesB	stress-sensitive B	mitochondria	828.253	604.2	1.37083	834.112	846.527	808.612	591.027	600.014	664.286	561.588	0.000420237
CG1707	CG1707-PA	FBgn0283450	Glo1	Glyoxalase 1		336.884	177.5	1.89794	307.286	444.502	321.003	177.504				-
CG1709	CG1709-PC CG1709-PE CG1709-PB CG1709-PD CG1709-PF CG1709-PA CG1709-PG CG1709-PH CG1709-PI CG1709-PJ	FBgn0028671	Vha100-1	Vacuolar H[+] ATPase 100kD subunit 1		665.856	509.2	1.30765	654.04	690.65	641.71	540.481	427.067		560.134	0.0254589
CG17146	CG17146-PA CG17146-PB	FBgn0022709	Adk1	Adenylate kinase 1		280.472	288.8	0.971164	280.867	294.063	281.275	260.985	294.873	310.18	289.247	0.798337
CG1721	CG1721-PA CG1721-PB CG1721-PC	FBgn0014869	Pglym78	Phosphoglyceromutase		436.775	276.1	1.58195	432.969	451.577	426.544	328.967	234.154	277.873	263.256	0.00118003
CG17246	CG17246-PB CG17246-PC CG17246-PA	FBgn0261439	SdhA	Succinate dehydrogenase, subunit A (flavoprotein)	mitochondria	682.629	516.4	1.3219	664.358	703.879	690.609	587.225	465.651	524.763	488.085	0.00357231
CG17248	CG17248-PA CG17248-PF CG17248-PE CG17248-PG CG17248-PH CG17248-PI	FBgn0013342	nSyb	neuronal Synaptobrevin		480.058	464.9	1.03261	441.264	470.966	421.614	468.817			460.948	0.358861
CG1725	CG1725-PA CG1725-PE CG1725-PD CG1725-PN CG1725-PB CG1725-PG CG1725-PQ CG1725-PH CG1725-PK CG1725-PL CG1725-PP	FBgn0001624	dlg1	discs large 1		824.2	637.5	1.29286	783.967	968.338	683.22	711.985			562.954	0.245943
CG17259	CG17259-PA	FBgn0031497	SerRS	Seryl-tRNA synthetase		448.183	221.2	2.02614	421.478	482.966	422.71	221.239				-
CG17273	CG17273-PA	FBgn0027493	AdSS	Adenylosuccinate Synthetase		141.124	129.2	1.09229	140.322	145.369	136.912	129.242				-
CG1728	CG1728-PA	FBgn0027359	Tim8	Tim8	mitochondria	448.211	311.5	1.43888	458.355	487.152	406.699	311.456				-
CG17291	CG17291-PA CG17291-PB CG17291-PC CG17291-PD	FBgn0260439	Pp2A-29B	Protein phosphatase 2A at 29B		219.088	170.8	1.28271	212.675	226.499	213.466	177.097	159.185		176.1	0.00311426
CG1732	CG1732-PB CG1732-PA	FBgn0039915	Gat	GABA transporter		1707.24	1277.5	1.33639	1949.95	1623.91	1576.69	1580.86			974.108	0.204877
CG17332	CG17332-PA CG17332-PB CG17332-PD	FBgn0027779	VhaSFD	Vacuolar H[+]-ATPase SFD subunit		227.753	172.8	1.31802	227.25	232.124	223.329	189.712			155.796	0.0246758
CG17333	CG17333-PA	FBgn0030239	CG17333	-		163.606	112.2	1.45817	164.685	169.023	162.053	112.16				-
[truncated: 531 more rows]

## Sheet: Atg7 abundance
Protein abundance data for Atg7 mutants vs. controls.
[truncated: 3,314 more rows]

[truncated: 4 more sheets: parkin turnover, parkin abundance, PINK1B9 turnover, Sod2 turnover]
