# Supplementary material for: Glucocerebrosidase deficiency promotes protein aggregation through dysregulation of extracellular vesicles
Source: PLoS Genet. 2018 Sep 26;14(9):e1007694. doi: 10.1371/journal.pgen.1007694 (PMC6175534; doi:10.1371/journal.pgen.1007694)
Supplement: S2 Data — (XLSX) [file pgen.1007694.s007.xlsx]

## Sheet: cyto proteasome substrates
List of cytosolic proteasome substrates.
Annotation Symbol	Gene Symbol	Gene Name
CG10160	ImpL3	Ecdysone-inducible gene L3
CG10161	eIF3d1	eukaryotic translation initiation factor 3 subunit d1
CG10174	Ntf-2r	Nuclear transport factor-2-related
CG10315	eIF2Bdelta	eukaryotic translation initiation factor 2B subunit delta
CG10379	mbc	myoblast city
CG10602	CG10602	-
CG10640	Uev1A	Ubiquitin-conjugating enzyme variant 1A
CG10673	Prpk	p53-related protein kinase
CG10687	AsnRS	Asparaginyl-tRNA synthetase
CG11001	FK506-bp2	FK506-binding protein 2
CG11024	cl	clot
CG11089	CG11089	-
CG11471	IleRS	Isoleucyl-tRNA synthetase
CG11654	Ahcy	Adenosylhomocysteinase
CG11761	trsn	translin
CG11899	CG11899	-
CG12007	CG12007	-
CG12019	Cdc37	Cdc37
CG12030	Gale	UDP-galactose 4'-epimerase
CG12082	Usp5	Ubiquitin specific protease 5
CG12096	CG12096	-
CG12141	LysRS	Lysyl-tRNA synthetase
CG12202	Naa15-16	N(alpha)-acetyltransferase 15/16
CG12352	san	separation anxiety
CG1242	Hsp83	Heat shock protein 83
CG12529	Zw	Zwischenferment
CG12559	rl	rolled
CG13090	Uba4	Ubiquitin activating enzyme 4
CG13391	AlaRS	Alanyl-tRNA synthetase
CG1354	CG1354	-
CG14001	bchs	blue cheese
CG1404	Ran	Ran
CG14213	Rcd-1	Required for cell differentiation 1
CG14299	Epg5	ectopic P-granules autophagy protein 5
CG14472	poe	purity of essence
CG14991	Fit1	Fermitin 1
CG15100	MetRS	Methionyl-tRNA synthetase
CG15118	CG15118	-
CG15433	Elp3	Elongator complex protein 3
CG1559	Upf1	Upf1
CG1721	Pglym78	Phosphoglyceromutase
CG17273	AdSS	Adenylosuccinate Synthetase
CG17291	Pp2A-29B	Protein phosphatase 2A at 29B
CG1743	Gs2	Glutamine synthetase 2
CG17654	Eno	Enolase
CG17870	14-3-3zeta	14-3-3zeta
CG18319	ben	bendless
CG1836	Rad23	Rad23
CG1873	eEF1alpha2	eukaryotic translation elongation factor 1 alpha 2
CG1945	faf	fat facets
CG2028	CkIalpha	Casein kinase Ialpha
CG2049	Pkn	Protein kinase N
CG2171	Tpi	Triose phosphate isomerase
CG2238	eEF2	eukaryotic translation elongation factor 2
CG2263	alpha-PheRS	Phenylalanyl-tRNA synthetase, alpha-subunit
CG2331	TER94	TER94
CG2720	Stip1	Hsp70/Hsp90 organizing protein
CG2827	Taldo	Transaldolase
CG2922	kra	krasavietz
CG3001	Hex-A	Hexokinase A
CG31003	gskt	gasket
CG31196	14-3-3epsilon	14-3-3epsilon
CG3127	Pgk	Phosphoglycerate kinase
CG31320	HEATR2	HEAT repeat containing 2
CG31628	ade3	adenosine 3
CG3181	Ts	Thymidylate synthase
CG31874	CG31874	-
CG31884	Trx-2	thioredoxin-2
CG32849	Hex-t2	Hex-t2
CG3295	CG3295	-
CG33123	LeuRS	Leucyl-tRNA synthetase
CG3523	FASN1	Fatty acid synthase 1
CG3689	CG3689	-
CG3954	csw	corkscrew
CG3989	ade5	ade5
CG3991	TppII	tripeptidyl-peptidase II
CG4001	Pfk	Phosphofructokinase
CG40045	CG40045	-
CG4006	Akt1	Akt1
CG4062	ValRS	Valyl-tRNA synthetase
CG4083	Mo25	Mo25
CG4141	Pi3K92E	Pi3K92E
CG4143	mbf1	multiprotein bridging factor 1
CG42317	Csk	C-terminal Src kinase
CG42551	larp	La related protein
CG4396	fne	found in neurons
CG4422	Gdi	GDP dissociation inhibitor
CG45070	CTPsyn	CTP synthase
CG4561	TyrRS	Tyrosyl-tRNA synthetase
CG4659	Srp54k	Signal recognition particle protein 54k
CG4816	qkr54B	quaking related 54B
CG4912	eEF1delta	eukaryotic translation elongation factor 1 delta
CG4954	eIF3c	eukaryotic translation initiation factor 3 subunit c
CG4993	PRL-1	PRL-1 phosphatase
CG5063	Trax	Translin associated factor X
CG5105	Plap	Phospholipase A2 activator protein
CG5166	Atx2	Ataxin-2
CG5288	Galk	Galactokinase
CG5336	Ced-12	Ced-12
CG5353	ThrRS	Threonyl-tRNA synthetase
CG5384	Usp14	Ubiquitin specific protease 14
CG5394	GluProRS	Glutamyl-prolyl-tRNA synthetase
CG5417	Srp14	Signal recognition particle protein 14
CG5434	Srp72	Signal recognition particle protein 72
CG5482	CG5482	-
CG5495	Txl	Thioredoxin-like
CG5517	Ide	Insulin degrading metalloproteinase
CG5643	wdb	widerborst
CG5841	mib1	mind bomb 1
CG5851	sds22	sds22
CG6033	drk	downstream of receptor kinase
CG6058	Ald	Aldolase
CG6084	CG6084	-
CG6181	Ge-1	Ge-1
CG6422	Ythdf	-
CG6513	endos	endosulfine
CG6598	Fdh	Formaldehyde dehydrogenase
CG6603	Hsc70Cb	Hsc70Cb
CG6778	GlyRS	Glycyl-tRNA synthetase
CG6904	GlyS	Glycogen synthase
CG6946	glo	glorund
CG6957	Oscillin	Oscillin
CG6975	gig	gigas
CG6998	ctp	cut up
CG7008	Tudor-SN	Tudor staphylococcal nuclease
CG7070	PyK	Pyruvate kinase
CG7111	Rack1	Receptor of activated protein kinase C 1
CG7254	GlyP	Glycogen phosphorylase
CG7392	Cka	Connector of kinase to AP-1
CG7393	p38b	p38b MAP kinase
CG7437	mub	mushroom-body expressed
CG7507	Dhc64C	Dynein heavy chain 64C
CG7563	CalpA	Calpain-A
CG7641	Nca	Neurocalcin
CG7770	Pfdn6	Prefoldin 6
CG7823	RhoGDI	RhoGDI
CG7831	ncd	non-claret disjunctional
CG7865	Pngl	PNGase-like
CG7893	Vav	Vav guanine nucleotide exchange factor
CG8094	Hex-C	Hexokinase C
CG8107	CalpB	Calpain-B
CG8251	Pgi	Phosphoglucose isomerase
CG8280	eEF1alpha1	eukaryotic translation elongation factor 1 alpha 1
CG8293	Diap2	Death-associated inhibitor of apoptosis 2
CG8340	128up	upstream of RpIII128
CG8400	casp	caspar
CG8715	lig	lingerer
CG8759	Nacalpha	Nascent polypeptide associated complex protein alpha subunit
CG8863	Droj2	DnaJ-like-2
CG8882	eIF3i	eukaryotic translation initiation factor 3 subunit i
CG9020	ArgRS	Arginyl-tRNA synthetase
CG9044	CG9044	-
CG9075	eIF4A	eukaryotic translation initiation factor 4A
CG9124	eIF3h	eukaryotic translation initiation factor 3 subunit h
CG9127	ade2	adenosine 2
CG9471	CG9471	-
CG9588	CG9588	-
CG9602	Ubc87F	Ubiquitin conjugating enzyme 87F
CG9677	eIF3e	eukaryotic translation initiation factor 3 subunit e
CG9735	TrpRS	Tryptophanyl-tRNA synthetase
CG9834	EndoB	Endophilin B
CG9946	eIF2alpha	eukaryotic translation initiation factor 2 subunit alpha
CG9961	CG9961	-
CG9995	htt	huntingtin
CG9999	RanGAP	Ran GTPase activating protein
CG8322	ATPCL	ATP citrate lyase
CG10192	eIF4G2	eukaryotic translation initiation factor 4G2
CG10306	eIF3k	eukaryotic translation initiation factor 3 subunit k
CG10627	nst	nesthocker
CG10811	eIF4G1	eukaryotic translation initiation factor 4G1
CG13852	mats	mob as tumor suppressor
CG14444	APC7	Anaphase Promoting Complex subunit 7
CG1594	hop	hopscotch
CG1657	CG1657	-
CG1740	Ntf-2	Nuclear transport factor-2
CG18315	Aprt	Adenine phosphoribosyltransferase
CG32789	HIP	Hsc/Hsp70-interacting protein
CG33100	eIF4EHP	eukaryotic translation initiation factor 4E homologous protein
CG3724	Pgd	Phosphogluconate dehydrogenase
CG3806	eIF2Bepsilon	eukaryotic translation initiation factor 2B subunit epsilon
CG43226	lute	lute
CG4810	eIF3d2	eukaryotic translation initiation factor 3 subunit d2
CG4878	eIF3b	eukaryotic translation initiation factor 3 subunit b
CG4924	icln	icln
CG5374	CCT1	Chaperonin containing TCP1 subunit 1
CG5605	eRF1	eukaryotic translation release factor 1
CG5706	beta-PheRS	Phenylalanyl-tRNA synthetase, beta-subunit
CG6235	tws	twins
CG6364	CG6364	-
CG8309	eIF3m	eukaryotic translation initiation factor 3 subunit m
CG9805	eIF3a	eukaryotic translation initiation factor 3 subunit a
CG5429	Atg6	Autophagy-related 6

## Sheet: cyto KFERQ
List of cytosolic proteins with KFERQ motifs. Proteins annotated as cytosolic without KFERQ motifs are included at the end of the sheet.
Annotation Symbol	Isoform Name	FlyBase Gene ID	Gene Symbol	Gene Name	1 or more KFERQ-like sequences?
CG3339	CG3339-PC	FBgn0039510	CG3339	-	yes
CG7507	Dhc64C-PC	FBgn0261797	Dhc64C	Dynein heavy chain 64C	yes
CG15148	btv-PD	FBgn0023096	btv	beethoven	yes
CG45785	kl-3-PC	FBgn0267432	kl-3	male fertility factor kl3	yes
CG14472	poe-PA	FBgn0011230	poe	purity of essence	yes
CG15804	Dhc62B-PC	FBgn0013811	Dhc62B	Dynein heavy chain at 62B	yes
CG5526	Dhc36C-PB	FBgn0013810	Dhc36C	Dynein heavy chain at 36C	yes
CG2919	asl-PA	FBgn0261004	asl	asterless	yes
CG8590	Klp3A-PA	FBgn0011606	Klp3A	Kinesin-like protein at 3A	yes
CG9805	eIF3a-PD	FBgn0037249	eIF3a	eukaryotic translation initiation factor 3 subunit a	yes
CG17866	kl-2-PD	FBgn0001313	kl-2	male fertility factor kl2	yes
CG14299	Epg5-PC	FBgn0038651	Epg5	ectopic P-granules autophagy protein 5	yes
CG1842	Dhc98D-PC	FBgn0013813	Dhc98D	Dynein heavy chain at 89D	yes
CG1945	faf-PE	FBgn0005632	faf	fat facets	yes
CG33694	cana-PB	FBgn0040233	cana	CENP-ana	yes
CG9995	htt-PA	FBgn0027655	htt	huntingtin	yes
CG31755	SoYb-PB	FBgn0051755	SoYb	Sister of Yb	yes
CG12202	Naa15-16-PB	FBgn0031020	Naa15-16	N(alpha)-acetyltransferase 15/16	yes
CG32016	4E-T-PG	FBgn0052016	4E-T	eIF4E-Transporter	yes
CG33123	LeuRS-PA	FBgn0284253	LeuRS	Leucyl-tRNA synthetase	yes
CG4792	Dcr-1-PA	FBgn0039016	Dcr-1	Dicer-1	yes
CG6147	Tsc1-PA	FBgn0026317	Tsc1	Tsc1	yes
CG7177	Wnk-PL	FBgn0037098	Wnk	Wnk kinase	yes
CG9155	Myo61F-PD	FBgn0010246	Myo61F	Myosin 61F	yes
CG8318	Nf1-PD	FBgn0015269	Nf1	Neurofibromin 1	yes
CG9450	tud-PB	FBgn0003891	tud	tudor	yes
CG9191	Klp61F-PA	FBgn0004378	Klp61F	Kinesin-like protein at 61F	yes
CG9206	DCTN1-p150-PA	FBgn0001108	DCTN1-p150	Dynactin 1, p150 subunit	yes
CG14001	bchs-PA	FBgn0043362	bchs	blue cheese	yes
CG30176	Pym-PA	FBgn0034918	Pym	Partner of Y14 and Mago	yes
CG2706	fs(1)Yb-PA	FBgn0000928	fs(1)Yb	female sterile (1) Yb	yes
CG4001	Pfk-PE	FBgn0003071	Pfk	Phosphofructokinase	yes
CG4065	Naa35-PA	FBgn0034982	Naa35	N(alpha)-acetyltransferase 35	yes
CG4201	IKKbeta-PB	FBgn0024222	IKKbeta	I-kappaB kinase beta	yes
CG33106	mask-PE	FBgn0043884	mask	multiple ankyrin repeats single KH domain	yes
CG32315	dlt-PA	FBgn0024510	dlt	discs lost	yes
CG5336	Ced-12-PA	FBgn0032409	Ced-12	Ced-12	yes
CG4713	l(2)gd1-PB	FBgn0261983	l(2)gd1	lethal (2) giant discs 1	yes
CG10379	mbc-PB	FBgn0015513	mbc	myoblast city	yes
CG11198	ACC-PC	FBgn0033246	ACC	Acetyl-CoA carboxylase	yes
CG12141	LysRS-PB	FBgn0027084	LysRS	Lysyl-tRNA synthetase	yes
CG9127	ade2-PB	FBgn0000052	ade2	adenosine 2	yes
CG8426	Not3-PA	FBgn0033029	Not3	CCR4-NOT transcription complex subunit 3	yes
CG8176	CG8176-PG	FBgn0037702	CG8176	-	yes
CG1657	CG1657-PA	FBgn0030286	CG1657	-	yes
CG8431	CysRS-PA	FBgn0027091	CysRS	Cysteinyl-tRNA synthetase	yes
CG16940	Dis3l2-PA	FBgn0035111	Dis3l2	Dis3 like 3'-5' exoribonuclease 2	yes
CG3991	TppII-PD	FBgn0020370	TppII	tripeptidyl-peptidase II	yes
CG3400	Pfrx-PD	FBgn0027621	Pfrx	6-phosphofructo-2-kinase	yes
CG32703	Erk7-PA	FBgn0052703	Erk7	Extracellularly regulated kinase 7	yes
CG4141	Pi3K92E-PC	FBgn0015279	Pi3K92E	Pi3K92E	yes
CG34407	Not1-PG	FBgn0085436	Not1	Not1	yes
CG33101	Nsf2-PA	FBgn0266464	Nsf2	N-ethylmaleimide-sensitive factor 2	yes
CG33087	LRP1-PG	FBgn0053087	LRP1	LDL receptor protein 1	yes
CG4816	qkr54B-PE	FBgn0022987	qkr54B	quaking related 54B	yes
CG5353	ThrRS-PD	FBgn0027081	ThrRS	Threonyl-tRNA synthetase	yes
CG4954	eIF3c-PA	FBgn0034258	eIF3c	eukaryotic translation initiation factor 3 subunit c	yes
CG6605	BicD-PD	FBgn0000183	BicD	Bicaudal D	yes
CG8014	Rme-8-PB	FBgn0015477	Rme-8	Receptor mediated endocytosis 8	yes
CG6662	GstO1-PA	FBgn0035907	GstO1	Glutathione S transferase O1	yes
CG7717	Mekk1-PB	FBgn0024329	Mekk1	Mekk1	yes
CG7765	Khc-PA	FBgn0001308	Khc	Kinesin heavy chain	yes
CG6719	mgr-PA	FBgn0264694	mgr	merry-go-round	yes
CG5785	thr-PB	FBgn0003701	thr	three rows	yes
CG11133	BoYb-PA	FBgn0037205	BoYb	Brother of Yb	yes
CG1258	pav-PA	FBgn0011692	pav	pavarotti	yes
CG11471	IleRS-PC	FBgn0027086	IleRS	Isoleucyl-tRNA synthetase	yes
CG10561	CG10561-PA	FBgn0002036	CG10561	-	yes
CG11416	uri-PA	FBgn0035025	uri	unconventional prefoldin RPB5 interactor	yes
CG8588	pst-PF	FBgn0035770	pst	pastrel	yes
CG9695	Dab-PE	FBgn0000414	Dab	Disabled	yes
CG8269	DCTN2-p50-PA	FBgn0021825	DCTN2-p50	Dynactin 2, p50 subunit	yes
CG8400	casp-PB	FBgn0034068	casp	caspar	yes
CG30499	CG30499-PB	FBgn0050499	CG30499	-	yes
CG18522	AOX1-PA	FBgn0267408	AOX1	Aldehyde oxidase 1	yes
CG32789	HIP-PA	FBgn0260484	HIP	Hsc/Hsp70-interacting protein	yes
CG10811	eIF4G1-PA	FBgn0023213	eIF4G1	eukaryotic translation initiation factor 4G1	yes
CG10192	eIF4G2-PC	FBgn0260634	eIF4G2	eukaryotic translation initiation factor 4G2	yes
CG8309	eIF3m-PB	FBgn0033902	eIF3m	eukaryotic translation initiation factor 3 subunit m	yes
CG13391	AlaRS-PA	FBgn0027094	AlaRS	Alanyl-tRNA synthetase	yes
CG1559	Upf1-PB	FBgn0030354	Upf1	Upf1	yes
CG1470	Gycbeta100B-PA	FBgn0013973	Gycbeta100B	Guanylyl cyclase beta-subunit at 100B	yes
CG16936	GstE12-PA	FBgn0027590	GstE12	Glutathione S transferase E12	yes
CG15100	MetRS-PA	FBgn0034401	MetRS	Methionyl-tRNA synthetase	yes
CG1598	CG1598-PA	FBgn0033191	CG1598	-	yes
CG1512	Cul2-PB	FBgn0032956	Cul2	Cullin 2	yes
CG16983	SkpA-PH	FBgn0025637	SkpA	SKP1-related A	yes
CG15118	CG15118-PA	FBgn0034418	CG15118	-	yes
CG17657	frtz-PA	FBgn0086698	frtz	fritz	yes
CG2331	TER94-PE	FBgn0261014	TER94	TER94	yes
CG2708	unc-45-PA	FBgn0010812	unc-45	uncoordinated 45	yes
CG2194	su(r)-PC	FBgn0086450	su(r)	suppressor of rudimentary	yes
CG2259	Gclc-PC	FBgn0040319	Gclc	Glutamate-cysteine ligase catalytic subunit	yes
CG2263	alpha-PheRS-PA	FBgn0030007	alpha-PheRS	Phenylalanyl-tRNA synthetase, alpha-subunit	yes
CG31003	gskt-PA	FBgn0046332	gskt	gasket	yes
CG1938	Dlic-PD	FBgn0030276	Dlic	Dynein light intermediate chain	yes
CG1906	alph-PB	FBgn0086361	alph	alphabet	yes
CG2720	Stip1-PA	FBgn0024352	Stip1	Hsp70/Hsp90 organizing protein	yes
CG3324	Pkg21D-PA	FBgn0000442	Pkg21D	Protein kinase, cGMP-dependent at 21D	yes
CG4006	Akt1-PE	FBgn0010379	Akt1	Akt1	yes
CG32555	RhoGAPp190-PC	FBgn0026375	RhoGAPp190	Rho GTPase activating protein p190	yes
CG42261	fid-PB	FBgn0259146	fid	fire dancer	yes
CG3632	CG3632-PJ	FBgn0030735	CG3632	-	yes
CG3291	pcm-PA	FBgn0020261	pcm	pacman	yes
CG4180	CIAPIN1-PA	FBgn0001977	CIAPIN1	Cytokine induced apoptosis inhibitor 1	yes
CG3590	AdSL-PA	FBgn0038467	AdSL	Adenylosuccinate Lyase	yes
CG42279	Nedd4-PF	FBgn0259174	Nedd4	Nedd4	yes
CG4396	fne-PA	FBgn0086675	fne	found in neurons	yes
CG4795	Cpn-PB	FBgn0261714	Cpn	Calphotin	yes
CG4944	cib-PE	FBgn0026084	cib	ciboulot	yes
CG5643	wdb-PE	FBgn0027492	wdb	widerborst	yes
CG7008	Tudor-SN-PB	FBgn0035121	Tudor-SN	Tudor staphylococcal nuclease	yes
CG6181	Ge-1-PA	FBgn0283682	Ge-1	Ge-1	yes
CG7439	AGO2-PC	FBgn0087035	AGO2	Argonaute 2	yes
CG7254	GlyP-PB	FBgn0004507	GlyP	Glycogen phosphorylase	yes
CG8107	CalpB-PB	FBgn0025866	CalpB	Calpain-B	yes
CG8091	Dronc-PA	FBgn0026404	Dronc	Death regulator Nedd2-like caspase	yes
CG7134	cdc14-PD	FBgn0031952	cdc14	cell division cycle 14	yes
CG8146	Socs16D-PB	FBgn0030869	Socs16D	Suppressor of Cytokine Signaling at 16D	yes
CG8025	Mtr3-PA	FBgn0036916	Mtr3	Mtr3	yes
CG5517	Ide-PB	FBgn0001247	Ide	Insulin degrading metalloproteinase	yes
CG7823	RhoGDI-PB	FBgn0036921	RhoGDI	RhoGDI	yes
CG7293	Klp68D-PA	FBgn0004381	Klp68D	Kinesin-like protein at 68D	yes
CG6776	GstO3-PA	FBgn0035904	GstO3	Glutathione S transferase O3	yes
CG7811	b-PB	FBgn0000153	b	black	yes
CG5958	CG5958-PA	FBgn0031913	CG5958	-	yes
CG7893	Vav-PB	FBgn0040068	Vav	Vav guanine nucleotide exchange factor	yes
CG10174	Ntf-2r-PA	FBgn0032680	Ntf-2r	Nuclear transport factor-2-related	yes
CG10950	CG10950-PA	FBgn0034205	CG10950	-	yes
CG10719	brat-PF	FBgn0010300	brat	brain tumor	yes
CG10506	GlnRS-PA	FBgn0027090	GlnRS	Glutaminyl-tRNA synthetase	yes
CG10847	enc-PA	FBgn0004875	enc	encore	yes
CG12120	t-PB	FBgn0086367	t	tan	yes
CG11249	CG11249-PA	FBgn0037115	CG11249	-	yes
CG11486	CG11486-PC	FBgn0035397	CG11486	-	yes
CG11951	CG11951-PC	FBgn0039656	CG11951	-	yes
CG12878	btz-PB	FBgn0045862	btz	barentsz	yes
CG12007	CG12007-PA	FBgn0037293	CG12007	-	yes
CG11143	Inos-PA	FBgn0025885	Inos	Inos	yes
CG8891	CG8891-PA	FBgn0031663	CG8891	-	yes
CG9764	yrt-PB	FBgn0004049	yrt	yurt	yes
CG8582	Sh3beta-PB	FBgn0035772	Sh3beta	Sh3beta	yes
CG8443	clu-PA	FBgn0034087	clu	clueless	yes
CG8811	muskelin-PA	FBgn0033757	muskelin	muskelin	yes
CG9677	eIF3e-PA	FBgn0025582	eIF3e	eukaryotic translation initiation factor 3 subunit e	yes
CG9414	Drep4-PA	FBgn0028406	Drep4	DNA fragmentation factor-related protein 4	yes
CG9485	CG9485-PD	FBgn0034618	CG9485	-	yes
CG9075	eIF4A-PC	FBgn0001942	eIF4A	eukaryotic translation initiation factor 4A	yes
CG13993	Pfdn1-PB	FBgn0031776	Pfdn1	Prefoldin 1	yes
CG17282	Bdbt-PA	FBgn0038857	Bdbt	Bride of doubletime	yes
CG3027	pyd3-PA	FBgn0037513	pyd3	pyd3	yes
CG2677	eIF2Bbeta-PA	FBgn0024996	eIF2Bbeta	eukaryotic translation initiation factor 2B subunit beta	yes
CG32697	Ptpmeg2-PI	FBgn0028341	Ptpmeg2	Protein tyrosine phosphatase Meg2	yes
CG3289	Ptpa-PA	FBgn0016698	Ptpa	Phosphotyrosyl phosphatase activator	yes
CG3593	r-l-PA	FBgn0003257	r-l	rudimentary-like	yes
CG3714	CG3714-PF	FBgn0031589	CG3714	-	yes
CG4057	tamo-PB	FBgn0041582	tamo	tamo	yes
CG4878	eIF3b-PA	FBgn0034237	eIF3b	eukaryotic translation initiation factor 3 subunit b	yes
CG5428	St1-PB	FBgn0034887	St1	Sulfotransferase 1	yes
CG17259	SerRS-PA	FBgn0031497	SerRS	Seryl-tRNA synthetase	yes
CG1349	dj-1beta-PB	FBgn0039802	dj-1beta	dj-1beta	yes
CG17150	Dnah3-PE	FBgn0035581	Dnah3	dynein, axonemal, heavy chain 3	yes
CG17291	Pp2A-29B-PD	FBgn0260439	Pp2A-29B	Protein phosphatase 2A at 29B	yes
CG17525	GstE4-PA	FBgn0063496	GstE4	Glutathione S transferase E4	yes
CG1753	Cbs-PA	FBgn0031148	Cbs	Cystathionine beta-synthase	yes
CG17530	GstE6-PA	FBgn0063494	GstE6	Glutathione S transferase E6	yes
CG17531	GstE7-PA	FBgn0063493	GstE7	Glutathione S transferase E7	yes
CG13188	exp-PA	FBgn0033668	exp	expansion	yes
CG14224	Ubqn-PB	FBgn0031057	Ubqn	Ubiquilin	yes
CG17333	CG17333-PA	FBgn0030239	CG17333	-	yes
CG17342	Lk6-PB	FBgn0017581	Lk6	Lk6 kinase	yes
CG15433	Elp3-PA	FBgn0031604	Elp3	Elongator complex protein 3	yes
CG1487	krz-PB	FBgn0040206	krz	kurtz	yes
CG15737	wisp-PC	FBgn0260780	wisp	wispy	yes
CG14991	Fit1-PA	FBgn0035498	Fit1	Fermitin 1	yes
CG17654	Eno-PD	FBgn0000579	Eno	Enolase	yes
CG15862	Pka-R2-PA	FBgn0022382	Pka-R2	Protein kinase, cAMP-dependent, regulatory subunit type 2	yes
CG13183	reb-PA	FBgn0033667	reb	rebuf	yes
CG18000	sw-PK	FBgn0003654	sw	short wing	yes
CG2049	Pkn-PM	FBgn0020621	Pkn	Protein kinase N	yes
CG31884	Trx-2-PA	FBgn0040070	Trx-2	thioredoxin-2	yes
CG17870	14-3-3zeta-PK	FBgn0004907	14-3-3zeta	14-3-3zeta	yes
CG2922	kra-PD	FBgn0250753	kra	krasavietz	yes
CG3073	temp-PB	FBgn0027296	temp	tempura	yes
CG31628	ade3-PA	FBgn0000053	ade3	adenosine 3	yes
CG2950	mxt-PF	FBgn0031637	mxt	mextli	yes
CG31426	eIF2D-PA	FBgn0041588	eIF2D	eukaryotic translation initiation factor 2D	yes
CG2238	eEF2-PD	FBgn0000559	eEF2	eukaryotic translation elongation factor 2	yes
CG30005	GstT2-PA	FBgn0050005	GstT2	Glutathione S transferase T2	yes
CG2171	Tpi-PB	FBgn0086355	Tpi	Triose phosphate isomerase	yes
CG31320	HEATR2-PA	FBgn0051320	HEATR2	HEAT repeat containing 2	yes
CG3001	Hex-A-PB	FBgn0001186	Hex-A	Hexokinase A	yes
CG18492	Tak1-PA	FBgn0026323	Tak1	TGF-beta activated kinase 1	yes
CG3186	eEF5-PB	FBgn0285952	eEF5	eukaryotic translation elongation factor 5	yes
CG2096	flw-PA	FBgn0000711	flw	flapwing	yes
CG31992	gw-PA	FBgn0051992	gw	gawky	yes
CG2615	IKKepsilon-PB	FBgn0086657	IKKepsilon	I-kappaB kinase epsilon	yes
CG18188	Damm-PA	FBgn0033659	Damm	Death associated molecule related to Mch2 caspase	yes
CG32031	Argk-PG	FBgn0000116	Argk	Arginine kinase	yes
CG1818	Updo-PA	FBgn0033428	Updo	Updo	yes
CG18627	betaggt-II-PA	FBgn0028970	betaggt-II	beta subunit of type II geranylgeranyl transferase	yes
CG31874	CG31874-PA	FBgn0051874	CG31874	-	yes
CG31196	14-3-3epsilon-PD	FBgn0020238	14-3-3epsilon	14-3-3epsilon	yes
CG2827	Taldo-PA	FBgn0023477	Taldo	Transaldolase	yes
CG2767	CG2767-PA	FBgn0037537	CG2767	-	yes
CG3006	Fmo-1-PA	FBgn0034943	Fmo-1	Flavin-containing monooxygenase 1	yes
CG18593	viaf-PA	FBgn0036237	viaf	viral IAP-associated factor	yes
CG3692	CalpC-PA	FBgn0260450	CalpC	Calpain C	yes
CG3793	CG3793-PA	FBgn0028507	CG3793	-	yes
CG3331	e-PA	FBgn0000527	e	ebony	yes
CG33338	p38c-PA	FBgn0267339	p38c	p38c MAP kinase	yes
CG3219	Klp59C-PA	FBgn0034824	Klp59C	Kinesin-like protein at 59C	yes
CG3911	Bet3-PA	FBgn0260859	Bet3	Blocked early in transport 3	yes
CG33174	inaE-PD	FBgn0261244	inaE	inactivation no afterpotential E	yes
CG33193	sav-PB	FBgn0053193	sav	salvador	yes
CG4083	Mo25-PA	FBgn0017572	Mo25	Mo25	yes
CG32859	eIF4E7-PA	FBgn0040368	eIF4E7	eukaryotic translation initiation factor 4E7	yes
CG34424	CG34424-PA	FBgn0085453	CG34424	-	yes
CG4183	Hsp26-PA	FBgn0001225	Hsp26	Heat shock protein 26	yes
CG3534	CG3534-PA	FBgn0038463	CG3534	-	yes
CG3523	FASN1-PC	FBgn0283427	FASN1	Fatty acid synthase 1	yes
CG32598	betaNACtes6-PA	FBgn0052598	betaNACtes6	Nascent-associated complex beta-subunit-like, testis 6	yes
CG4032	Abl-PC	FBgn0000017	Abl	Abl tyrosine kinase	yes
CG3295	CG3295-PA	FBgn0034573	CG3295	-	yes
CG40470	CG40470-PA	FBgn0058470	CG40470	-	yes
CG3644	bic-PA	FBgn0000181	bic	bicaudal	yes
CG43373	CG43373-PC	FBgn0263131	CG43373	-	yes
CG4620	unk-PB	FBgn0004395	unk	unkempt	yes
CG4993	PRL-1-PC	FBgn0024734	PRL-1	PRL-1 phosphatase	yes
CG42616	Cul3-PC	FBgn0261268	Cul3	Cullin 3	yes
CG45017	IP3K2-PD	FBgn0283680	IP3K2	Inositol 1,4,5-triphosphate kinase 2	yes
CG4800	Tctp-PA	FBgn0037874	Tctp	Translationally controlled tumor protein	yes
CG5263	smg-PE	FBgn0016070	smg	smaug	yes
CG4916	me31B-PA	FBgn0004419	me31B	maternal expression at 31B	yes
CG42450	CG42450-PB	FBgn0259927	CG42450	-	yes
CG42328	C3G-PL	FBgn0259228	C3G	C3G guanyl-nucleotide exchange factor	yes
CG4463	Hsp23-PA	FBgn0001224	Hsp23	Heat shock protein 23	yes
CG42551	larp-PG	FBgn0261618	larp	La related protein	yes
CG5155	gudu-PA	FBgn0031905	gudu	gudu	yes
CG5171	CG5171-PB	FBgn0031907	CG5171	-	yes
CG4561	TyrRS-PA	FBgn0027080	TyrRS	Tyrosyl-tRNA synthetase	yes
CG43665	eIF2gamma-PB	FBgn0263740	eIF2gamma	eukaryotic translation initiation factor 2 subunit gamma	yes
CG5177	CG5177-PA	FBgn0031908	CG5177	-	yes
CG7693	fray-PF	FBgn0023083	fray	frayed	yes
CG6603	Hsc70Cb-PF	FBgn0026418	Hsc70Cb	Hsc70Cb	yes
CG7437	mub-PM	FBgn0262737	mub	mushroom-body expressed	yes
CG5680	bsk-PE	FBgn0000229	bsk	basket	yes
CG6975	gig-PB	FBgn0005198	gig	gigas	yes
CG6137	aub-PC	FBgn0000146	aub	aubergine	yes
CG7863	Strica-PA	FBgn0033051	Strica	Ser/Thr-rich caspase	yes
CG6983	CG6983-PB	FBgn0035896	CG6983	-	yes
CG7109	mts-PA	FBgn0004177	mts	microtubule star	yes
CG8094	Hex-C-PA	FBgn0001187	Hex-C	Hexokinase C	yes
CG5495	Txl-PA	FBgn0035631	Txl	Thioredoxin-like	yes
CG7082	papi-PC	FBgn0031401	papi	papi	yes
CG6342	Irp-1B-PA	FBgn0024957	Irp-1B	Iron regulatory protein 1B	yes
CG6341	eEF1beta-PB	FBgn0028737	eEF1beta	eukaryotic translation elongation factor 1 beta	yes
CG5394	GluProRS-PB	FBgn0005674	GluProRS	Glutamyl-prolyl-tRNA synthetase	yes
CG6422	CG6422-PD	FBgn0039261	CG6422	-	yes
CG7563	CalpA-PA	FBgn0012051	CalpA	Calpain-A	yes
CG7048	Pfdn5-PB	FBgn0038976	Pfdn5	Prefoldin 5	yes
CG5577	CG5577-PB	FBgn0036759	CG5577	-	yes
CG6226	FK506-bp1-PA	FBgn0013269	FK506-bp1	FK506-binding protein 1	yes
CG7070	PyK-PB	FBgn0267385	PyK	Pyruvate kinase	yes
CG6335	HisRS-PC	FBgn0027087	HisRS	Histidyl-tRNA synthetase	yes
CG6513	endos-PD	FBgn0061515	endos	endosulfine	yes
CG7051	Dic61B-PB	FBgn0263988	Dic61B	Dynein intermediate chain at 61B	yes
CG6033	drk-PB	FBgn0004638	drk	downstream of receptor kinase	yes
CG6778	GlyRS-PC	FBgn0027088	GlyRS	Glycyl-tRNA synthetase	yes
CG6027	cdi-PB	FBgn0004876	cdi	center divider	yes
CG7820	CAH1-PA	FBgn0027844	CAH1	Carbonic anhydrase 1	yes
CG5973	CG5973-PB	FBgn0031914	CG5973	-	yes
CG6708	Osbp-PA	FBgn0020626	Osbp	Oxysterol binding protein	yes
CG6781	se-PA	FBgn0086348	se	sepia	yes
CG7883	eIF2Balpha-PA	FBgn0039726	eIF2Balpha	eukaryotic translation initiation factor 2B subunit alpha	yes
CG7415	DppIII-PB	FBgn0037580	DppIII	Dipeptidyl aminopeptidase III	yes
CG6084	CG6084-PB	FBgn0086254	CG6084	-	yes
CG7759	Smyd4-3-PA	FBgn0033633	Smyd4-3	SET and MYND domain containing, class 4, member 3	yes
CG7831	ncd-PA	FBgn0002924	ncd	non-claret disjunctional	yes
CG1112	alpha-Est7-PA	FBgn0015575	alpha-Est7	alpha-Esterase-7	yes
CG11784	GstE13-PA	FBgn0033381	GstE13	Glutathione S transferase E13	yes
CG12797	Ciao1-PA	FBgn0033972	Ciao1	Ciao1	yes
CG1242	Hsp83-PA	FBgn0001233	Hsp83	Heat shock protein 83	yes
CG11804	ced-6-PF	FBgn0029092	ced-6	ced-6	yes
CG10161	eIF3d1-PB	FBgn0040227	eIF3d1	eukaryotic translation initiation factor 3 subunit d1	yes
CG10961	Traf6-PA	FBgn0265464	Traf6	TNF-receptor-associated factor 6	yes
CG11089	CG11089-PB	FBgn0039241	CG11089	-	yes
CG1228	Ptpmeg-PH	FBgn0261985	Ptpmeg	Protein tyrosine phosphatase Meg	yes
CG10202	CG10202-PA	FBgn0033969	CG10202	-	yes
CG12096	CG12096-PB	FBgn0030457	CG12096	-	yes
CG12529	Zw-PA	FBgn0004057	Zw	Zwischenferment	yes
CG11255	AdenoK-PB	FBgn0036337	AdenoK	Adenosine Kinase	yes
CG10576	CG10576-PA	FBgn0035630	CG10576	-	yes
CG10686	tral-PH	FBgn0041775	tral	trailer hitch	yes
CG1009	Psa-PH	FBgn0261243	Psa	Puromycin sensitive aminopeptidase	yes
CG10635	Pfdn4-PA	FBgn0035603	Pfdn4	Prefoldin 4	yes
CG10640	Uev1A-PA	FBgn0035601	Uev1A	Ubiquitin-conjugating enzyme variant 1A	yes
CG10315	eIF2Bdelta-PA	FBgn0034858	eIF2Bdelta	eukaryotic translation initiation factor 2B subunit delta	yes
CG12082	Usp5-PB	FBgn0035402	Usp5	Ubiquitin specific protease 5	yes
CG10120	Men-PB	FBgn0002719	Men	Malic enzyme	yes
CG10360	ref(2)P-PA	FBgn0003231	ref(2)P	refractory to sigma P	yes
CG10538	CdGAPr-PD	FBgn0032821	CdGAPr	Cd GTPase activating protein-related	yes
CG10352	CG10352-PB	FBgn0030348	CG10352	-	yes
CG10417	CG10417-PB	FBgn0033021	CG10417	-	yes
CG10688	Pmm2-PA	FBgn0036300	Pmm2	Phosphomannomutase type 2	yes
CG11899	CG11899-PA	FBgn0014427	CG11899	-	yes
CG11901	eEF1gamma-PC	FBgn0029176	eEF1gamma	eukaryotic translation elongation factor 1 gamma	yes
CG12019	Cdc37-PA	FBgn0011573	Cdc37	Cdc37	yes
CG10673	Prpk-PA	FBgn0035590	Prpk	p53-related protein kinase	yes
CG9042	Gpdh-PC	FBgn0001128	Gpdh	Glycerol 3 phosphate dehydrogenase	yes
CG9738	Mkk4-PA	FBgn0024326	Mkk4	MAP kinase kinase 4	yes
CG9020	ArgRS-PA	FBgn0027093	ArgRS	Arginyl-tRNA synthetase	yes
CG8882	eIF3i-PA	FBgn0015834	eIF3i	eukaryotic translation initiation factor 3 subunit i	yes
CG8322	ATPCL-PD	FBgn0020236	ATPCL	ATP citrate lyase	yes
CG8360	CG8360-PA	FBgn0032001	CG8360	-	yes
CG8417	CG8417-PA	FBgn0037744	CG8417	-	yes
CG9946	eIF2alpha-PA	FBgn0261609	eIF2alpha	eukaryotic translation initiation factor 2 subunit alpha	yes
CG8386	Ufc1-PA	FBgn0034061	Ufc1	Ubiquitin-fold modifier conjugating enzyme 1	yes
CG9960	CG9960-PA	FBgn0031454	CG9960	-	yes
CG9510	CG9510-PB	FBgn0032076	CG9510	-	yes
CG9124	eIF3h-PA	FBgn0022023	eIF3h	eukaryotic translation initiation factor 3 subunit h	yes
CG9471	CG9471-PA	FBgn0037749	CG9471	-	yes
CG9856	PTP-ER-PA	FBgn0016641	PTP-ER	Protein tyrosine phosphatase-ERK/Enhancer of Ras1	yes
CG17611	eIF6-PA	FBgn0034915	eIF6	eukaryotic translation initiation factor 6	yes
CG1740	Ntf-2-PA	FBgn0031145	Ntf-2	Nuclear transport factor-2	yes
CG2867	Prat-PA	FBgn0004901	Prat	Phosphoribosylamidotransferase	yes
CG31694	CG31694-PA	FBgn0051694	CG31694	-	yes
CG18516	AOX4-PA	FBgn0038350	AOX4	Aldehyde oxidase 4	yes
CG18519	AOX2-PC	FBgn0038348	AOX2	Aldehyde oxidase 2	yes
CG32626	AMPdeam-PK	FBgn0052626	AMPdeam	AMP deaminase	yes
CG34341	Pde11-PB	FBgn0085370	Pde11	Phosphodiesterase 11	yes
CG3806	eIF2Bepsilon-PA	FBgn0023512	eIF2Bepsilon	eukaryotic translation initiation factor 2B subunit epsilon	yes
CG4140	l(2)35Be-PA	FBgn0261881	l(2)35Be	lethal (2) 35Be	yes
CG42255	CG42255-PB	FBgn0259140	CG42255	-	yes
CG33139	Impbeta11-PA	FBgn0284254	Impbeta11	Importin beta11	yes
CG32130	stv-PE	FBgn0086708	stv	starvin	yes
CG43226	lute-PB	FBgn0262871	lute	lute	yes
CG44244	Glycogenin-PH	FBgn0265191	Glycogenin	Glycogenin	yes
CG46146	PRAS40-PA	FBgn0267824	PRAS40	Proline-rich Akt substrate 40 kDa	yes
CG5165	Pgm-PA	FBgn0003076	Pgm	phosphoglucose mutase	yes
CG5374	CCT1-PA	FBgn0003676	CCT1	Chaperonin containing TCP1 subunit 1	yes
CG4429	eIF4H1-PC	FBgn0262734	eIF4H1	eukaryotic translation initiation factor 4H1	yes
CG4428	Atg4a-PB	FBgn0031298	Atg4a	Autophagy-related 4a	yes
CG5605	eRF1-PH	FBgn0036974	eRF1	eukaryotic translation release factor 1	yes
CG8142	CG8142-PA	FBgn0030871	CG8142	-	yes
CG6235	tws-PI	FBgn0004889	tws	twins	yes
CG5642	eIF3l-PA	FBgn0036258	eIF3l	eukaryotic translation initiation factor 3 subunit l	yes
CG8023	eIF4E3-PA	FBgn0265089	eIF4E3	eukaryotic translation initiation factor 4E3	yes
CG6045	AOX3-PA	FBgn0038349	AOX3	Aldehyde oxidase 3	yes
CG7970	CG7970-PA	FBgn0035252	CG7970	-	yes
CG5684	Pop2-PE	FBgn0036239	Pop2	Pop2	yes
CG12758	sano-PF	FBgn0034408	sano	serrano	yes
CG10990	Pdcd4-PD	FBgn0030520	Pdcd4	Programmed cell death 4	yes
CG10881	eIF3g2-PA	FBgn0038796	eIF3g2	eukaryotic translation initiation factor 3 subunit g2	yes
CG10184	CG10184-PA	FBgn0039094	CG10184	-	yes
CG9177	eIF5-PC	FBgn0030719	eIF5	eukaryotic translation initiation factor 5	yes
CG8398	CG8398-PA	FBgn0035708	CG8398	-	yes
CG9748	bel-PA	FBgn0263231	bel	belle	yes
CG8190	eIF2Bgamma-PA	FBgn0034029	eIF2Bgamma	eukaryotic translation initiation factor 2B subunit gamma	yes
CG9977	AhcyL1-PA	FBgn0035371	AhcyL1	Adenosylhomocysteinase like 1	yes
CG9710	nudC-PA	FBgn0021768	nudC	nudC	yes
CG9535	mmy-PA	FBgn0259749	mmy	mummy	yes
CG1721	Pglym78-PB	FBgn0014869	Pglym78	Phosphoglyceromutase	no
CG17224	CG17224-PB	FBgn0031489	CG17224	-	no
CG14447	Grip-PB	FBgn0029830	Grip	Glutamate receptor binding protein	no
CG14213	Rcd-1-PC	FBgn0031047	Rcd-1	Required for cell differentiation 1	no
CG15532	hdc-PD	FBgn0010113	hdc	headcase	no
CG17237	CG17237-PA	FBgn0031410	CG17237	-	no
CG17046	klar-PF	FBgn0001316	klar	klarsicht	no
CG1702	GstT3-PA	FBgn0031117	GstT3	Glutathione S transferase T3	no
CG17027	CG17027-PA	FBgn0036553	CG17027	-	no
CG17029	CG17029-PA	FBgn0036551	CG17029	-	no
CG17146	Adk1-PA	FBgn0022709	Adk1	Adenylate kinase 1	no
CG1707	Glo1-PA	FBgn0283450	Glo1	Glyoxalase 1	no
CG15224	CkIIbeta-PG	FBgn0000259	CkIIbeta	Casein kinase II beta subunit	no
CG17520	CkIIalpha-PD	FBgn0264492	CkIIalpha	casein kinase IIalpha	no
CG17524	GstE3-PA	FBgn0063497	GstE3	Glutathione S transferase E3	no
CG17534	GstE9-PA	FBgn0063491	GstE9	Glutathione S transferase E9	no
CG1440	CG1440-PA	FBgn0030038	CG1440	-	no
CG14369	CG14369-PA	FBgn0038159	CG14369	-	no
CG17294	CG17294-PA	FBgn0032032	CG17294	-	no
CG17273	AdSS-PA	FBgn0027493	AdSS	Adenylosuccinate Synthetase	no
CG1743	Gs2-PF	FBgn0001145	Gs2	Glutamine synthetase 2	no
CG15329	hdm-PA	FBgn0029977	hdm	hold'em	no
CG1749	Uba5-PA	FBgn0030305	Uba5	Ubiquitin activating enzyme 5	no
CG1681	GstT4-PA	FBgn0030484	GstT4	Glutathione S transferase T4	no
CG14080	Mkp3-PA	FBgn0036844	Mkp3	Mitogen-activated protein kinase phosphatase 3	no
CG15784	CG15784-PB	FBgn0029766	CG15784	-	no
CG1404	Ran-PD	FBgn0020255	Ran	Ran	no
CG1411	CRMP-PB	FBgn0023023	CRMP	Collapsin Response Mediator Protein	no
CG1354	CG1354-PB	FBgn0030151	CG1354	-	no
CG16784	pr-PC	FBgn0003141	pr	purple	no
CG15739	CG15739-PB	FBgn0030347	CG15739	-	no
CG1633	Jafrac1-PA	FBgn0040309	Jafrac1	thioredoxin peroxidase 1	no
CG16728	Git-PA	FBgn0033539	Git	G protein-coupled receptor kinase interacting ArfGAP	no
CG14535	CG14535-PA	FBgn0031955	CG14535	-	no
CG3086	MAPk-Ak2-PE	FBgn0013987	MAPk-Ak2	MAP kinase activated protein-kinase-2	no
CG3018	lwr-PB	FBgn0010602	lwr	lesswright	no
CG31716	Cnot4-PJ	FBgn0051716	Cnot4	CCR4-NOT transcription complex subunit 4	no
CG2028	CkIalpha-PE	FBgn0015024	CkIalpha	Casein kinase Ialpha	no
CG3127	Pgk-PA	FBgn0250906	Pgk	Phosphoglycerate kinase	no
CG3174	Fmo-2-PA	FBgn0033079	Fmo-2	Flavin-containing monooxygenase 2	no
CG30000	GstT1-PA	FBgn0050000	GstT1	Glutathione S transferase T1	no
CG18811	Capr-PB	FBgn0042134	Capr	Caprin	no
CG3105	Pask-PA	FBgn0034950	Pask	PAS kinase	no
CG18319	ben-PB	FBgn0000173	ben	bendless	no
CG2846	CG2846-PA	FBgn0014930	CG2846	-	no
CG32068	Adi1-PB	FBgn0052068	Adi1	Acireductone dioxygenase 1	no
CG1873	eEF1alpha2-PB	FBgn0000557	eEF1alpha2	eukaryotic translation elongation factor 1 alpha 2	no
CG31692	fbp-PA	FBgn0032820	fbp	fructose-1,6-bisphosphatase	no
CG2863	Nle-PA	FBgn0021874	Nle	Notchless	no
CG3181	Ts-PA	FBgn0024920	Ts	Thymidylate synthase	no
CG17818	rdgBbeta-PA	FBgn0027872	rdgBbeta	rdgBbeta	no
CG17737	eIF1-PA	FBgn0035423	eIF1	eukaryotic translation initiation factor 1	no
CG1836	Rad23-PC	FBgn0026777	Rad23	Rad23	no
CG1912	Gycalpha99B-PA	FBgn0013972	Gycalpha99B	Guanylyl cyclase alpha-subunit at 99B	no
CG17962	Z600-PA	FBgn0004052	Z600	Z600	no
CG3689	CG3689-PC	FBgn0035987	CG3689	-	no
CG3954	csw-PA	FBgn0000382	csw	corkscrew	no
CG3989	ade5-PB	FBgn0020513	ade5	ade5	no
CG3788	CG3788-PA	FBgn0034800	CG3788	-	no
CG3800	CNBP-PB	FBgn0034802	CNBP	CCHC-type zinc finger nucleic acid binding protein	no
CG3821	AspRS-PC	FBgn0002069	AspRS	Aspartyl-tRNA synthetase	no
CG40045	CG40045-PC	FBgn0058045	CG40045	-	no
CG3318	Dat-PB	FBgn0019643	Dat	Dopamine N acetyltransferase	no
CG4067	pug-PC	FBgn0020385	pug	pugilist	no
CG33979	capt-PA	FBgn0261458	capt	capulet	no
CG32169	Rbp6-PG	FBgn0260943	Rbp6	RNA-binding protein 6	no
CG4062	ValRS-PA	FBgn0027079	ValRS	Valyl-tRNA synthetase	no
CG32823	Sdic3-PE	FBgn0052823	Sdic3	Sperm-specific dynein intermediate chain 3	no
CG4104	Tps1-PA	FBgn0027560	Tps1	Trehalose-6-phosphate synthase 1	no
CG32446	Atox1-PA	FBgn0052446	Atox1	Antioxidant 1 copper chaperone	no
CG32849	Hex-t2-PA	FBgn0042710	Hex-t2	Hex-t2	no
CG32487	CG32487-PA	FBgn0052487	CG32487	-	no
CG4143	mbf1-PC	FBgn0262732	mbf1	multiprotein bridging factor 1	no
CG4181	GstD2-PA	FBgn0010038	GstD2	Glutathione S transferase D2	no
CG3481	Adh-PF	FBgn0000055	Adh	Alcohol dehydrogenase	no
CG34455	Pdxk-PC	FBgn0085484	Pdxk	Pyridoxal kinase	no
CG34191	Ufm1-PB	FBgn0085220	Ufm1	Ubiquitin-fold modifier 1	no
CG34183	CG34183-PA	FBgn0085212	CG34183	-	no
CG4204	EloB-PA	FBgn0023212	EloB	Elongin B	no
CG33113	Rtnl1-PD	FBgn0053113	Rtnl1	Reticulon-like1	no
CG32319	Naa30B-PA	FBgn0052319	Naa30B	N(alpha)-acetyltransferase 30 B	no
CG32364	tut-PA	FBgn0052364	tut	tumorous testis	no
CG4035	eIF4E1-PB	FBgn0015218	eIF4E1	eukaryotic translation initiation factor 4E1	no
CG4265	Uch-PC	FBgn0010288	Uch	Ubiquitin carboxy-terminal hydrolase	no
CG4659	Srp54k-PA	FBgn0010747	Srp54k	Signal recognition particle protein 54k	no
CG43770	Sxl-PQ	FBgn0264270	Sxl	Sex lethal	no
CG4609	fax-PF	FBgn0014163	fax	failed axon connections	no
CG46283	vas-PA	FBgn0283442	vas	vasa	no
CG46339	CG46339-PE	FBgn0285963	CG46339	-	no
CG4665	Dhpr-PA	FBgn0035964	Dhpr	Dihydropteridine reductase	no
CG5063	Trax-PB	FBgn0038327	Trax	Translin associated factor X	no
CG4612	CG4612-PC	FBgn0035016	CG4612	-	no
CG4760	bol-PF	FBgn0011206	bol	boule	no
CG4501	bgm-PC	FBgn0027348	bgm	bubblegum	no
CG4798	l(2)k01209-PB	FBgn0022029	l(2)k01209	lethal (2) k01209	no
CG4919	Gclm-PA	FBgn0046114	Gclm	Glutamate-cysteine ligase modifier subunit	no
CG4912	eEF1delta-PA	FBgn0032198	eEF1delta	eukaryotic translation elongation factor 1 delta	no
CG5224	GstE11-PB	FBgn0034354	GstE11	Glutathione S transferase E11	no
CG45070	CTPsyn-PA	FBgn0266452	CTPsyn	CTP synthase	no
CG4422	Gdi-PA	FBgn0004868	Gdi	GDP dissociation inhibitor	no
CG5345	Eip55E-PB	FBgn0000566	Eip55E	Eip55E	no
CG4842	CG4842-PA	FBgn0036620	CG4842	-	no
CG5362	Mdh1-PA	FBgn0262782	Mdh1	Malate dehydrogenase 1	no
CG42317	Csk-PF	FBgn0262081	Csk	C-terminal Src kinase	no
CG4457	Srp19-PA	FBgn0015298	Srp19	Signal recognition particle protein 19	no
CG5288	Galk-PD	FBgn0263199	Galk	Galactokinase	no
CG44128	Src42A-PA	FBgn0264959	Src42A	Src oncogene at 42A	no
CG5164	GstE1-PA	FBgn0034335	GstE1	Glutathione S transferase E1	no
CG5166	Atx2-PC	FBgn0041188	Atx2	Ataxin-2	no
CG4347	UGP-PD	FBgn0035978	UGP	UGP	no
CG5105	Plap-PA	FBgn0024314	Plap	Phospholipase A2 activator protein	no
CG43657	Myo10A-PF	FBgn0263705	Myo10A	Myosin 10A	no
CG4584	dUTPase-PB	FBgn0250837	dUTPase	Deoxyuridine triphosphatase	no
CG5208	Patr-1-PA	FBgn0266053	Patr-1	Protein associated with topo II related - 1	no
CG5185	Tom-PA	FBgn0026320	Tom	Twin of m4	no
CG7675	CG7675-PC	FBgn0038610	CG7675	-	no
CG6598	Fdh-PA	FBgn0011768	Fdh	Formaldehyde dehydrogenase	no
CG6998	ctp-PB	FBgn0011760	ctp	cut up	no
CG6188	Gnmt-PA	FBgn0038074	Gnmt	Glycine N-methyltransferase	no
CG5676	CG5676-PA	FBgn0032200	CG5676	-	no
CG7436	Nmt-PA	FBgn0020392	Nmt	N-myristoyl transferase	no
CG6671	AGO1-PD	FBgn0262739	AGO1	Argonaute-1	no
CG6170	HDAC6-PB	FBgn0026428	HDAC6	Histone deacetylase 6	no
CG6203	Fmr1-PD	FBgn0028734	Fmr1	Fmr1	no
CG6169	DCP2-PA	FBgn0036534	DCP2	Decapping protein 2	no
CG5482	CG5482-PB	FBgn0034368	CG5482	-	no
CG7111	Rack1-PD	FBgn0020618	Rack1	Receptor of activated protein kinase C 1	no
CG6465	CG6465-PA	FBgn0037818	CG6465	-	no
CG5433	Klc-PB	FBgn0010235	Klc	Kinesin light chain	no
CG5434	Srp72-PA	FBgn0038810	Srp72	Signal recognition particle protein 72	no
CG6493	Dcr-2-PB	FBgn0034246	Dcr-2	Dicer-2	no
CG5384	Usp14-PA	FBgn0032216	Usp14	Ubiquitin specific protease 14	no
CG7138	r2d2-PA	FBgn0031951	r2d2	r2d2	no
CG5417	Srp14-PB	FBgn0038808	Srp14	Signal recognition particle protein 14	no
CG5565	CG5565-PA	FBgn0031335	CG5565	-	no
CG7641	Nca-PA	FBgn0013303	Nca	Neurocalcin	no
CG6302	Pfdn2-PA	FBgn0010741	Pfdn2	Prefoldin 2	no
CG5629	Ppcs-PC	FBgn0261285	Ppcs	Phosphopantothenoylcysteine synthetase	no
CG6198	CHORD-PA	FBgn0029503	CHORD	CHORD	no
CG6330	CG6330-PA	FBgn0039464	CG6330	-	no
CG5841	mib1-PA	FBgn0263601	mib1	mind bomb 1	no
CG7393	p38b-PA	FBgn0024846	p38b	p38b MAP kinase	no
CG6866	loqs-PD	FBgn0032515	loqs	loquacious	no
CG5848	cact-PB	FBgn0000250	cact	cactus	no
CG6783	fabp-PA	FBgn0037913	fabp	fatty acid binding protein	no
CG5793	CG5793-PD	FBgn0038858	CG5793	-	no
CG7392	Cka-PB	FBgn0044323	Cka	Connector of kinase to AP-1	no
CG5753	stau-PA	FBgn0003520	stau	staufen	no
CG6904	GlyS-PD	FBgn0266064	GlyS	Glycogen synthase	no
CG7770	Pfdn6-PA	FBgn0036918	Pfdn6	Prefoldin 6	no
CG6738	CG6738-PA	FBgn0039053	CG6738	-	no
CG6730	Cyp4d21-PA	FBgn0031925	Cyp4d21	Cyp4d21	no
CG7390	smp-30-PB	FBgn0038257	smp-30	Senescence marker protein-30	no
CG6951	CG6951-PB	FBgn0036959	CG6951	-	no
CG6957	Oscillin-PE	FBgn0031717	Oscillin	Oscillin	no
CG6058	Ald-PH	FBgn0000064	Ald	Aldolase	no
CG6838	ArfGAP3-PB	FBgn0037182	ArfGAP3	ADP-ribosylation factor GTPase activating protein 3	no
CG7892	nmo-PH	FBgn0011817	nmo	nemo	no
CG6946	glo-PC	FBgn0259139	glo	glorund	no
CG6673	GstO2-PB	FBgn0035906	GstO2	Glutathione S transferase O2	no
CG7865	Pngl-PC	FBgn0033050	Pngl	PNGase-like	no
CG5851	sds22-PA	FBgn0028992	sds22	sds22	no
CG5941	MCTS1-PA	FBgn0029833	MCTS1	Malignant T cell amplified sequence 1	no
CG6702	Cbp53E-PA	FBgn0004580	Cbp53E	Calbindin 53E	no
CG10237	CG10237-PC	FBgn0032783	CG10237	-	no
CG1044	dos-PA	FBgn0016794	dos	daughter of sevenless	no
CG10045	GstD1-PA	FBgn0001149	GstD1	Glutathione S transferase D1	no
CG11134	CG11134-PA	FBgn0030518	CG11134	-	no
CG10228	Pcf11-PB	FBgn0264962	Pcf11	Protein 1 of cleavage and polyadenylation factor 1	no
CG11009	Wbp2-PE	FBgn0036318	Wbp2	WW domain binding protein 2	no
CG10997	Clic-PA	FBgn0030529	Clic	Chloride intracellular channel	no
CG11001	FK506-bp2-PA	FBgn0013954	FK506-bp2	FK506-binding protein 2	no
CG13090	Uba4-PB	FBgn0032054	Uba4	Ubiquitin activating enzyme 4	no
CG11024	cl-PA	FBgn0000318	cl	clot	no
CG12559	rl-PC	FBgn0003256	rl	rolled	no
CG10160	ImpL3-PD	FBgn0001258	ImpL3	Ecdysone-inducible gene L3	no
CG11761	trsn-PA	FBgn0033528	trsn	translin	no
CG12352	san-PA	FBgn0024188	san	separation anxiety	no
CG10751	robl-PA	FBgn0024196	robl	roadblock	no
CG12363	Dlc90F-PA	FBgn0024432	Dlc90F	Dynein light chain 90F	no
CG1091	Tailor-PB	FBgn0037470	Tailor	Tailor	no
CG10523	park-PB	FBgn0041100	park	parkin	no
CG10527	CG10527-PA	FBgn0034583	CG10527	-	no
CG12279	CG12279-PA	FBgn0038080	CG12279	-	no
CG12424	ckn-PC	FBgn0033987	ckn	caskin	no
CG10520	tub-PC	FBgn0003882	tub	tube	no
CG11654	Ahcy-PA	FBgn0014455	Ahcy	Adenosylhomocysteinase	no
CG11533	Asator-PJ	FBgn0039908	Asator	Asator	no
CG10091	GstD9-PB	FBgn0038020	GstD9	Glutathione S transferase D9	no
CG12030	Gale-PA	FBgn0035147	Gale	UDP-galactose 4'-epimerase	no
CG11512	GstD4-PA	FBgn0010040	GstD4	Glutathione S transferase D4	no
CG10078	Prat2-PA	FBgn0041194	Prat2	Phosphoribosylamidotransferase 2	no
CG12131	eIF3j-PB	FBgn0027619	eIF3j	eukaryotic translation initiation factor 3 subunit j	no
CG11228	hpo-PA	FBgn0261456	hpo	hippo	no
CG10602	CG10602-PF	FBgn0032721	CG10602	-	no
CG10638	CG10638-PB	FBgn0036290	CG10638	-	no
CG11330	cort-PB	FBgn0000351	cort	cortex	no
CG10623	CG10623-PA	FBgn0032727	CG10623	-	no
CG11183	DCP1-PB	FBgn0034921	DCP1	Decapping protein 1	no
CG10252	CG10252-PA	FBgn0039104	CG10252	-	no
CG10697	Ddc-PB	FBgn0000422	Ddc	Dopa decarboxylase	no
CG10124	eIF4E4-PA	FBgn0035709	eIF4E4	eukaryotic translation initiation factor 4E4	no
CG10687	AsnRS-PA	FBgn0086443	AsnRS	Asparaginyl-tRNA synthetase	no
CG12896	CG12896-PA	FBgn0033521	CG12896	-	no
CG11550	CG11550-PA	FBgn0039864	CG11550	-	no
CG8863	Droj2-PD	FBgn0038145	Droj2	DnaJ-like-2	no
CG9834	EndoB-PD	FBgn0034433	EndoB	Endophilin B	no
CG9841	eEFSec-PA	FBgn0034627	eEFSec	eukaryotic translation elongation factor, selenocysteine-specific	no
CG9044	CG9044-PC	FBgn0031752	CG9044	-	no
CG8920	tapas-PF	FBgn0027529	tapas	tapas	no
CG8923	mei-218-PB	FBgn0002709	mei-218	meiotic 218	no
CG9734	glob1-PD	FBgn0027657	glob1	globin 1	no
CG8979	PI31-PF	FBgn0033669	PI31	Proteasome inhibitor 31 kDa	no
CG9553	chic-PA	FBgn0000308	chic	chickadee	no
CG9542	KFase-PB	FBgn0031821	KFase	Kynurenine formamidase	no
CG9735	TrpRS-PB	FBgn0010803	TrpRS	Tryptophanyl-tRNA synthetase	no
CG8994	exu-PD	FBgn0000615	exu	exuperantia	no
CG9769	eIF3f1-PA	FBgn0037270	eIF3f1	eukaryotic translation initiation factor 3 subunit f1	no
CG8715	lig-PA	FBgn0020279	lig	lingerer	no
CG8665	CG8665-PA	FBgn0032945	CG8665	-	no
CG8938	GstS1-PD	FBgn0010226	GstS1	Glutathione S transferase S1	no
CG9602	Ubc87F-PA	FBgn0267383	Ubc87F	Ubiquitin conjugating enzyme 87F	no
CG9588	CG9588-PA	FBgn0038166	CG9588	-	no
CG8340	128up-PA	FBgn0010339	128up	upstream of RpIII128	no
CG8774	CG8774-PA	FBgn0038136	CG8774	-	no
CG9285	Dip-B-PC	FBgn0000454	Dip-B	Dipeptidase B	no
CG9441	Pu-PA	FBgn0003162	Pu	Punch	no
CG9391	CG9391-PC	FBgn0037063	CG9391	-	no
CG8759	Nacalpha-PD	FBgn0086904	Nacalpha	Nascent polypeptide associated complex protein alpha subunit	no
CG9461	FBXO11-PB	FBgn0037760	FBXO11	F-box protein 11	no
CG9674	CG9674-PA	FBgn0036663	CG9674	-	no
CG8251	Pgi-PA	FBgn0003074	Pgi	Phosphoglucose isomerase	no
CG9961	CG9961-PB	FBgn0031451	CG9961	-	no
CG8416	Rho1-PD	FBgn0014020	Rho1	Rho1	no
CG8280	eEF1alpha1-PD	FBgn0284245	eEF1alpha1	eukaryotic translation elongation factor 1 alpha 1	no
CG8432	Rep-PA	FBgn0026378	Rep	Rab escort protein	no
CG8293	Diap2-PB	FBgn0015247	Diap2	Death-associated inhibitor of apoptosis 2	no
CG9390	AcCoAS-PD	FBgn0012034	AcCoAS	Acetyl Coenzyme A synthase	no
CG9999	RanGAP-PC	FBgn0003346	RanGAP	Ran GTPase activating protein	no
CG8503	SmydA-1-PA	FBgn0033917	SmydA-1	SET and MYND domain containing, arthropod-specific, member 1	no
CG15797	ric8a-PA	FBgn0028292	ric8a	ric8a	no
CG1594	hop-PA	FBgn0004864	hop	hopscotch	no
CG1495	CaMKI-PI	FBgn0016126	CaMKI	Calcium/calmodulin-dependent protein kinase I	no
CG17523	GstE2-PA	FBgn0063498	GstE2	Glutathione S transferase E2	no
CG14444	APC7-PA	FBgn0029879	APC7	Anaphase Promoting Complex subunit 7	no
CG13852	mats-PA	FBgn0038965	mats	mob as tumor suppressor	no
CG31137	twin-PE	FBgn0011725	twin	twin	no
CG1885	CG1885-PA	FBgn0030066	CG1885	-	no
CG3083	Prx6005-PA	FBgn0031479	Prx6005	Peroxiredoxin 6005	no
CG18315	Aprt-PD	FBgn0000109	Aprt	Adenine phosphoribosyltransferase	no
CG17904	CG17904-PA	FBgn0032597	CG17904	-	no
CG18505	Acyp2-PA	FBgn0038363	Acyp2	Acylphosphatase 2	no
CG4153	eIF2beta-PA	FBgn0004926	eIF2beta	eukaryotic translation initiation factor 2 subunit beta	no
CG33748	primo-1-PB	FBgn0040077	primo-1	primo-1	no
CG33546	gfzf-PB	FBgn0250732	gfzf	GST-containing FLYWCH zinc-finger protein	no
CG32479	Usp10-PA	FBgn0052479	Usp10	Ubiquitin specific protease 10	no
CG33100	eIF4EHP-PD	FBgn0053100	eIF4EHP	eukaryotic translation initiation factor 4E homologous protein	no
CG3724	Pgd-PA	FBgn0004654	Pgd	Phosphogluconate dehydrogenase	no
CG4190	Hsp67Bc-PA	FBgn0001229	Hsp67Bc	Heat shock gene 67Bc	no
CG43154	rudhira-PD	FBgn0266019	rudhira	rudhira	no
CG4810	eIF3d2-PA	FBgn0037994	eIF3d2	eukaryotic translation initiation factor 3 subunit d2	no
CG4924	icln-PA	FBgn0029079	icln	icln	no
CG4900	Irp-1A-PA	FBgn0024958	Irp-1A	Iron regulatory protein 1A	no
CG5094	Sgt-PA	FBgn0032640	Sgt	small glutamine-rich tetratricopeptide containing protein	no
CG4381	GstD3-PA	FBgn0010039	GstD3	Glutathione S transferase D3	no
CG6382	eRF3-PD	FBgn0020443	eRF3	eukaryotic translation release factor 3	no
CG8053	eIF1A-PA	FBgn0026250	eIF1A	eukaryotic translation initiation factor 1A	no
CG6364	CG6364-PA	FBgn0263398	CG6364	-	no
CG5603	CYLD-PB	FBgn0032210	CYLD	Cylindromatosis	no
CG7933	janA-PB	FBgn0001280	janA	janus A	no
CG6724	CG6724-PA	FBgn0032298	CG6724	-	no
CG7945	CG7945-PB	FBgn0036505	CG7945	-	no
CG6923	CG6923-PC	FBgn0037944	CG6923	-	no
CG6583	CG6583-PA	FBgn0032420	CG6583	-	no
CG5706	beta-PheRS-PA	FBgn0039175	beta-PheRS	Phenylalanyl-tRNA synthetase, beta-subunit	no
CG7650	CG7650-PA	FBgn0036519	CG7650	-	no
CG10033	for-PI	FBgn0000721	for	foraging	no
CG13072	PDCD-5-PA	FBgn0036580	PDCD-5	Programmed Cell Death 5	no
CG10306	eIF3k-PA	FBgn0034654	eIF3k	eukaryotic translation initiation factor 3 subunit k	no
CG10837	eIF4B-PF	FBgn0020660	eIF4B	eukaryotic translation initiation factor 4B	no
CG10627	nst-PA	FBgn0036298	nst	nesthocker	no
CG11765	Prx2540-2-PA	FBgn0033518	Prx2540-2	Peroxiredoxin 2540-2	no
CG11055	Hsl-PC	FBgn0034491	Hsl	Hormone-sensitive lipase	no
CG12177	CG12177-PC	FBgn0030510	CG12177	-	no
CG11372	galectin-PA	FBgn0031213	galectin	galectin	no
CG8402	PpD3-PB	FBgn0005777	PpD3	Protein phosphatase D3	no
CG8239	CG8239-PA	FBgn0030683	CG8239	-	no
CG8636	eIF3g1-PA	FBgn0029629	eIF3g1	eukaryotic translation initiation factor 3 subunit g1	no
CG8335	eIF3f2-PA	FBgn0033069	eIF3f2	eukaryotic translation initiation factor 3 subunit f2	no
CG9099	DENR-PB	FBgn0030802	DENR	Density regulated protein	no
CG9486	AANATL2-PB	FBgn0031791	AANATL2	Arylalkylamine N-acyltransferase-like 2	no

## Sheet: endocytic TO substrates
List of endocytic turnover substrates.
Annotation Symbol	Gene Symbol	Gene Name
CG10019	CG10019	-
CG10060	Galphai	G protein alpha i subunit
CG10106	Tsp42Ee	Tetraspanin 42Ee
CG10134	beat-Va	beat-Va
CG10181	Mdr65	Multi drug resistance 65
CG10226	CG10226	-
CG10236	LanA	Laminin A
CG10260	PI4KIIIalpha	Phosphatidylinositol 4-kinase III alpha
CG10275	kon	kon-tiki
CG10359	CG10359	-
CG10382	wrapper	wrapper
CG10443	Lar	Leukocyte-antigen-related-like
CG10449	Catsup	Catecholamines up
CG10505	CG10505	-
CG10537	Rdl	Resistant to dieldrin
CG10545	Gbeta13F	G protein beta-subunit 13F
CG10564	Ac78C	Adenylyl cyclase 78C
CG10624	sinu	sinuous
CG10633	Ir64a	Ionotropic receptor 64a
CG10641	Swip-1	Swiprosin-1
CG1076	Vha14-2	Vacuolar H[+] ATPase 14kD subunit 2
CG10763	Gbeta5	Gbeta5
CG10772	Fur1	Furin 1
CG10830	Ktl	Kctd12-like
CG1084	Cont	Contactin
CG1088	Vha26	Vacuolar H[+]-ATPase 26kD subunit
CG1090	CG1090	-
CG10960	CG10960	-
CG11064	apolpp	apolipophorin
CG11081	PlexA	Plexin A
CG11111	rdgB	retinal degeneration B
CG11136	Lrt	Leucine-rich tendon-specific protein
CG11144	mGluR	metabotropic Glutamate Receptor
CG11147	CG11147	-
CG11210	CG11210	-
CG11212	Ptr	Patched-related
CG11303	TM4SF	Transmembrane 4 superfamily
CG11328	Nhe3	Na[+]/H[+] hydrogen exchanger 3
CG11348	nAChRbeta1	nicotinic Acetylcholine Receptor beta1
CG11377	CG11377	-
CG1150	Osi3	Osiris 3
CG11516	Ptp99A	Protein tyrosine phosphatase 99A
CG11527	Tig	Tiggrin
CG1153	Osi7	Osiris 7
CG11575	Ir100a	Ionotropic receptor 100a
CG11579	arm	armadillo
CG11665	CG11665	-
CG11709	PGRP-SA	Peptidoglycan recognition protein SA
CG11895	stan	starry night
CG11897	CG11897	-
CG12004	CG12004	-
CG12121	CG12121	-
CG1213	CG1213	-
CG12199	kek5	kekkon5
CG12251	AQP	aquaporin
CG12303	Ir67b	Ionotropic receptor 67b
CG12403	Vha68-1	Vacuolar H[+] ATPase 68kD subunit 1
CG12437	raw	raw
CG12526	Or67a	Odorant receptor 67a
CG12531	CG12531	-
CG12602	Vha100-5	Vacuolar H[+] ATPase 100kD subunit 5
CG12676	ed	echinoid
CG1268	VhaM9.7-a	Vacuolar H[+] ATPase M9.7 subunit a
CG12783	CG12783	-
CG12787	hoe1	hoepel1
CG12789	santa-maria	scavenger receptor acting in neural tissue and majority of rhodopsin is absent
CG12840	Tsp42El	Tetraspanin 42El
CG12843	Tsp42Ei	Tetraspanin 42Ei
CG12845	Tsp42Ef	Tetraspanin 42Ef
CG12846	Tsp42Ed	Tetraspanin 42Ed
CG12858	jef	jet fuel
CG12869	CG12869	-
CG12906	Gr47a	Gustatory receptor 47a
CG12908	Ndg	Nidogen/entactin
CG1298	kune	kune-kune
CG1311	Ctl1	Choline transporter-like 1
CG13388	Akap200	A kinase anchor protein 200
CG13426	CG13426	-
CG13432	qsm	quasimodo
CG1358	CG1358	-
CG13592	Ir60e	Ionotropic receptor 60e
CG13633	AstA	Allatostatin A
CG13726	Or74a	Odorant receptor 74a
CG13743	CG13743	-
CG13788	Gr28b	Gustatory receptor 28b
CG1389	tor	torso
CG13907	CG13907	-
CG14076	Ir75d	Ionotropic receptor 75d
CG14351	haf	hattifattener
CG14376	Ir87a	Ionotropic receptor 87a
CG14430	bou	boudin
CG14439	CG14439	-
CG1448	Inx3	Innexin 3
CG14709	Mrp4	Multidrug resistance protein 4
CG14734	Tk	Tachykinin
CG14741	ATP8B	ATPase 8B
CG14743	CG14743	-
CG14779	pck	pickel
CG14871	Trissin	Trissin
CG14987	Gr64d	Gustatory receptor 64d
CG1506	Ac3	Ac3
CG15096	CG15096	-
CG1511	Eph	Eph receptor tyrosine kinase
CG15274	CG33310	-
CG15371	Gr8a	Gustatory receptor 8a
CG15427	tutl	turtle
CG15444	ine	inebriated
CG15520	Capa	Capability
CG15593	Osi10	Osiris 10
CG15596	Osi11	Osiris 11
CG1560	mys	myospheroid
CG15860	pain	painless
CG1607	CG1607	-
CG1615	Ork1	Open rectifier K[+] channel 1
CG1634	Nrg	Neuroglian
CG16857	bdl	borderless
CG16932	Eps-15	Epidermal growth factor receptor pathway substrate clone 15
CG16991	Tsp66A	Tetraspanin 66A
CG1709	Vha100-1	Vacuolar H[+] ATPase 100kD subunit 1
CG17245	PlexB	Plexin B
CG1725	dlg1	discs large 1
CG1732	Gat	GABA transporter
CG17332	VhaSFD	Vacuolar H[+]-ATPase SFD subunit
CG17471	PIP4K	Phosphatidylinositol 5-phosphate 4-kinase
CG17646	CG17646	-
CG17660	CG17660	-
CG17678	cta	concertina
CG17697	fz	frizzled
CG1771	mew	multiple edematous wings
CG1780	Idgf4	Imaginal disc growth factor 4
CG1783	Slip1	Slip1
CG17853	Or43b	Odorant receptor 43b
CG17867	Or10a	Odorant receptor 10a
CG17922	CngB	Cyclic nucleotide-gated ion channel subunit B
CG17929	CG17929	-
CG17941	ds	dachsous
CG18085	sev	sevenless
CG1817	Ptp10D	Protein tyrosine phosphatase 10D
CG18287	ppk19	pickpocket 19
CG18437	unc80	uncoordinated 80
CG18617	Vha100-2	Vacuolar H[+] ATPase 100kD subunit 2
CG18660	Nckx30C	Nckx30C
CG18734	Fur2	Furin 2
CG18788	CG18788	-
CG18803	Psn	Presenilin
CG18817	Tsp42Ea	Tetraspanin 42Ea
CG1909	CG1909	-
CG1916	Wnt2	Wnt oncogene analog 2
CG1956	Rap1	Rap1 GTPase
CG2061	CG2061	-
CG2078	Myd88	Myd88
CG2105	Corin	Corin
CG2185	elm	ethanol sensitive with low memory
CG2204	Galphao	G protein alpha o subunit
CG2507	sas	stranded at second
CG2671	l(2)gl	lethal (2) giant larvae
CG2727	emp	epithelial membrane protein
CG2736	CG2736	-
CG2791	CD98hc	CD98 heavy chain
CG2813	cold	coiled
CG2835	Galphas	G protein alpha s subunit
CG2849	Rala	Ras-like protein A
CG2893	zyd	zydeco
CG2934	VhaAC39-1	Vacuolar H[+] ATPase AC39 subunit 1
CG30021	metro	menage a trois
CG30035	Tret1-1	Trehalose transporter 1-1
CG30191	Gr59b	Gustatory receptor 59b
CG3036	CG3036	-
CG30361	mtt	mangetout
CG3039	ogre	optic ganglion reduced
CG30394	CG30394	-
CG31059	Gr98b	Gustatory receptor 98b
CG31094	LpR1	Lipophorin receptor 1
CG31106	CG31106	-
CG31150	cv-d	crossveinless d
CG31195	CG31195	-
CG31221	CG31221	-
CG31336	Gr93b	Gustatory receptor 93b
CG31605	Bsg	Basigin
CG3161	Vha16-1	Vacuolar H[+] ATPase 16kD subunit 1
CG31620	Gr39b	Gustatory receptor 39b
CG3164	CG3164	-
CG31660	smog	smog
CG31663	CG31663	-
CG3168	CG3168	-
CG31689	CG31689	-
CG31744	Gr36b	Gustatory receptor 36b
CG31795	IA-2	IA-2 protein tyrosine phosphatase
CG31832	CG31832	-
CG31839	NimB2	Nimrod B2
CG31911	Ent2	Equilibrative nucleoside transporter 2
CG3216	CG3216	-
CG32206	CG32206	-
CG32209	serp	serpentine
CG3252	NAAT1	Nutrient Amino Acid Transporter 1
CG32556	chas	chascon
CG32592	hiw	highwire
CG32717	sdt	stardust
CG32795	CG32795	-
CG32848	VAChT	Vesicular acetylcholine transporter
CG33119	NimB1	Nimrod B1
CG33203	CG33203	-
CG3322	LanB2	Laminin B2
CG33264	Or69a	Odorant receptor 69a
CG33296	CG33296	-
CG33472	qvr	quiver
CG33492	Ir41a	Ionotropic receptor 41a
CG33531	Ddr	Discoidin domain receptor
CG3359	mfas	midline fasciclin
CG3382	Oatp58Db	Organic anion transporting polypeptide 58Db
CG33950	trol	terribly reduced optic lobes
CG33970	CG33970	-
CG33988	Mid1	Mid1
CG34056	CG34056	-
CG34120	CG34120	-
CG34139	Nlg4	Neuroligin 4
CG3424	path	pathetic
CG34355	CG34355	-
CG34368	Fili	Fish-lips
CG34380	smal	smoke alarm
CG34389	cv-c	crossveinless c
CG34396	CG34396	-
CG3569	Or59b	Odorant receptor 59b
CG3572	vimar	visceral mesodermal armadillo-repeats
CG3619	Dl	Delta
CG3624	babos	babos
CG3665	Fas2	Fasciclin 2
CG3722	shg	shotgun
CG3747	Eaat1	Excitatory amino acid transporter 1
CG3759	Mco1	Multicopper oxidase-1
CG3762	Vha68-2	Vacuolar H[+] ATPase 68 kDa subunit 2
CG3811	Oatp30B	Organic anion transporting polypeptide 30B
CG3822	CG3822	-
CG3856	Oamb	Octopamine receptor in mushroom bodies
CG3897	blot	bloated tubules
CG3903	Gli	Gliotactin
CG3936	N	Notch
CG3979	Indy	I'm not dead yet
CG4007	Nrk	Neurospecific receptor kinase
CG4019	Eglp4	Entomoglyceroporin 4
CG40263	MFS17	Major Facilitator Superfamily Transporter 17
CG42235	CG42235	-
CG42242	beat-VII	beat-VII
CG42252	mmd	mind-meld
CG42253	Ndae1	Na[+]-driven anion exchanger 1
CG42258	CG42258	-
CG42265	CG42265	-
CG42298	Ir94e	Ionotropic receptor 94e
CG42314	PMCA	plasma membrane calcium ATPase
CG42315	Ir93a	Ionotropic receptor 93a
CG42339	CG42339	-
CG42340	CG42340	-
CG42345	laccase2	laccase 2
CG42349	Pkcdelta	Protein kinase C delta
CG42492	CG42492	-
CG4250	CG4250	-
CG42601	Cad86C	Cadherin 86C
CG42611	mgl	Megalin
CG42612	plx	pollux
CG42613	CG42613	-
CG42701	CngA	Cyclic nucleotide-gated ion channel subunit A
CG42748	CG42748	-
CG42796	5-HT2B	5-hydroxytryptamine (serotonin) receptor 2B
CG4280	crq	croquemort
CG42829	CadN2	Cadherin-N2
CG4288	MFS9	Major Facilitator Superfamily Transporter 9
CG43066	CG43066	-
CG43079	nrm	neuromusculin
CG43224	Gfrl	Glial cell line-derived neurotrophic family receptor-like
CG43368	cac	cacophony
CG4357	Ncc69	sodium chloride cotransporter 69
CG4370	Irk2	Inwardly rectifying potassium channel 2
CG4379	Pka-C1	Protein kinase, cAMP-dependent, catalytic subunit 1
CG43795	CG43795	-
CG44098	CG44098	-
CG44122	Piezo	Piezo
CG44128	Src42A	Src oncogene at 42A
CG44240	Trpm	Transient receptor potential cation channel, subfamily M
CG44252	CG44252	-
CG4437	PGRP-LF	Peptidoglycan recognition protein LF
CG45760	JYalpha	JYalpha
CG4587	CG4587	-
CG4590	Inx2	Innexin 2
CG4690	Tsp5D	Tetraspanin 5D
CG4829	CG4829	-
CG4991	CG4991	-
CG4999	Tsp66E	Tetraspanin 66E
CG5075	Vha68-3	Vacuolar H[+] ATPase 68kD subunit 3
CG5080	CG5080	-
CG5227	sdk	sidekick
CG5284	ClC-c	Chloride channel-c
CG5315	AdipoR	Adiponectin receptor
CG5348	CG5348	-
CG5372	ItgaPS5	Integrin alphaPS5 subunit
CG5549	CG5549	-
CG5592	CG5592	-
CG5594	kcc	kazachoc
CG5670	Atpalpha	Na pump alpha subunit
CG5685	Calx	Na/Ca-exchange protein
CG5789	CG5789	-
CG5803	Fas3	Fasciclin 3
CG5820	Gp150	Gp150
CG5847	zye	zye
CG5905	Nep1	Neprilysin 1
CG5912	arr	arrow
CG5983	ACXC	ACXC
CG6120	Tsp96F	Tetraspanin 96F
CG6126	CG6126	-
CG6151	fwe	flower
CG6213	Vha13	Vacuolar H[+] ATPase 13kD subunit
CG6214	MRP	Multidrug-Resistance like Protein 1
CG6230	CG6230	-
CG6231	CG6231	-
CG6234	Dtg	Dpp target gene
CG6265	Nep5	Neprilysin 5
CG6445	Cad74A	Cadherin 74A
CG6499	Amt	Ammonium transporter
CG6509	Dlg5	Discs large 5
CG6515	TkR86C	Tachykinin-like receptor at 86C
CG6536	mthl4	methuselah-like 4
CG6703	CASK	CASK
CG6706	GABA-B-R2	metabotropic GABA-B receptor subtype 2
CG6723	CG6723	-
CG6798	nAChRbeta2	nicotinic Acetylcholine Receptor beta2
CG6827	Nrx-IV	Neurexin IV
CG6890	Tollo	Tollo
CG6906	CAH2	Carbonic anhydrase 2
CG6977	Cad87A	Cadherin 87A
CG7002	Hml	Hemolectin
CG7012	nct	nicastrin
CG7050	Nrx-1	Neurexin 1
CG7100	CadN	Cadherin-N
CG7259	Best4	Bestrophin 4
CG7364	TM9SF4	Transmembrane 9 superfamily protein member 4
CG7411	ort	ora transientless
CG7449	hbs	hibris
CG7497	CG7497	-
CG7523	CG7523	-
CG7535	GluClalpha	GluClalpha
CG7586	Mcr	Macroglobulin complement-related
CG7625	VhaM9.7-b	Vacuolar H[+] ATPase M9.7 subunit b
CG7635	Mec2	Mec2
CG7662	veli	veli
CG7708	CG7708	-
CG7806	CG7806	-
CG7887	TkR99D	Tachykinin-like receptor at 99D
CG7888	CG7888	-
CG7904	put	punt
CG7978	Ac76E	Adenylyl cyclase 76E
CG8008	CG8008	-
CG8029	VhaAC45	Vacuolar H[+] ATPase AC45 accessory subunit
CG8048	Vha44	Vacuolar H[+] ATPase 44kD subunit
CG8049	Btk29A	Btk family kinase at 29A
CG8095	scb	scab
CG8098	Picot	Picot
CG8121	pasi2	pasiflora 2
CG8167	Ilp2	Insulin-like peptide 2
CG8186	Vha36-1	Vacuolar H[+] ATPase 36kD subunit 1
CG8201	par-1	par-1
CG8210	Vha14-1	Vacuolar H[+] ATPase 14kD subunit 1
CG8222	Pvr	PDGF- and VEGF-receptor related
CG8234	Tret1-2	Trehalose transporter 1-2
CG8261	Ggamma1	G protein gamma 1
CG8279	Pde6	Phosphodiesterase 6
CG8285	boss	bride of sevenless
CG8310	Vha36-3	Vacuolar H[+] ATPase 36kD subunit 3
CG8348	Dh44	Diuretic hormone 44
CG8380	DAT	Dopamine transporter
CG8389	CG8389	-
CG8399	CG8399	-
CG8403	SP2353	SP2353
CG8444	VhaM8.9	Vacuolar H[+] ATPase M8.9 accessory subunit
CG8527	ppk23	pickpocket 23
CG8595	Toll-7	Toll-7
CG8602	CG8602	-
CG8604	Amph	Amphiphysin
CG8632	ZnT49B	Zinc transporter 49B
CG8654	CG8654	-
CG8663	nrv3	nervana 3
CG8681	clumsy	clumsy
CG8770	Gbeta76C	G protein beta-subunit 76C
CG8795	PK2-R2	Pyrokinin 2 receptor 2
CG8799	l(2)03659	lethal (2) 03659
CG8888	CG8888	-
CG8916	CG8916	-
CG8967	otk	off-track
CG9066	MSBP	membrane steroid binding protein
CG9109	CG9109	-
CG9128	Sac1	Sac1 phosphatase
CG9195	Scamp	Scamp
CG9256	Nhe2	Na[+]/H[+] hydrogen exchanger 2
CG9258	nrv1	nervana 1
CG9261	nrv2	nervana 2
CG9270	CG9270	-
CG9317	CarT	Carcinine transporter
CG9326	vari	varicose
CG9335	twit	target of wit
CG9375	Ras85D	Ras oncogene at 85D
CG9472	brv1	brivido-1
CG9565	Nep3	Neprilysin 3
CG9623	if	inflated
CG9634	goe	gone early
CG9655	nes	nessy
CG9657	CG9657	-
CG9668	Rh4	Rhodopsin 4
CG9704	Nrt	Neurotactin
CG9761	Nep2	Neprilysin 2
CG9796	GILT1	Gamma-interferon-inducible lysosomal thiol reductase 1
CG9885	dpp	decapentaplegic
CG9887	VGlut	Vesicular glutamate transporter
CG9907	para	paralytic
CG9990	CG9990	-

## Sheet: endo machinery
List of endosomal machinery proteins.
Annotation Symbol	Gene Symbol	Gene Name
CG12753	ema	endosomal maturation defective
CG8506	Rbsn-5	Rabenosyn-5
CG10986	g	garnet
CG13176	wash	washout
CG1599	Vamp7	Vesicle-associated membrane protein 7
CG9994	Rab9	Rab9
CG8428	spin	spinster
CG5081	Syx7	Syntaxin 7
CG8228	Vps45	Vacuolar protein sorting 45
CG6355	fab1	fab1 kinase
CG9311	mop	myopic
CG32350	Vps11	Vacuolar protein sorting 11
CG4764	Vps29	Vacuolar protein sorting 29
CG3664	Rab5	Rab5
CG4108	Chmp1	Charged multivesicular body protein 1
CG14980	Ccz1	Caffeine, calcium, zinc sensitivity 1
CG5373	Pi3K59F	Phosphotidylinositol 3 kinase 59F
CG4618	CHMP2B	Charged multivesicular body protein 2b
CG4780	Membrin	Membrin
CG18028	lt	light
CG3279	Vti1a	Vesicle transport through interaction with t-SNAREs 1a
CG14782	rush	rush hour
CG2929	Pi4KIIalpha	Pi4KIIalpha
CG8282	Snx6	Sorting nexin 6
CG11926	Mon1	Monensin sensitivity 1
CG8454	Vps16A	Vacuolar protein sorting 16A
CG9712	TSG101	Tumor susceptibility gene 101
CG5284	ClC-c	Chloride channel-c
CG5625	Vps35	Vacuolar protein sorting 35
CG5734	CG5734	-
CG4074	CG4074	-
CG1709	Vha100-1	Vacuolar H[+] ATPase 100kD subunit 1
CG5658	Klp98A	Kinesin-like protein at 98A
CG6811	RhoGAP68F	Rho GTPase activating protein at 68F
CG15099	CG15099	-
CG10711	Vps36	Vacuolar protein sorting 36
CG7371	Vps52	Vacuolar protein sorting 52
CG43194	hemo	hemotin
CG2903	Hrs	Hepatocyte growth factor regulated tyrosine kinase substrate
CG13957	SWIP	Strumpellin and WASH-interacting protein
CG4212	Rab14	Rab14
CG32758	CG32758	-
CG12008	kst	karst
CG8014	Rme-8	Receptor mediated endocytosis 8
CG10277	godzilla	godzilla E3 ubiquitin protein ligase
CG14542	Vps2	Vacuolar protein sorting 2
CG3093	dor	deep orange
CG9746	Vps15	Vacuolar protein sorting 15
CG6410	Snx16	Sorting nexin 16
CG14804	Vps26	Vacuolar protein sorting 26
CG12001	spartin	spartin
CG3762	Vha68-2	Vacuolar H[+] ATPase 68 kDa subunit 2
CG6259	Vps60	Vacuolar protein sorting 60
CG31009	Cad99C	Cadherin 99C
CG4030	Rbpn-5	Rabaptin-5
CG4713	l(2)gd1	lethal (2) giant discs 1
CG10103	CG10103	-
CG6842	Vps4	Vacuolar protein sorting 4
CG5483	Lrrk	Leucine-rich repeat kinase
CG30423	CG30423	-
CG5915	Rab7	Rab7
CG2774	Snx1	Sorting nexin 1
CG12393	CG12393	-
CG11526	Strip	Striatin interacting protein
CG9739	fz2	frizzled 2
CG32678	Rab9D	Rab at 9D
CG9339	sky	skywalker
CG4624	VhaAC39-2	Vacuolar H[+] ATPase AC39 subunit 2
CG9850	sona	sol narae
CG2108	Rab23	Rab23
CG6856	Dysb	Dysbindin
CG5730	AnxB9	Annexin B9
CG1115	Vps37B	Vacuolar protein sorting 37B
CG3936	N	Notch
CG11727	Evi5	Ecotropic viral integration site 5
CG8156	Arf51F	ADP ribosylation factor at 51F
CG9100	Rab30	Rab30
CG12772	CG12772	-
CG7452	Syx17	Syntaxin 17
CG8183	Khc-73	Kinesin heavy chain 73
CG32673	Rab9E	Rab at 9E
CG9063	Rich	RIC1 homolog
CG4264	Hsc70-4	Heat shock protein cognate 4
CG34255	Blos3	Biogenesis of lysosome-related organelles complex 1, subunit 3
CG4921	Rab4	Rab4
CG6116	Uvrag	UV-resistance associated gene
CG3722	shg	shotgun
CG1515	Ykt6	YKT6 v-SNARE
CG2093	Vps13	Vacuolar protein sorting 13
CG12946	Whamy	WHAMM and JMY related
CG8594	ClC-b	Chloride channel-b
CG9138	uif	uninflatable
CG34384	CG34384	-
CG32209	serp	serpentine
CG7192	Mvb12	Multivesicular body subunit 12
CG7890	Hs3st-B	Heparan sulfate 3-O sulfotransferase-B
CG7012	Nct	Nicastrin
CG5771	Rab11	Rab11
CG10144	Vps8	Vacuolar protein sorting 8
CG14133	Pldn	Pallidin
CG14026	tkv	thickveins
CG12230	car	carnation
CG17697	fz	frizzled
CG17060	Rab10	Rab10
CG33198	pen-2	presenilin enhancer
CG8287	Rab8	Rab8
CG4080	CG4080	-
CG6607	CG6607	-
CG10642	Klp64D	Kinesin-like protein at 64D
CG4071	Vps20	Vacuolar protein sorting 20
CG3573	Ocrl	Oculocerebrorenal syndrome of Lowe
CG6939	Sbf	SET domain binding factor
CG9885	dpp	decapentaplegic
CG32670	Rab9Fb	Rab at 9Fb
CG11988	neur	neuralized
CG42250	lqfR	liquid facets-Related
CG15168	CG15168	-
CG17369	Vha55	Vacuolar H[+]-ATPase 55kD subunit
CG6359	Snx3	Sorting nexin 3
CG31118	RabX4	RabX4
CG3309	CG3309	-
CG3671	Mvl	Malvolio
CG12737	Crag	Calmodulin-binding protein related to a Rab3 GDP/GTP exchange protein
CG2885	RabX2	RabX2
CG42388	Nost	Nostrin
CG3338	Vps53	Vacuolar protein sorting 53
CG7197	Arl5	ADP-ribosylation factor-like 5
CG13320	Sans	Scaffold protein containing ankyrin repeats and SAM domain
CG5498	CG5498	-
CG5582	Cln3	Cln3
CG12876	ALiX	ALG-2 interacting protein X
CG3129	Rab18	Rab18
CG33991	nuf	nuclear fallout
CG32177	Ndfip	Nedd4 family interacting protein
CG6623	SIDL	Shal Interactor of Di-Leucine Motif
CG14184	CG14184	-
CG15667	Sara	Smad anchor for receptor activation
CG11621	Pi3K68D	Phosphotidylinositol 3 kinase 68D
CG1900	Rab40	Rab40
CG7062	Rab19	Rab19
CG4996	Vps50	Vacuolar protein sorting 50
CG6637	lsn	larsen
CG31729	CG31729	-
CG11066	scaf	scarface
CG18803	Psn	Presenilin
CG34410	Rab26	Rab26
CG2934	VhaAC39-1	Vacuolar H[+] ATPase AC39 subunit 1
CG34131	Muted	Muted
CG6601	Rab6	Rab6
CG8824	fdl	fused lobes
CG4889	wg	wingless
CG14750	Vps25	Vacuolar protein sorting 25
CG11178	CG11178	-
CG6521	Stam	Signal transducing adaptor molecule
CG6707	CG6707	-
CG3619	Dl	Delta
CG11561	smo	smoothened
CG6518	inaC	inactivation no afterpotential C
CG2855	aph-1	anterior pharynx defective 1
CG9575	Rab35	Rab35
CG9779	Vps24	Vacuolar protein sorting 24
CG10653	hook	hook
CG4637	hh	hedgehog
CG3870	RabX1	RabX1
CG10620	Tsf2	Transferrin 2
CG7967	Vta1	Vesicle trafficking 1
CG13533	asrij	asrij
CG12770	Vps28	Vacuolar protein sorting 28
CG33094	Synd	Syndapin
CG4005	yki	yorkie
CG8743	Trpml	Transient receptor potential cation channel, mucolipin
CG9139	Rabex-5	Rabaptin-5-associated exchange factor for Rab5
CG3766	scat	scattered
CG5127	Vps33B	Vacuolar protein sorting 33B
CG12132	c11.1	c11.1
CG13442	CG13442	-
CG16957	CG16957	-
CG11328	Nhe3	Na[+]/H[+] hydrogen exchanger 3
CG33635	CG33635	-
CG32671	Rab9Fa	Rab at 9Fa
CG7034	Sec15	Secretory 15
CG17352	Culd	CUB and LDLa domain
CG4966	HPS4	Hermansky-Pudlak Syndrome 4
CG6498	dop	drop out
CG17515	Rab21	Rab21
CG5988	upd2	unpaired 2
CG11753	CG11753	-
CG30077	Blos1	Biogenesis of lysosome-related organelles complex 1, subunit 1
CG8444	VhaM8.9	Vacuolar H[+] ATPase M8.9 accessory subunit
CG43479	nwk	nervous wreck
CG2679	gol	goliath
CG9089	wus	wurst
CG12156	Rab39	Rab39
CG8055	shrb	shrub
CG3532	GCC185	GRIP and coiled-coil domain containing 185 kDa
CG17943	comm	commissureless
CG5912	arr	arrow
CG18112	Vps16B	Vacuolar protein sorting 16B
CG8683	mon2	monensin sensitivity 2
CG7449	hbs	hibris
CG9807	Rab9Db	Rab at 9Db
CG10776	wit	wishful thinking
CG8843	Sec5	Secretory 5
CG1887	dsb	debris buster
CG9113	AP-1gamma	Adaptor Protein complex 1, gamma subunit
CG8732	Acsl	Acyl-CoA synthetase long-chain
CG5429	Atg6	Autophagy-related 6
CG1116	CG1116	-
CG5490	Tl	Toll
CG5803	Fas3	Fasciclin 3
CG6210	wls	wntless
CG10011	CG10011	-
CG7686	LTV1	LTV1 ribosome biogenesis factor
CG8024	Rab32	Rab32
CG31020	spdo	sanpodo
CG15087	Vps51	Vacuolar protein sorting 51
