# Supplementary material for: Glucocerebrosidase deficiency promotes protein aggregation through dysregulation of extracellular vesicles
Source: PLoS Genet. 2018 Sep 26;14(9):e1007694. doi: 10.1371/journal.pgen.1007694 (PMC6175534; doi:10.1371/journal.pgen.1007694)
Supplement: S3 Data — (XLSX) [file pgen.1007694.s008.xlsx]

## Sheet: fly EV-associated proteins
Compiled list of EV-associated proteins detected in Drosophila cells.
Annotation Symbol	Gene Symbol	Gene Name
CG13610	Orct2	Organic cation transporter 2
CG11624	Ubi-p63E	Ubiquitin-63E
CG8340	128up	upstream of RpIII128
CG31196	14-3-3epsilon	14-3-3epsilon
CG17870	14-3-3zeta	14-3-3zeta
CG9020	ArgRS	Arginyl-tRNA synthetase
CG10506	GlnRS	Glutaminyl-tRNA synthetase
CG5394	GluProRS	Glutamyl-prolyl-tRNA synthetase
CG9390	AcCoAS	Acetyl Coenzyme A synthase
CG12051	Act42A	Actin 42A
CG4027	Act5C	Actin 5C
CG3989	ade5	ade5
CG4260	AP-2alpha	Adaptor Protein complex 2, alpha subunit
CG1913	alphaTub84B	alpha-Tubulin at 84B
CG2512	alphaTub84D	alpha-Tubulin at 84D
CG5730	AnxB9	Annexin B9
CG9579	AnxB10	Annexin B10
CG9968	AnxB11	Annexin B11
CG10954	Arpc2	Actin-related protein 2/3 complex, subunit 2
CG8156	Arf51F	ADP ribosylation factor at 51F
CG6025	Arl1	ADP ribosylation factor-like 1
CG8385	Arf79F	ADP ribosylation factor at 79F
CG9901	Arp2	Actin-related protein 2
CG7558	Arp3	Actin-related protein 3
CG6174	Arp1	Actin-related protein 1
CG5670	Atpalpha	Na pump alpha subunit
CG2210	awd	abnormal wing discs
CG7380	baf	barrier to autointegration factor
CG9748	bel	belle
CG6699	beta'COP	Coat Protein (coatomer) beta'
CG6223	betaCOP	Coat Protein (coatomer) beta
CG9277	betaTub56D	beta-Tubulin at 56D
CG9359	betaTub85D	beta-Tubulin at 85D
CG5680	bsk	basket
CG4236	Caf1-55	Chromatin assembly factor 1, p55 subunit
CG7563	CalpA	Calpain-A
CG13281	Cse1	Chromosome segregation 1
CG8977	CCT3	Chaperonin containing TCP1 subunit 3
CG1471	CDase	Ceramidase
CG12530	Cdc42	Cdc42
CG1365	CecA1	Cecropin A1
CG10306	eIF3k	eukaryotic translation initiation factor 3 subunit k
CG10688	Pmm2	Phosphomannomutase type 2
CG10986	g	garnet
CG11051	Nplp2	Neuropeptide-like precursor 2
CG11880	Ctl2	Choline transporter-like 2
CG12030	Gale	UDP-galactose 4'-epimerase
CG12163	CG12163	-
CG17291	Pp2A-29B	Protein phosphatase 2A at 29B
CG18473	CG18473	-
CG18572	r	rudimentary
CG1956	Rap1	Rap1 GTPase
CG4145	Col4a1	Collagen type IV alpha 1
CG32138	Frl	Formin-like
CG3800	CNBP	CCHC-type zinc finger nucleic acid binding protein
CG4083	Mo25	Mo25
CG4918	RpLP2	Ribosomal protein LP2
CG5642	eIF3l	eukaryotic translation initiation factor 3 subunit l
CG5650	Pp1-87B	Protein phosphatase 1 at 87B
CG6259	Vps60	Vacuolar protein sorting 60
CG43665	eIF2gamma	eukaryotic translation initiation factor 2 subunit gamma
CG6904	GlyS	Glycogen synthase
CG7490	RpLP0	Ribosomal protein LP0
CG7740	prominin-like	prominin-like
CG8193	PPO2	Prophenoloxidase 2
CG8399	CG8399	-
CG9769	eIF3f1	eukaryotic translation initiation factor 3 subunit f1
CG9012	Chc	Clathrin heavy chain
CG9553	chic	chickadee
CG17520	CkIIalpha	casein kinase IIalpha
CG11949	cora	coracle
CG6692	Cp1	Cysteine proteinase-1
CG10540	cpa	capping protein alpha
CG17158	cpb	capping protein beta
CG9916	Cyp1	Cyclophilin 1
CG7507	Dhc64C	Dynein heavy chain 64C
CG7020	DIP2	DISCO Interacting Protein 2
CG42641	Rpn3	Regulatory particle non-ATPase 3
CG6033	drk	downstream of receptor kinase
CG4912	eEF1delta	eukaryotic translation elongation factor 1 delta
CG8280	eEF1alpha1	eukaryotic translation elongation factor 1 alpha 1
CG11901	eEF1gamma	eukaryotic translation elongation factor 1 gamma
CG2238	eEF2	eukaryotic translation elongation factor 2
CG7425	eff	effete
CG9946	eIF2alpha	eukaryotic translation initiation factor 2 subunit alpha
CG9124	eIF3h	eukaryotic translation initiation factor 3 subunit h
CG9805	eIF3a	eukaryotic translation initiation factor 3 subunit a
CG4954	eIF3c	eukaryotic translation initiation factor 3 subunit c
CG4878	eIF3b	eukaryotic translation initiation factor 3 subunit b
CG9075	eIF4A	eukaryotic translation initiation factor 4A
CG17611	eIF6	eukaryotic translation initiation factor 6
CG15433	Elp3	Elongator complex protein 3
CG13387	emb	embargoed
CG1945	faf	fat facets
CG6588	Fas1	Fasciclin 1
CG11001	FK506-bp2	FK506-binding protein 2
CG10724	flr	flare
CG12055	Gapdh1	Glyceraldehyde 3 phosphate dehydrogenase 1
CG8893	Gapdh2	Glyceraldehyde 3 phosphate dehydrogenase 2
CG10545	Gbeta13F	G protein beta-subunit 13F
CG1106	Gel	Gelsolin
CG10060	Galphai	G protein alpha i subunit
CG30438	CG30438	-
CG9280	Glt	Glutactin
CG2204	Galphao	G protein alpha o subunit
CG10045	GstD1	Glutathione S transferase D1
CG5837	Hem	HEM-protein
CG4147	Hsc70-3	Heat shock 70-kDa protein cognate 3
CG4264	Hsc70-4	Heat shock protein cognate 4
CG4463	Hsp23	Heat shock protein 23
CG4183	Hsp26	Heat shock protein 26
CG12101	Hsp60A	Heat shock protein 60A
CG1242	Hsp83	Heat shock protein 83
CG9484	hyd	hyperplastic discs
CG4472	Idgf1	Imaginal disc growth factor 1
CG4475	Idgf2	Imaginal disc growth factor 2
CG4559	Idgf3	Imaginal disc growth factor 3
CG10160	ImpL3	Ecdysone-inducible gene L3
CG11143	Inos	Inos
CG1633	Jafrac1	thioredoxin peroxidase 1
CG5695	jar	jaguar
CG5433	Klc	Kinesin light chain
CG10236	LanA	Laminin A
CG7123	LanB1	LanB1
CG3322	LanB2	Laminin B2
CG8440	Lis-1	Lissencephaly-1
CG9401	mago	mago nashi
CG1771	mew	multiple edematous wings
CG8103	Mi-2	Mi-2
CG3201	Mlc-c	Myosin light chain cytoplasmic
CG10701	Moe	Moesin
CG3416	Rpn8	Regulatory particle non-ATPase 8
CG7109	mts	microtubule star
CG9193	PCNA	Proliferating cell nuclear antigen
CG7438	Myo31DF	Myosin 31DF
CG9155	Myo61F	Myosin 61F
CG1560	mys	myospheroid
CG7917	Nlp	Nucleoplasmin
CG3333	Nop60B	Nucleolar protein at 60B
CG9258	nrv1	nervana 1
CG4634	Nurf-38	Nucleosome remodeling factor - 38kD
CG6331	Orct	Organic cation transporter
CG7393	p38b	p38b MAP kinase
CG5119	pAbp	poly(A) binding protein
CG6143	Pep	Protein on ecdysone puffs
CG3724	Pgd	Phosphogluconate dehydrogenase
CG8251	Pgi	Phosphoglucose isomerase
CG8705	pnut	peanut
CG14472	poe	purity of essence
CG12306	polo	polo
CG4003	pont	pontin
CG33103	Ppn	Papilin
CG12108	Ppt1	Palmitoyl-protein thioesterase 1
CG5266	Prosalpha2	Proteasome alpha2 subunit
CG5289	Rpt2	Regulatory particle triple-A ATPase 2
CG3422	Prosalpha4	Proteasome alpha4 subunit
CG1489	Rpt6	Regulatory particle triple-A ATPase 6
CG4904	Prosalpha6	Proteasome alpha6 subunit
CG1519	Prosalpha7	Proteasome alpha7 subunit
CG11981	Prosbeta3	Proteasome beta3 subunit
CG17331	Prosbeta4	Proteasome beta4 subunit
CG10938	Prosalpha5	Proteasome alpha5 subunit
CG4845	psidin	phagocyte signaling impaired
CG12002	Pxn	Peroxidasin
CG7660	Pxt	Peroxinectin-like
CG7576	Rab3	Rab3
CG2248	Rac1	Rac1
CG8556	Rac2	Rac2
CG7111	Rack1	Receptor of activated protein kinase C 1
CG2849	Rala	Ras-like protein A
CG1404	Ran	Ran
CG9375	Ras85D	Ras oncogene at 85D
CG1081	Rheb	Ras homolog enriched in brain
CG8416	Rho1	Rho1
CG9366	RhoL	Rho-like
CG5371	RnrL	Ribonucleoside diphosphate reductase large subunit
CG8975	RnrS	Ribonucleoside diphosphate reductase small subunit
CG15811	Rop	Ras opposite
CG9633	RpA-70	Replication Protein A 70
CG7471	HDAC1	Histone deacetylase 1
CG5502	RpL4	Ribosomal protein L4
CG17521	RpL10	Ribosomal protein L10
CG7283	RpL10Ab	Ribosomal protein L10Ab
CG7726	RpL11	Ribosomal protein L11
CG4651	RpL13	Ribosomal protein L13
CG1475	RpL13A	Ribosomal protein L13A
CG6253	RpL14	Ribosomal protein L14
CG17420	RpL15	Ribosomal protein L15
CG3203	RpL17	Ribosomal protein L17
CG8615	RpL18	Ribosomal protein L18
CG6510	RpL18A	Ribosomal protein L18A
CG2746	RpL19	Ribosomal protein L19
CG7434	RpL22	Ribosomal protein L22
CG3661	RpL23	Ribosomal protein L23
CG9282	RpL24	Ribosomal protein L24
CG15442	RpL27A	Ribosomal protein L27A
CG12740	RpL28	Ribosomal protein L28
CG4863	RpL3	Ribosomal protein L3
CG1821	RpL31	Ribosomal protein L31
CG7939	RpL32	Ribosomal protein L32
CG7622	RpL36	Ribosomal protein L36
CG9091	RpL37a	Ribosomal protein L37a
CG5827	RpL37A	Ribosomal protein L37A
CG18001	RpL38	Ribosomal protein L38
CG2960	RpL40	Ribosomal protein L40
CG17489	RpL5	Ribosomal protein L5
CG4897	RpL7	Ribosomal protein L7
CG3314	RpL7A	Ribosomal protein L7A
CG1263	RpL8	Ribosomal protein L8
CG6141	RpL9	Ribosomal protein L9
CG18174	Rpn11	Regulatory particle non-ATPase 11
CG11888	Rpn2	Regulatory particle non-ATPase 2
CG5378	Rpn7	Regulatory particle non-ATPase 7
CG14206	RpS10b	Ribosomal protein S10b
CG8857	RpS11	Ribosomal protein S11
CG7925	tko	technical knockout
CG13389	RpS13	Ribosomal protein S13
CG1524	RpS14a	Ribosomal protein S14a
CG2033	RpS15Aa	Ribosomal protein S15Aa
CG4046	RpS16	Ribosomal protein S16
CG3922	RpS17	Ribosomal protein S17
CG8900	RpS18	Ribosomal protein S18
CG4464	RpS19a	Ribosomal protein S19a
CG15693	RpS20	Ribosomal protein S20
CG8415	RpS23	Ribosomal protein S23
CG6684	RpS25	Ribosomal protein S25
CG10305	RpS26	Ribosomal protein S26
CG5271	RpS27A	Ribosomal protein S27A
CG2998	RpS28b	Ribosomal protein S28b
CG6779	RpS3	Ribosomal protein S3
CG2168	RpS3A	Ribosomal protein S3A
CG11276	RpS4	Ribosomal protein S4
CG8922	RpS5a	Ribosomal protein S5a
CG10944	RpS6	Ribosomal protein S6
CG1883	RpS7	Ribosomal protein S7
CG7808	RpS8	Ribosomal protein S8
CG3395	RpS9	Ribosomal protein S9
CG8095	scb	scab
CG7113	scu	scully
CG1403	2018-09-01	Septin 1
CG18102	shi	shibire
CG6625	alphaSnap	alpha Soluble NSF attachment protein
CG5920	RpS2	Ribosomal protein S2
CG4931	Sra-1	specifically Rac1-associated protein 1
CG44128	Src42A	Src oncogene at 42A
CG5064	Srp68	Signal recognition particle protein 68
CG14792	sta	stubarista
CG4244	Su(dx)	Suppressor of deltex
CG12210	Syb	Synaptobrevin
CG31136	Syx1A	Syntaxin 1A
CG8309	eIF3m	eukaryotic translation initiation factor 3 subunit m
CG5374	CCT1	Chaperonin containing TCP1 subunit 1
CG4800	Tctp	Translationally controlled tumor protein
CG2331	TER94	TER94
CG3024	Torsin	Torsin
CG3991	TppII	tripeptidyl-peptidase II
CG8882	eIF3i	eukaryotic translation initiation factor 3 subunit i
CG3181	Ts	Thymidylate synthase
CG4254	tsr	twinstar
CG6235	tws	twins
CG8048	Vha44	Vacuolar H[+] ATPase 44kD subunit
CG17369	Vha55	Vacuolar H[+]-ATPase 55kD subunit
CG3762	Vha68-2	Vacuolar H[+] ATPase 68 kDa subunit 2
CG2934	VhaAC39-1	Vacuolar H[+] ATPase AC39 subunit 1
CG15792	zip	zipper
CG13391	AlaRS	Alanyl-tRNA synthetase
CG10687	AsnRS	Asparaginyl-tRNA synthetase
CG5353	ThrRS	Threonyl-tRNA synthetase
CG12876	ALiX	ALG-2 interacting protein X
CG3644	bic	bicaudal
CG31605	Bsg	Basigin
CG10602	CG10602	-
CG12065	CG12065	-
CG1440	CG1440	-
CG14985	CG14985	-
CG16817	CG16817	-
CG3011	Shmt	Serine hydroxymethyl transferase
CG5174	CG5174	-
CG6180	CG6180	-
CG6523	CG6523	-
CG6776	GstO3	Glutathione S transferase O3
CG7048	Pfdn5	Prefoldin 5
CG7523	CG7523	-
CG8036	CG8036	-
CG9149	CG9149	-
CG9391	CG9391	-
CG4618	CHMP2B	Charged multivesicular body protein 2b
CG4944	cib	ciboulot
CG31012	cindr	CIN85 and CD2AP related
CG10997	Clic	Chloride intracellular channel
CG3637	Cortactin	Cortactin
CG7415	DppIII	Dipeptidyl aminopeptidase III
CG6783	fabp	fatty acid binding protein
CG6598	Fdh	Formaldehyde dehydrogenase
CG4422	Gdi	GDP dissociation inhibitor
CG8430	Got1	Glutamate oxaloacetate transaminase 1
CG2720	Stip1	Stress induced phosphoprotein 1
CG7765	Khc	Kinesin heavy chain
CG7147	kuz	kuzbanian
CG10120	Men	Malic enzyme
CG11139	p47	p47
CG1963	Pcd	pterin-4a-carbinolamine dehydratase
CG3127	Pgk	Phosphoglycerate kinase
CG12013	PHGPx	PHGPx
CG18495	Prosalpha1	Proteasome alpha1 subunit
CG3329	Prosbeta2	Proteasome beta2 subunit
CG3664	Rab5	Rab5
CG6606	Rip11	Rab11 interacting protein
CG8582	Sh3beta	Sh3beta
CG8231	CCT6	Chaperonin containing TCP1 subunit 6
CG2151	Trxr-1	Thioredoxin reductase-1
CG9712	TSG101	Tumor susceptibility gene 101
CG1782	Uba1	Ubiquitin activating enzyme 1
CG4265	Uch	Ubiquitin carboxy-terminal hydrolase
CG8186	Vha36-1	Vacuolar H[+] ATPase 36kD subunit 1
CG14542	Vps2	Vacuolar protein sorting 2
CG4071	Vps20	Vacuolar protein sorting 20
CG9779	Vps24	Vacuolar protein sorting 24
CG1088	Vha26	Vacuolar H[+]-ATPase 26kD subunit
CG17492	mib2	mind bomb 2
CG10641	Swip-1	Swiprosin-1
CG17903	Cyt-c-p	Cytochrome c proximal
CG10260	PI4KIIIalpha	Phosphatidylinositol 4-kinase III alpha
CG10103	CG10103	-
CG17795	mthl2	methuselah-like 2
CG1483	Map205	Microtubule-associated protein 205
CG13349	Rpn13	Regulatory particle non-ATPase 13
CG13384	CG13384	-
CG12775	RpL21	Ribosomal protein L21
CG1275	CG1275	-
CG1258	pav	pavarotti
CG11765	Prx2540-2	Peroxiredoxin 2540-2
CG12159	CG12159	-
CG11471	IleRS	Isoleucyl-tRNA synthetase
CG1548	cathD	cathD
CG13345	tum	tumbleweed
CG11793	Sod1	Superoxide dismutase 1
CG13603	CG13603	-
CG1697	rho-4	rhomboid-4
CG11654	Ahcy	Adenosylhomocysteinase
CG1416	CG1416	-
CG7762	Rpn1	Regulatory particle non-ATPase 1
CG2493	CG2493	-
CG8261	Ggamma1	G protein gamma 1
CG8258	CCT8	Chaperonin containing TCP1 subunit 8
CG4799	Pen	Pendulin
CG8201	par-1	par-1
CG4889	wg	wingless
CG4898	Tm1	Tropomyosin 1
CG4921	Rab4	Rab4
CG4930	EndoGI	Endonuclease G inhibitor
CG8014	Rme-8	Receptor mediated endocytosis 8
CG7977	RpL23A	Ribosomal protein L23A
CG4535	FKBP59	FK506-binding protein FKBP59
CG7935	msk	moleskin
CG8351	CCT7	Chaperonin containing TCP1 subunit 7
CG7635	Mec2	Mec2
CG7439	AGO2	Argonaute 2
CG5604	Ufd4	Ubiquitin fusion-degradation 4-like
CG5789	CG5789	-
CG5854	CG5854	-
CG7054	CG7054	-
CG7008	Tudor-SN	Tudor staphylococcal nuclease
CG6871	Cat	Catalase
CG6521	Stam	Signal transducing adaptor molecule
CG6846	RpL26	Ribosomal protein L26
CG6773	Sec13	Secretory 13
CG6603	Hsc70Cb	Hsc70Cb
CG7961	alphaCOP	Coat Protein (coatomer) alpha
CG3299	Vinc	Vinculin
CG2671	l(2)gl	lethal (2) giant larvae
CG6757	SH3PX1	SH3 and PX domain containing 1
CG2827	Taldo	Transaldolase
CG2947	HIP-R	Hsc/Hsp70-interacting protein related
CG30084	Zasp52	Z band alternatively spliced PDZ-motif protein 52
CG30382	CG30382	-
CG31075	CG31075	-
CG3164	CG3164	-
CG31664	CG31664	-
CG31911	Ent2	Equilibrative nucleoside transporter 2
CG32549	CG32549	-
CG4561	TyrRS	Tyrosyl-tRNA synthetase
CG32789	HIP	Hsc/Hsp70-interacting protein
CG1836	Rad23	Rad23
CG3401	betaTub60D	beta-Tubulin at 60D
CG3523	FASN1	Fatty acid synthase 1
CG9953	CG9953	-
CG9765	tacc	transforming acidic coiled-coil protein
CG9474	Snap24	Synaptosomal-associated protein 24kDa
CG4062	ValRS	Valyl-tRNA synthetase
CG9327	Prosalpha3	Proteasome alpha3 subunit
CG9100	Rab30	Rab30
CG8649	Fim	Fimbrin
CG4276	aru	arouser
CG4390	CG4390	-
CG8392	Prosbeta1	Proteasome beta1 subunit
CG32593	Flo2	Flotillin 2
no CG	17.6\env	Retrovirus-related Env polyprotein from copia-like transposable element 17.6
CG5992	Adgf-A	Adenosine deaminase-related growth factor A
CG13388	Akap200	A kinase anchor protein 200
CG40410	Alg-2	Apoptosis-linked gene-2
CG5972	Arpc4	Actin-related protein 2/3 complex, subunit 4
CG12505	Arc1	Activity-regulated cytoskeleton associated protein 1
CG13941	Arc2	Arc2
CG3725	SERCA	Sarco/ER Ca(2+)-ATPase
CG2791	CD98hc	CD98 heavy chain
CG10062	CG10062	-
CG10326	Arl6IP1	ADP-ribosylation factor-like 6 interacting protein 1
CG10444	CG10444	-
CG1115	Vps37B	Vacuolar protein sorting 37B
CG11784	GstE13	Glutathione S transferase E13
CG12811	CG12811	-
CG13822	GILT3	Gamma-interferon-inducible lysosomal thiol reductase 3
CG13887	CG13887	-
CG1399	LRR	Leucine-rich repeat
CG14434	CG14434	-
CG15012	CG15012	-
CG15098	CG15098	-
CG15211	CG15211	-
CG15525	CG15525	-
CG1572	CG1572	-
CG1599	Vamp7	Vesicle-associated membrane protein 7
CG16771	CG16771	-
CG1707	Glo1	Glyoxalase 1
CG17765	CG17765	-
CG18815	CG18815	-
CG2310	CG2310	-
CG2852	CG2852	-
CG32066	CG32066	-
CG32576	CG32576	-
CG3609	CG3609	-
CG4210	CG4210	-
CG4764	Vps29	Vacuolar protein sorting 29
CG5073	Ccm3	Cerebral cavernous malformation 3
CG5447	CG5447	-
CG5482	CG5482	-
CG5888	CG5888	-
CG6084	CG6084	-
CG6310	CG6310	-
CG6359	Snx3	Sorting nexin 3
CG6983	CG6983	-
CG7192	Mvb12	Multivesicular body subunit 12
CG7627	CG7627	-
CG7777	Prip	Prip
CG7911	Nph	Nucleophosmin
CG7967	Vta1	Vesicle trafficking 1
CG8468	CG8468	-
CG8979	PI31	Proteasome inhibitor 31 kDa
CG9302	CG9302	-
CG9416	CG9416	-
CG9674	CG9674	-
CG14996	Chd64	Chd64
CG4108	Chmp1	Charged multivesicular body protein 1
CG4974	dally	division abnormally delayed
CG1349	dj-1beta	dj-1beta
CG5304	dmGlut	Dietary and metabolic glutamate transporter
CG8863	Droj2	DnaJ-like-2
CG4584	dUTPase	Deoxyuridine triphosphatase
CG5345	Eip55E	Eip55E
CG4609	fax	failed axon connections
CG8200	Flo1	Flotillin 1
CG17759	Galphaq	G protein alpha q subunit
CG7891	Gie	GTPase indispensable for equal segregation of chromosomes
CG6963	gish	gilgamesh
CG17523	GstE2	Glutathione S transferase E2
CG17530	GstE6	Glutathione S transferase E6
CG17531	GstE7	Glutathione S transferase E7
CG5499	His2Av	Histone H2A variant
CG7002	Hml	Hemolectin
CG7176	Idh	Isocitrate dehydrogenase
CG3979	Indy	I'm not dead yet
CG10373	Jwa	Jwa
CG1059	Karybeta3	Karyopherin beta 3
CG5594	kcc	kazachoc
CG5183	KdelR	KDEL receptor
CG9159	Kr-h2	Kruppel homolog 2
CG2206	l(1)G0193	lethal (1) G0193
CG3305	Lamp1	Lamp1
CG13852	mats	mob as tumor suppressor
CG3359	mfas	midline fasciclin
CG6214	MRP	Multidrug-Resistance like Protein 1
CG14709	Mrp4	Multidrug resistance protein 4
CG5588	Mtl	Mig-2-like
CG3671	Mvl	Malvolio
CG6976	Myo28B1	Myosin 28B1
CG42279	Nedd4	Nedd4
CG33105	p24-2	p24-related-2
CG6148	Past1	Putative Achaete Scute Target 1
CG3424	path	pathetic
CG6988	Pdi	Protein disulfide isomerase
CG11081	PlexA	Plexin A
CG6593	Pp1alpha-96A	Protein phosphatase 1alpha at 96A
CG16784	pr	purple
CG4993	PRL-1	PRL-1 phosphatase
CG12000	Prosbeta7	Proteasome beta7 subunit
CG8222	Pvr	PDGF- and VEGF-receptor related
CG3129	Rab18	Rab18
CG3320	Rab1	Rab1
CG17060	Rab10	Rab10
CG5771	Rab11	Rab11
CG4212	Rab14	Rab14
CG3269	Rab2	Rab2
CG9575	Rab35	Rab35
CG6601	Rab6	Rab6
CG5915	Rab7	Rab7
CG8287	Rab8	Rab8
CG5252	Ranbp9	Ranbp9
CG3204	Rap2l	Ras-associated protein 2-like
CG1167	Ras64B	Ras oncogene at 64B
CG6014	rgn	regeneration
CG4937	RhoGAP15B	Rho GTPase activating protein at 15B
CG7823	RhoGDI	RhoGDI
CG3195	RpL12	Ribosomal protein L12
CG4759	RpL27	Ribosomal protein L27
CG10652	RpL30	Ribosomal protein L30
CG6090	RpL34a	Ribosomal protein L34a
CG2099	RpL35A	Ribosomal protein L35A
CG11522	RpL6	Ribosomal protein L6
CG4157	Rpn12	Regulatory particle non-ATPase 12
CG3751	RpS24	Ribosomal protein S24
CG15697	RpS30	Ribosomal protein S30
CG3455	Rpt4	Regulatory particle triple-A ATPase 4
CG33113	Rtnl1	Reticulon-like1
CG7073	Sar1	Secretion-associated Ras-related 1
CG32056	scramb1	scramblase 1
CG7359	Sec22	Secretory 22
CG12918	sel	seele
CG8055	shrb	shrub
CG7052	Tep2	Thioester-containing protein 2
CG10742	Tsp3A	Tetraspanin 3A
CG12846	Tsp42Ed	Tetraspanin 42Ed
CG10106	Tsp42Ee	Tetraspanin 42Ee
CG12845	Tsp42Ef	Tetraspanin 42Ef
CG12840	Tsp42El	Tetraspanin 42El
CG4999	Tsp66E	Tetraspanin 66E
CG4591	Tsp86D	Tetraspanin 86D
CG6120	Tsp96F	Tetraspanin 96F
CG7375	UbcE2M	Ubiquitin conjugating enzyme E2M
CG42595	uex	unextended
CG18617	Vha100-2	Vacuolar H[+] ATPase 100kD subunit 2
CG14750	Vps25	Vacuolar protein sorting 25
CG12770	Vps28	Vacuolar protein sorting 28
CG6842	Vps4	Vacuolar protein sorting 4
CG1515	Ykt6	YKT6 v-SNARE

## Sheet: ortholog EV protein list
List of frequently observed EV-associated proteins (Drosophila orthologs of the ExoCarta “top 100” list).
Human Gene	Fly Gene Symbol	Annotation Symbol
ACTN4	Actn	CG4376
ALB	CG5964	CG5964
ALDOA	Ald	CG6058
ALDOA	CG5432	CG5432
ATP1A1	Atpalpha	CG5670
BSG	Bsg	CG31605
CFL1	CG6873	CG6873
CFL1	tsr	CG4254
CLIC1	Clic	CG10997
EEF1A1	eEF1alpha1	CG8280
EEF1A1	eEF1alpha2	CG1873
EHD4	Past1	CG6148
EZR	Moe	CG10701
GDI2	Gdi	CG4422
GNAI2	Galphai	CG10060
GNB2	Gbeta13F	CG10545
HSP90AA1	Hsp83	CG1242
LAMP2	Lamp1	CG3305
LDHB	ImpL3	CG10160
MYH9	zip	CG15792
PRDX1	Jafrac1	CG1633
RAB14	Rab14	CG4212
RAB5A	Rab5	CG3664
RAB7A	Rab7	CG5915
RAP1B	Rap1	CG1956
RHOA	Rho1	CG8416
SDCBP	CG31342	CG31342
SLC3A2	CD98hc	CG2791
SLC3A2	Mal-A7	CG11669
THBS1	Tsp	CG11326
TKT	CG8036	CG8036
TKT	CG5103	CG5103
TUBA1A	alphaTub84B	CG1913
TUBA1A	alphaTub85E	CG9476
YWHAB	14-3-3zeta	CG17870
ACLY	ATPCL	CG8322
ACTB	Act42A	CG12051
ACTB	Act5C	CG4027
AHCY	Ahcy	CG11654
ANXA11	AnxB11	CG9968
ANXA11	AnxB9	CG5730
ARF1	Arf79F	CG8385
CCT2	CCT2	CG7033
CCT3	CCT3	CG8977
CCT5	CCT5	CG8439
CD63	Tsp29Fa	CG9494
CD63	Tsp39D	CG8666
CD63	Tsp47F	CG9033
CD81	Tsp96F	CG6120
CDC42	Cdc42	CG12530
CLTC	Chc	CG9012
EEF2	eEF2	CG2238
ENO1	Eno	CG17654
FASN	FASN2	CG3524
FASN	FASN1	CG3523
FASN	FASN3	CG17374
FLNA	cher	CG3937
FLOT1	Flo1	CG8200
GAPDH	Gapdh1	CG12055
GAPDH	Gapdh2	CG8893
GNAS	Galphas	CG2835
HIST1H4A	His4:CG33887	CG33887
HIST1H4B	His4:CG33871	CG33871
HIST2H4A	His4:CG33905	CG33905
HSPA1A	Hsc70-2	CG7756
HSPA1A	Hsp68	CG5436
HSPA1A	Hsp70Aa	CG31366
HSPA1A	Hsp70Ab	CG18743
HSPA1A	Hsp70Ba	CG31449
HSPA1A	Hsp70Bb	CG31359
HSPA1A	Hsp70Bbb	CG5834
HSPA1A	Hsp70Bc	CG6489
HSPA5	Hsc70-3	CG4147
HSPA8	Hsc70-4	CG4264
HSPA8	Hsc70-1	CG8937
ITGA6	mew	CG1771
ITGB1	mys	CG1560
ITGB1	Itgbn	CG1762
KPNB1	Fs(2)Ket	CG2637
PDCD6IP	ALiX	CG12876
PGK1	Pgk	CG3127
PKM	PyK	CG7070
RAB1A	Rab1	CG3320
RAB8A	Rab8	CG8287
RAC1	Rac1	CG2248
RAC1	Rac2	CG8556
RAN	Ran	CG1404
STOM	CG42540	CG42540
STOM	CG33253	CG33253
STOM	Mec2	CG7635
TCP1	CCT1	CG5374
TPI1	Tpi	CG2171
TSG101	TSG101	CG9712
TUBA1C	alphaTub84D	CG2512
UBA1	Uba1	CG1782
VCP	TER94	CG2331
YWHAE	14-3-3epsilon	CG31196
