# Supplementary material for: Glucocerebrosidase deficiency promotes protein aggregation through dysregulation of extracellular vesicles
Source: PLoS Genet. 2018 Sep 26;14(9):e1007694. doi: 10.1371/journal.pgen.1007694 (PMC6175534; doi:10.1371/journal.pgen.1007694)
Supplement: S4 Data — (XLSX) [file pgen.1007694.s009.xlsx]

## Sheet: old vs young TO
Protein turnover data for old vs. young WT flies.
All half-lives are in hours.
Annotation Symbol	Isoform Group	FlyBase Gene ID	Gene Symbol	Gene Name	Localization Group	Old Half-Life	Young Half-Life	FC in HL	Old 1 Half-Life	Old 2 Half-Life	Old 3 Half-Life	Young 1 Half-Life	Young 2 Half-Life	Young 3 Half-Life	p value (t test)
CG10033	CG10033-PE CG10033-PJ CG10033-PC CG10033-PD CG10033-PG CG10033-PF CG10033-PK CG10033-PH CG10033-PI CG10033-PA	FBgn0000721	for	foraging		172.751	108.252	1.59582	134.596		217.615	114.416	96.2875	114.784	0.124464
CG10045	CG10045-PA CG10045-PB	FBgn0001149	GstD1	Glutathione S transferase D1		357.542	169.085	2.11457	340.513	387.616	358.905	173.994	169.115	166.153	0.000157083
CG10067	CG10067-PA	FBgn0000044	Act57B	Actin 57B		14334.3	12161	1.17872	14258.8	13252.2	15699.5	12897.2	11462.1	12208.4	0.0544901
CG10071	CG10071-PA CG10071-PB CG10071-PD	FBgn0016726	RpL29	Ribosomal protein L29	cytosolic large ribosomal subunit	222.267	199.862	1.11211	215.425	247.018	214.789	212.455	202.876	190.807	0.127335
CG10078	CG10078-PB CG10078-PA	FBgn0041194	Prat2	Phosphoribosylamidotransferase 2		70.6424	58.5094	1.20737	58.4802	78.6308	81.043	54.3315	59.9913	55.9741	0.0956983
CG1009	CG1009-PD CG1009-PB CG1009-PA CG1009-PF CG1009-PH CG1009-PI CG1009-PC CG1009-PE	FBgn0261243	Psa	Puromycin sensitive aminopeptidase		1552.18	1264.57	1.22744	1612.95	1714.49	1420.53	1468.8	1100.52	1158.77	0.0764241
CG10091	CG10091-PA CG10091-PB	FBgn0038020	GstD9	Glutathione S transferase D9		557.321	133.373	4.17865	515.795	526.004	634.85	135.034	130.576	135.036	0.00036748
CG10098	CG10098-PA	FBgn0037472	CG10098	-		2692.27	1172.25	2.29667	2705.55	3218.74	2283.97	1048.65	1194.11	1213.08	0.00451859
CG10103	CG10103-PA CG10103-PB CG10103-PC CG10103-PE CG10103-PF	FBgn0035715	CG10103	-		1421.37	852.369	1.66756	1733.76	1404.81	1216.52	779.59	1132.34	785.034	0.0443569
CG10119	CG10119-PA	FBgn0010397	LamC	Lamin C		3365.93	1384.78	2.43067	3179.88	2727.58	2867.14	1460.79	1657.45	903.514	0.00379526
CG10120	CG10120-PB CG10120-PA CG10120-PC	FBgn0002719	Men	Malic enzyme		513.954	148.978	3.44987	474.329	562.775	496.825	147.426	148.384	144.207	0.000163318
CG10126	CG10126-PA CG10126-PB	FBgn0038088	CG10126	-		668.743	183.887	3.63669	631.354	678.65	707.85	193.024	178.32	181.738	2.77585e-05
CG10149	CG10149-PA CG10149-PB CG10149-PC	FBgn0028689	Rpn6	Regulatory particle non-ATPase 6	proteasome	271.301	181.506	1.49473	291.088	251.216	274.102	203.863	160.691	171.958	0.00576388
CG10159	CG10159-PA CG10159-PB CG10159-PC	FBgn0015602	BEAF-32	Boundary element-associated factor of 32kD		259	94.4557	2.74202	249.774	213.746	258.483	96.9329	97.277	96.6004	0.000465957
CG10160	CG10160-PA CG10160-PB CG10160-PC CG10160-PD	FBgn0001258	ImpL3	Ecdysone-inducible gene L3		923.43	267.252	3.45528	889.772	935.092	933.361	265.148	286.336	258.165	2.8528e-06
CG10184	CG10184-PA	FBgn0039094	CG10184	-		167.563	175.013	0.957433	134.4	171.949	198.331	195.75	186.277	177.575	0.396045
CG10186	CG10186-PA CG10186-PC CG10186-PD CG10186-PG CG10186-PH	FBgn0032797	Hasp	Hig-anchoring scaffold protein		694.3	221.073	3.14059	785.125	758.428	690.775	215.458	210.836	238.899	5.85904e-05
CG10223	CG10223-PA CG10223-PB	FBgn0284220	Top2	Topoisomerase 2		1729.53	490.528	3.52586	1490.57	2416.56	1628.74	643.406	472.476	396.503	0.0107561
CG10230	CG10230-PB CG10230-PA	FBgn0028691	Rpn9	Regulatory particle non-ATPase 9	proteasome	472.354	351.893	1.34232	466.296	455.788	490.968	328.979	397.031	338.869	0.00800301
CG10236	CG10236-PA	FBgn0002526	LanA	Laminin A		2739.52	3736.49	0.73318	2466.21	3672.94	4166.04	2461.38	2900.08	3269.04	0.372385
CG10237	CG10237-PA CG10237-PD CG10237-PB CG10237-PC CG10237-PE	FBgn0032783	CG10237	-		109.791	44.6737	2.45763	106.498	117.777	102.891	51.2351	40.0789	46.421	0.000334686
CG10245	CG10245-PB	FBgn0033980	Cyp6a20	Cyp6a20	ER	218.343	98.4315	2.21822	217.093	224.646	227.39	100.383	92.9134	96.3202	4.6551e-06
CG10297	CG10297-PA	FBgn0020765	Acp65Aa	Adult cuticle protein 65Aa		692.293	912.396	0.758764	620.392	873.99	630.927	986.347	971.15	720.345	0.198359
CG10302	CG10302-PA	FBgn0284256	bsf	bicoid stability factor	mitochondria	368.773	218.961	1.68419	412.682	385.703	348.572	182.357	226.258	231.572	0.00223629
CG10305	CG10305-PB CG10305-PC CG10305-PA CG10305-PE CG10305-PD	FBgn0261597	RpS26	Ribosomal protein S26	cytosolic small ribosomal subunit	149	139.17	1.07063	165.793	130.151	158.429	137.436	145.362	132.811	0.322762
CG10320	CG10320-PA CG10320-PB CG10320-PC CG10320-PD CG10320-PE	FBgn0034645	ND-B12	NADH dehydrogenase (ubiquinone) B12 subunit	mitochondria	8966.99	1586.73	5.65123	11049.9	10878.3	6573.06	1725.16	1438.45	1623.82	0.00573585
CG10361	CG10361-PA	FBgn0036208	CG10361	-	mitochondria	832.653	313.797	2.65347	749.36	923.659	881.366	290.774	310.983	345.165	0.000614703
CG10363	CG10363-PA CG10363-PB CG10363-PC CG10363-PD	FBgn0041180	Tep4	Thioester-containing protein 4		272.224	123.211	2.20941	261.771	265.606	293.185	126.69	124.721	117.24	0.000127391
CG10370	CG10370-PA	FBgn0028684	Rpt5	Regulatory particle triple-A ATPase 5	proteasome	507.523	430.253	1.17959	484.67	528.693	508.284	463.408	544.432	336.381	0.39324
CG10373	CG10373-PB	FBgn0032704	Jwa	Jwa		616.512	278.425	2.21429	593.115	668.978	587.188	274.442	278.731	252.317	0.000227083
CG10374	CG10374-PC CG10374-PD CG10374-PB	FBgn0039114	Lsd-1	Lipid storage droplet-1		120.292	48.6613	2.47203	105.317	103.18	160.637	44.8391	59.2002	46.9724	0.0197552
CG10377	CG10377-PA CG10377-PC CG10377-PB CG10377-PF CG10377-PG CG10377-PH CG10377-PD CG10377-PE	FBgn0004838	Hrb27C	Heterogeneous nuclear ribonucleoprotein at 27C		270.845	156.682	1.72863	255.8	280.387	254.163	150.175	165.192	152.488	0.000374256
CG1041	CG1041-PA CG1041-PD CG1041-PB	FBgn0037440	CRAT	Carnitine O-Acetyl-Transferase	peroxisome	851.401	279.069	3.05086	775.83	905.462	761.406	268.993	259.796	310.385	0.000381469
CG10417	CG10417-PA CG10417-PB	FBgn0033021	CG10417	-		296.658	172.126	1.72349	276.295	328.899	289.613	189.562	178.433	164.385	0.00225508
CG10423	CG10423-PA CG10423-PB	FBgn0039300	RpS27	Ribosomal protein S27	cytosolic small ribosomal subunit	155.971	184.348	0.846072	155.472	168.001	144.331	192.342	191.399	172.089	0.0366495
CG10433	CG10433-PB	FBgn0034638	CG10433	-		181.554	55.1307	3.29316	174.639	201.53	171.353	59.9191	83.5409	49.4019	0.0010487
CG1044	CG1044-PA CG1044-PB	FBgn0016794	dos	daughter of sevenless		1215.22	927.738	1.30987	1361.08	1015.34	1228.68	962.23	888.104	935.956	0.0570293
CG10460	CG10460-PA	FBgn0034443	cer	crammer	lysosome	659.769	256.755	2.56964	483.135	906.454	727.785	263.625	203.207	247.202	0.0195707
CG10506	CG10506-PA	FBgn0027090	GlnRS	Glutaminyl-tRNA synthetase		1234.26	466.686	2.64473	1058.24	1729.74	1101.91	456.201	503.468	369.843	0.0179638
CG10512	CG10512-PA CG10512-PB CG10512-PC CG10512-PD	FBgn0037057	CG10512	-	mitochondria	739.64	467.329	1.5827	585.761	695.113	1004.42	445.924	444.38	522.584	0.0855448
CG10527	CG10527-PA	FBgn0034583	CG10527	-		390.944	206.056	1.89727	390.694	370.515	408.631	213.953	211.708	194.624	0.000129688
CG10545	CG10545-PB CG10545-PA CG10545-PC CG10545-PE CG10545-PF CG10545-PG	FBgn0001105	Gbeta13F	G protein beta-subunit 13F		5776.46	2253.53	2.5633	5483.6	5737.87	6612.96	2152.25	2193.57	2362.4	0.000439194
CG10550	CG10550-PB CG10550-PC CG10550-PD	FBgn0039321	CG10550	-		190.877	103.931	1.83658	173.138	179.38	220.984	122.649	109.088	109.272	0.00779213
CG10574	CG10574-PA CG10574-PB	FBgn0028429	I-2	Inhibitor-2		542.824	254.725	2.13102	553.914	567.828	518.418	248.695	249.403	295.362	0.000188333
CG10575	CG10575-PA	FBgn0035632	Ppat-Dpck	Bifunctional Phosphopantetheine adenylyltransferase - Dephospho-CoA kinase	mitochondria	1563.96	266.707	5.86398	1448.38	1946.73	1312.45	315.493	258.96	256.564	0.0026273
CG10576	CG10576-PA CG10576-PC CG10576-PD	FBgn0035630	CG10576	-		330.828	204.667	1.61642	308.725	323.178	453.204	192.379	193.052	209.869	0.0243032
CG1059	CG1059-PA CG1059-PB	FBgn0087013	Karybeta3	Karyopherin beta 3		400.109	204.941	1.95231	297.022	400.291	323.353	220.139	228.171	146.677	0.0246237
CG10602	CG10602-PD CG10602-PC CG10602-PE	FBgn0032721	CG10602	-		534.308	338.992	1.57617	510.982	565.897	556.584	328.428	363.739	322.237	0.000638795
CG10616	CG10616-PA CG10616-PC CG10616-PB	FBgn0036286	CG10616	-		540.211	692.638	0.779932	554.151	612.034	472.829	679.264	627.407	803.519	0.0761138
CG10620	CG10620-PA	FBgn0036299	Tsf2	Transferrin 2		684.084	500.764	1.36608	625.112	687.561	517.884	506.287	467.743	485.792	0.0717104
CG10622	CG10622-PA CG10622-PC	FBgn0029118	Sucb	Sucb	mitochondria	948.127	535.536	1.77043	910.866	948.731	978.652	541.683	533.93	478.496	0.000105859
CG10623	CG10623-PA CG10623-PB CG10623-PC	FBgn0032727	CG10623	-		209.221	162.912	1.28426	250.78	193.121	195.182	149.807	220.424	145.027	0.251723
CG10627	CG10627-PA	FBgn0036298	nst	nesthocker		484.457	396.016	1.22333	454.532	570.749	412.096	412.307	282.128	496.691	0.354093
CG10638	CG10638-PA CG10638-PD	FBgn0036290	CG10638	-		1462.42	495.196	2.9532	1380.06	1453.16	1597.3	489.982	481.185	501.135	0.000104061
CG10639	CG10639-PA CG10639-PB CG10639-PC	FBgn0032729	L2HGDH	L-2-hydroxyglutarate dehydrogenase	mitochondria	1594.42	766.524	2.08007	1546.66	1350.46	1899.07	777.574	689.696	935.692	0.0105343
CG10640	CG10640-PA CG10640-PC CG10640-PB	FBgn0035601	Uev1A	Ubiquitin-conjugating enzyme variant 1A		1083.65	501.132	2.1624	997.59	986.338	1329.51	525.449	472.391	502.073	0.00600088
CG1065	CG1065-PA CG1065-PB	FBgn0004888	Scsalpha	Succinyl coenzyme A synthetase alpha subunit	mitochondria	1590.6	456.2	3.48664	1542.41	1646.86	1592.02	456.462	452.467	451.066	2.93965e-06
CG10655	CG10655-PA	FBgn0002021	l(2)37Bb	lethal (2) 37Bb	mitochondria	3659.22	1369.39	2.67216	3333.6	4054.48	3659.93	1343.69	1352.21	1419.59	0.000386106
CG10660	CG10660-PA CG10660-PC CG10660-PB CG10660-PD	FBgn0036288	CG10660	-		177.061	201.828	0.877285	174.434	183.214	173.84	201.87	199.008	204.686	0.00200684
CG10664	CG10664-PA CG10664-PB CG10664-PC CG10664-PD	FBgn0032833	COX4	Cytochrome c oxidase subunit 4	mitochondria	7972.48	895.283	8.90498	9732.9	8310.86	7207.53	787.72	864.147	1058.85	0.000517127
CG10672	CG10672-PA	FBgn0035588	CG10672	-	mitochondria	1016.58	261.686	3.88474	878.779	1041.82	971.885	244.158	262.091	253.306	0.000116137
CG10686	CG10686-PA CG10686-PB CG10686-PC CG10686-PD CG10686-PE CG10686-PF CG10686-PG CG10686-PH CG10686-PI	FBgn0041775	tral	trailer hitch		497.915	210.291	2.36774	472.801	578.692	433.579	223.775	190.543	215.034	0.00303482
CG10687	CG10687-PA CG10687-PB	FBgn0086443	AsnRS	Asparaginyl-tRNA synthetase		496.758	149.521	3.32232	401.007	543.239	489.07	179.417	114.828	188.401	0.0026202
CG10691	CG10691-PB CG10691-PA CG10691-PD	FBgn0002031	l(2)37Cc	lethal (2) 37Cc	mitochondria	909.638	738.372	1.23195	853.023	966.656	916.062	709.696	804.368	704.53	0.020261
CG10697	CG10697-PB CG10697-PD CG10697-PC	FBgn0000422	Ddc	Dopa decarboxylase		1070.33	340.511	3.1433	1023.26	1087.4	1107.53	352.666	325.257	358.266	1.19296e-05
CG10701	CG10701-PB CG10701-PA CG10701-PE CG10701-PF CG10701-PG CG10701-PH CG10701-PI CG10701-PD CG10701-PJ CG10701-PL CG10701-PK CG10701-PM	FBgn0011661	Moe	Moesin		330.002	224.174	1.47208	290.655	348.488	359.608	220.189	228.004	224.467	0.00719336
CG10701	CG10701-PB CG10701-PA CG10701-PC CG10701-PE CG10701-PF CG10701-PG CG10701-PH CG10701-PI CG10701-PD CG10701-PJ CG10701-PL CG10701-PK CG10701-PM	FBgn0011661	Moe	Moesin		188.674	140.249	1.34528	208.577	208.529	165.639	137.307	126.29	160.179	0.0384781
CG10724	CG10724-PA CG10724-PB	FBgn0260049	flr	flare		2782.19	1391.69	1.99914	2860.9	1908.42	3376.1	1546.83	1339.74	1336.52	0.0398563
CG10763	CG10763-PA	FBgn0030011	Gbeta5	Gbeta5		693.824	184.687	3.75675	605.254	792.458	618.83	182.517	213.357	162.553	0.0014345
CG10808	CG10808-PA	FBgn0033876	Syngr	Synaptogyrin		2709.09	2978.14	0.909656	2843.24	2320.53	3152.21	2758.87	2963.04	3798.84	0.372361
CG10830	CG10830-PA	FBgn0038839	Ktl	Kctd12-like		5514.68	1446.77	3.81172	4467.09	5466.21	5477.37	1539.35	1325.21	1494.95	0.000417513
CG10833	CG10833-PA	FBgn0031689	Cyp28d1	Cyp28d1	ER	141.739	64.043	2.21319	154.216	150.546	131.133	65.4395	59.7529	66.9686	0.000409963
CG1084	CG1084-PA	FBgn0037240	Cont	Contactin		575.736	488.374	1.17888	589.477	654.183	546.163	469.501	369.193	583.955	0.153163
CG10842	CG10842-PA	FBgn0015037	Cyp4p1	Cytochrome P450-4p1	ER	240.481	90.4516	2.65867	222.542	294.873	229.043	122.734	69.7685	98.6204	0.00541202
CG10851	CG10851-PA CG10851-PC CG10851-PN CG10851-PB CG10851-PD CG10851-PI CG10851-PF CG10851-PK CG10851-PM CG10851-PO	FBgn0004587	B52	B52		746.367	653.485	1.14213	841.273	719.007	704.651	635.09	754.471	591.451	0.220349
CG10863	CG10863-PA	FBgn0027552	CG10863	-		318.693	162.911	1.95625	316.354	324.587	318.39	162.573	163.326	162.845	3.77583e-07
CG1088	CG1088-PA CG1088-PB CG1088-PC	FBgn0283535	Vha26	Vacuolar H[+]-ATPase 26kD subunit		993.162	416.198	2.38627	865.338	1030.73	1082.1	425.817	409.642	413.353	0.000923835
CG10882	CG10882-PB CG10882-PA CG10882-PC	FBgn0262126	Sec24CD	Secretory 24CD		350.836	146.625	2.39275	327.546	261.883	374.249	144.644	157.19	140.594	0.00621346
CG10913	CG10913-PA	FBgn0028983	Spn55B	Serpin 55B		609.086	282.99	2.15232	577.314	588.436	622.168	294.415	296.578	346.04	0.000193861
CG10932	CG10932-PA CG10932-PB	FBgn0029969	CG10932	-	mitochondria	267.782	147.887	1.81072	254.836	256.237	293.6	150.168	118.983	199.935	0.0139403
CG10938	CG10938-PA CG10938-PB	FBgn0016697	Prosalpha5	Proteasome alpha5 subunit	proteasome	1051.73	886.89	1.18586	1105.6	1043.98	779.393	624.212	1094.29	767.867	0.43774
CG10939	CG10939-PA	FBgn0010620	CG10939	-		317.849	290.307	1.09487	267.095	443.108	287.264	319.28	209.855	338.82	0.563201
CG10944	CG10944-PB	FBgn0261592	RpS6	Ribosomal protein S6	cytosolic small ribosomal subunit	311.764	265.728	1.17325	315.05	300.943	255.803	270.778	274.145	266.013	0.3233
CG10944	CG10944-PB CG10944-PA	FBgn0261592	RpS6	Ribosomal protein S6	cytosolic small ribosomal subunit	233.224	243.705	0.956995	259.671	218.449	229.448	255.434	255.291	218.389	0.701396
CG10960	CG10960-PB	FBgn0036316	CG10960	-		236.983	172.424	1.37442	251.854	318.784	188.316	182.091	162.375	173.954	0.103131
CG10964	CG10964-PA CG10964-PB	FBgn0030026	sni	sniffer	mitochondria	638.82	281.118	2.27243	633.522	627.505	654.426	396.012	266.928	251.39	0.00200587
CG1099	CG1099-PA CG1099-PB CG1099-PC CG1099-PD CG1099-PG CG1099-PH	FBgn0023388	Dap160	Dynamin associated protein 160		4721.22	1970.68	2.39573	4319.58	5244.34	4701.85	1641.04	1921.51	2242.98	0.000911683
CG1099	CG1099-PA CG1099-PB CG1099-PC CG1099-PG CG1099-PH	FBgn0023388	Dap160	Dynamin associated protein 160		5722.22	1873.4	3.05445	4692.45	7248.73	5773.41	2428.44	1453.47	1993.75	0.00760691
CG10992	CG10992-PA CG10992-PC	FBgn0030521	CtsB1	Cathepsin B1	lysosome	215.162	126.787	1.69704	213.991	199.824	270.425	112.443	128.492	152.808	0.016898
CG1100	CG1100-PA	FBgn0028690	Rpn5	Regulatory particle non-ATPase 5	proteasome	704.194	572.767	1.22946	686.216	696.149	730.362	547.726	536.919	615.628	0.008014
CG11001	CG11001-PA	FBgn0013954	FK506-bp2	FK506-binding protein 2		862.965	428.177	2.01544	831.077	906.323	870.798	448.186	367.278	430.665	0.000158019
CG11006	CG11006-PA CG11006-PC CG11006-PE CG11006-PB CG11006-PF CG11006-PG	FBgn0262714	Sap130	Sin3A-associated protein 130		217.947	101.967	2.13742	254.355	253.845	169.667	84.1837	130.675	101.113	0.0181478
CG11015	CG11015-PA CG11015-PB	FBgn0031830	COX5B	Cytochrome c oxidase subunit 5B	mitochondria	2208.53	1603.05	1.3777	2339.13	2380.17	1958.01	1714.96	1546.78	1558.05	0.0129339
CG11024	CG11024-PA CG11024-PB CG11024-PC	FBgn0000318	cl	clot		480.193	352.783	1.36116	511.809	485.962	474.902	325.645	352.939	357.913	0.000608149
CG11027	CG11027-PA CG11027-PB	FBgn0013749	Arf102F	ADP ribosylation factor at 102F		1092.47	278.53	3.92225	1138.91	961.918	1185.69	306.433	258.283	275.359	0.000303271
CG11051	CG11051-PA CG11051-PB	FBgn0040813	Nplp2	Neuropeptide-like precursor 2		145.123	57.6143	2.51887	145.697	146.435	138.387	77.7656	93.5562	72.7552	0.000783626
CG1106	CG1106-PB CG1106-PD CG1106-PF CG1106-PJ CG1106-PA CG1106-PL CG1106-PK	FBgn0010225	Gel	Gelsolin		158.473	87.3835	1.81353	154.09	172.455	179.298	95.8802	94.3563	84.1602	0.000772299
CG11064	CG11064-PA CG11064-PB CG11064-PC CG11064-PD	FBgn0087002	apolpp	apolipophorin		298.176	198.646	1.50104	289.222	294.624	311.518	199.939	203.95	193.98	0.000171238
CG11081	CG11081-PA CG11081-PB CG11081-PC CG11081-PF	FBgn0025741	PlexA	Plexin A		1843.51	700.305	2.63243	1868.67	1090.53	1766.95	585.242	809.008	771.023	0.0282151
CG11084	CG11084-PA CG11084-PB CG11084-PC	FBgn0003090	pk	prickle		182.616	49.6877	3.67527	184.38	178.056	185.593	46.2311	58.5778	46.1355	9.83805e-06
CG11089	CG11089-PA CG11089-PB	FBgn0039241	CG11089	-		136.766	229.317	0.596407	124.796	144.138	138.997	224.788	235.897	230.872	0.000139324
CG11111	CG11111-PB CG11111-PF CG11111-PC CG11111-PD CG11111-PA CG11111-PE CG11111-PG CG11111-PH CG11111-PI CG11111-PJ CG11111-PK	FBgn0003218	rdgB	retinal degeneration B		2068.04	798.871	2.5887	1953.21	2152.46	1680.28	810.251	760.915	815.283	0.00119718
CG1112	CG1112-PA	FBgn0015575	alpha-Est7	alpha-Esterase-7		246.899	86.144	2.86612	244.911	268.764	233.253	87.8355	82.8537	88.0254	0.000104493
CG11139	CG11139-PA	FBgn0033179	p47	p47		577.067	209.003	2.76104	565.556	561.498	529.884	212.307	199.307	204.34	8.21684e-06
CG11140	CG11140-PI CG11140-PK CG11140-PL CG11140-PM CG11140-PE CG11140-PN CG11140-PO CG11140-PQ CG11140-PP CG11140-PR CG11140-PT CG11140-PS CG11140-PU	FBgn0010548	Aldh-III	Aldehyde dehydrogenase type III		337.626	95.5397	3.53388	341.167	351.992	321.394	100.196	90.7662	97.2201	1.33832e-05
CG11143	CG11143-PA	FBgn0025885	Inos	Inos		266.125	80.607	3.30152	253.274	298.921	248.311	79.3308	82.7642	85.1727	0.000339274
CG11151	CG11151-PA CG11151-PB	FBgn0030519	CG11151	-	peroxisome	119.404	57.5912	2.0733	121.5	125.42	123.913	69.2821	52.6685	56.9428	0.000234085
CG11154	CG11154-PA CG11154-PD CG11154-PC	FBgn0010217	ATPsynbeta	ATP synthase, beta subunit	mitochondria	2291.92	951.451	2.40887	2383.29	2571.46	2028.52	987.804	928.832	941.848	0.00101182
CG11198	CG11198-PA CG11198-PB CG11198-PC CG11198-PF CG11198-PG CG11198-PE	FBgn0033246	ACC	Acetyl-CoA carboxylase		141.42	69.7153	2.02853	139.663	127.614	154.264	76.8492	73.5056	60.3149	0.00158364
CG11218	CG11218-PA CG11218-PB	FBgn0034470	Obp56d	Odorant-binding protein 56d		223.857	89.0616	2.5135	230.09	211.699	230.861	86.9047	91.2538	90.7131	3.04189e-05
CG11219	CG11219-PA	FBgn0024943	PIP82	PIP82		1273.71	371.11	3.43216	1147.53	1338.02	1402.16	349.106	378.829	390.803	0.000284187
CG1124	CG1124-PA	FBgn0037290	CG1124	-		169.758	114.291	1.48531	159.34	182.815	166.572	120.475	118.847	104.887	0.00300169
CG11255	CG11255-PA CG11255-PC CG11255-PB	FBgn0036337	AdenoK	Adenosine Kinase		200.531	127.381	1.57426	204.271	204.195	220.048	145.249	120.38	126.679	0.000997554
CG11267	CG11267-PA	FBgn0036334	CG11267	-	mitochondria	474.352	403.791	1.17475	416.898	409.19	384.166	404.928	364.177	448.003	0.934569
CG11271	CG11271-PB CG11271-PA	FBgn0083978	CG17672	-	cytosolic small ribosomal subunit	215.656	169.822	1.26989	199.904	214.818	226.535	173.14	176.682	160.746	0.00871425
CG11276	CG11276-PA CG11276-PB CG11276-PC	FBgn0011284	RpS4	Ribosomal protein S4	cytosolic small ribosomal subunit	269.343	238.072	1.13135	251.105	268.42	290.036	244.405	212.616	266.246	0.208752
CG11278	CG11278-PA CG11278-PB	FBgn0036341	Syx13	Syntaxin 13		1071.41	586.811	1.82582	1191.89	905.049	1194.66	656.433	562.414	552.199	0.00756229
CG11303	CG11303-PA CG11303-PC	FBgn0020372	TM4SF	Transmembrane 4 superfamily		9213.26	4526	2.03563	9159.28	8406.17	10258.7	4131.66	5592.41	4132.41	0.00302939
CG11314	CG11314-PA CG11314-PB	FBgn0039800	Npc2g	Niemann-Pick type C-2g		143.407	52.0947	2.75281	147.215	119.255	148.703	51.4214	54.0863	45.8152	0.000881106
CG11324	CG11324-PA CG11324-PD CG11324-PB CG11324-PE CG11324-PF CG11324-PG	FBgn0025777	homer	homer	ER	3191.63	935.979	3.40994	2657.39	3336.24	4427.34	907.745	931.764	960.725	0.00790006
CG11331	CG11331-PA CG11331-PB	FBgn0028990	Spn27A	Serpin 27A		255.968	207.44	1.23393	261.48	241.755	267.074	256.028	188.301	160.764	0.133615
CG11334	CG11334-PA CG11334-PB CG11334-PC	FBgn0039849	CG11334	-		239.258	160.577	1.48999	245.04	208.648	299.537	214.436	146.804	141.032	0.077378
CG11352	CG11352-PC CG11352-PD CG11352-PH CG11352-PE CG11352-PF CG11352-PG CG11352-PI	FBgn0027339	jim	jim		485.459	183.081	2.65161	441.994	516.178	505.068	185.712	177.819	185.949	0.000196165
CG11378	CG11378-PA CG11378-PB CG11378-PC	FBgn0040364	CG11378	-		363.458	240.556	1.51091	369.119	374.273	348.062	234.082	247.345	239.943	0.000156246
CG11390	CG11390-PA CG11390-PB CG11390-PC	FBgn0011695	EbpIII	Ejaculatory bulb protein III		66.0525	36.1682	1.82626	63.7104	66.4526	68.0919	37.3322	44.2939	29.2532	0.00300925
CG1140	CG1140-PB CG1140-PA CG1140-PC	FBgn0035298	SCOT	Succinyl-CoA:3-ketoacid CoA transferase	mitochondria	625.27	234.918	2.66165	568.448	669.879	650.235	239.594	235.413	227.382	0.000225093
CG11409	CG11409-PB CG11409-PC	FBgn0024366	CG11409	-		803.572	727.21	1.10501	714.866	950.379	829.625	554.582	848.145	874.773	0.587671
CG11455	CG11455-PA CG11455-PB CG11455-PC CG11455-PD CG11455-PF CG11455-PG CG11455-PJ CG11455-PK	FBgn0031228	ND-15	NADH dehydrogenase (ubiquinone) 15 kDa subunit	mitochondria	4579.02	833.415	5.49429	2533.25	4166.19	3921.59	698.753	1086.2	801.354	0.00681252
CG11466	CG11466-PA	FBgn0038037	Cyp9f2	Cyp9f2	ER	163.951	78.1579	2.09769	169.362	171.089	158.77	77.2101	80.6556	76.7301	2.61545e-05
CG11474	CG11474-PA CG11474-PC	FBgn0034688	CG11474	-		1346.62	409.969	3.2847	1053.11	1680.82	1318.54	433.61	396.992	399.643	0.00669686
CG11512	CG11512-PA	FBgn0010040	GstD4	Glutathione S transferase D4		301.383	173.733	1.73474	314.963	300.384	289.849	138.787	242.711	168.282	0.020307
CG11522	CG11522-PA CG11522-PB	FBgn0039857	RpL6	Ribosomal protein L6	cytosolic large ribosomal subunit	151.807	151.285	1.00345	166.22	145.813	145.49	148.748	156.578	148.971	0.890357
CG11567	CG11567-PA CG11567-PC CG11567-PD CG11567-PB	FBgn0015623	Cpr	Cytochrome P450 reductase	mitochondria	493.314	98.7076	4.99773	478.326	390.83	645.135	90.3034	89.5304	120.378	0.0057848
CG11577	CG11577-PA	FBgn0036847	CG11577	-	ER	345.633	202.1	1.71021	326.219	363.002	349.755	195.069	211.758	200.185	0.000261895
CG11579	CG11579-PC CG11579-PA CG11579-PD CG11579-PB CG11579-PE CG11579-PF	FBgn0000117	arm	armadillo		2671.41	552.369	4.83628	2621.69	3290.47	2295.02	616.617	564.576	603.672	0.00187537
CG11594	CG11594-PA CG11594-PC CG11594-PD CG11594-PE	FBgn0035484	CG11594	-		170.851	99.7203	1.7133	170.479	170.795	171.215	105.642	87.9495	116.727	0.00129953
CG11654	CG11654-PA CG11654-PC CG11654-PB	FBgn0014455	Ahcy	Adenosylhomocysteinase		192.926	303.002	0.636716	178.979	212.611	210.027	298.482	292.459	301.11	0.000953631
CG11661	CG11661-PG CG11661-PC CG11661-PB CG11661-PA CG11661-PH CG11661-PF CG11661-PI CG11661-PJ	FBgn0010352	Nc73EF	Neural conserved at 73EF	mitochondria	1684	552.794	3.04634	1619.63	1526.22	1780.82	565.442	536.721	552.301	0.000128779
CG11661	CG11661-PG CG11661-PC CG11661-PB CG11661-PA CG11661-PI CG11661-PJ	FBgn0010352	Nc73EF	Neural conserved at 73EF	mitochondria	707.23	247.613	2.85619	706.764	792.282	639.049	258.24	236.649	256.33	0.00050053
CG11661	CG11661-PH CG11661-PF	FBgn0010352	Nc73EF	Neural conserved at 73EF	mitochondria	5132.31	1265.04	4.05704	5854.72	4956.54	4717.5	1407.17	1070.47	1376.16	0.000426574
CG1167	CG1167-PA	FBgn0003206	Ras64B	Ras oncogene at 64B		854.03	354.199	2.41116	916.038	833.447	840.649	371.964	431.296	350.906	0.00017962
CG11734	CG11734-PC	FBgn0031107	HERC2	HECT and RLD domain containing protein 2		417.904	180.958	2.3094	394.222	415.733	447.097	182.914	182.145	177.896	0.000103063
CG11739	CG11739-PC CG11739-PA CG11739-PD CG11739-PB	FBgn0037239	Sfxn1-3	Sideroflexin 1/3	mitochondria	525.281	207.472	2.53182	494.561	547.378	535.637	211.595	220.861	203.746	4.78964e-05
CG11761	CG11761-PA	FBgn0033528	trsn	translin		988.999	569.183	1.73758	853.176	886.572	1163.33	606.52	664.038	634.027	0.0288672
CG11771	CG11771-PA	FBgn0039252	CG11771	-	mitochondria	1871.41	671.026	2.78888	1923.18	2196.72	1579.39	645.357	661.415	723.799	0.00246099
CG11790	CG11790-PA CG11790-PB CG11790-PC	FBgn0039265	CG11790	-	ER	471.408	169.157	2.78681	465.126	517.693	452.63	177.533	168.491	165.899	0.000109036
CG11793	CG11793-PA CG11793-PD	FBgn0003462	Sod1	Superoxide dismutase 1		509.917	192.249	2.65239	510.151	520.986	499.918	193.054	191.847	188.384	8.74282e-07
CG11796	CG11796-PA CG11796-PB	FBgn0036992	CG11796	-	ER	110.092	47.6084	2.31244	103.361	115.37	105.489	42.8302	53.7046	52.4022	0.000317307
CG11811	CG11811-PA	FBgn0036099	CG11811	-	mitochondria	1362.3	917.225	1.48524	1284.31	1376.72	1148.46	603.744	934.73	968.689	0.0316525
CG11857	CG11857-PA	FBgn0039303	CG11857	-		1212.4	284.681	4.2588	951.205	1116.49	1617.62	291.709	283.571	320.1	0.00977373
CG11876	CG11876-PA CG11876-PD	FBgn0039635	CG11876	-	mitochondria	2348.33	927.586	2.53165	2251.37	2418.26	2427.14	926.458	962.424	905.308	1.76293e-05
CG11876	CG11876-PA CG11876-PD CG11876-PC CG11876-PB	FBgn0039635	CG11876	-	mitochondria	1245.4	606.183	2.05449	1338.03	1260.07	1152.2	573.455	613.613	634.724	0.000347282
CG11888	CG11888-PA CG11888-PC CG11888-PB	FBgn0028692	Rpn2	Regulatory particle non-ATPase 2	proteasome	479.711	378.487	1.26744	468.036	463.167	517.12	392.684	386.379	328.642	0.0131095
CG11891	CG11891-PD CG11891-PE	FBgn0039309	CG11891	-		443.873	135.784	3.26897	426.865	457.885	448.014	175.647	123.029	139.086	7.86208e-05
CG11899	CG11899-PA	FBgn0014427	CG11899	-		164.517	134.087	1.22694	165.993	168.987	164.017	138.189	131.708	134.825	0.000185143
CG11901	CG11901-PB CG11901-PA CG11901-PC CG11901-PD	FBgn0029176	eEF1gamma	eukaryotic translation elongation factor 1 gamma		411.231	277.468	1.48208	381.106	424.741	430.947	270.298	265.852	279.922	0.000984779
CG11949	CG11949-PA CG11949-PF CG11949-PG	FBgn0010434	cora	coracle		543.339	463.596	1.17201	530.884	572.371	525.206	469.478	471.864	451.001	0.00840124
CG11949	CG11949-PB CG11949-PA CG11949-PF CG11949-PG	FBgn0010434	cora	coracle		374.926	481.357	0.778894	331.585	457.897	388.549	486.045	442.372	508.325	0.105301
CG11958	CG11958-PA CG11958-PB CG11958-PD CG11958-PE	FBgn0015622	Cnx99A	Calnexin 99A	ER	944.543	321.305	2.9397	837.275	960.995	1013.49	320.359	319.926	323.5	0.000296197
CG11963	CG11963-PA CG11963-PB CG11963-PC CG11963-PD CG11963-PG CG11963-PH	FBgn0037643	skap	skpA associated protein	mitochondria	1059.44	366.496	2.89072	1034.29	1133.54	1014.49	374.406	360.103	365.613	4.78787e-05
CG11980	CG11980-PB CG11980-PC CG11980-PA	FBgn0037652	CG11980	-	mitochondria	835.611	630.169	1.32601	581.081	776.134	951.122	489.858	745.89	665.121	0.358032
CG11981	CG11981-PA	FBgn0026380	Prosbeta3	Proteasome beta3 subunit	proteasome	831.952	674.357	1.2337	906.524	933.072	698.746	632.716	757.415	646.031	0.116984
CG12000	CG12000-PA CG12000-PB	FBgn0250746	Prosbeta7	Proteasome beta7 subunit	proteasome	402.154	368.291	1.09195	405.535	420.817	381.725	325.324	423.055	354.575	0.323063
CG12013	CG12013-PC CG12013-PA CG12013-PD	FBgn0035438	PHGPx	PHGPx	mitochondria	417.797	206.565	2.02259	384.31	429.652	388.671	217.884	211.451	204.846	0.000221669
CG12021	CG12021-PC CG12021-PA CG12021-PB	FBgn0067864	Patj	Patj		1426.83	1094.28	1.3039	1188.04	1810.39	1390.32	1546.69	1010.69	930.763	0.322864
CG12030	CG12030-PA CG12030-PB	FBgn0035147	Gale	UDP-galactose 4'-epimerase		194.632	143.283	1.35838	190.108	199.33	196.051	145.778	150.574	139.927	0.000263426
CG12065	CG12065-PA CG12065-PB CG12065-PC CG12065-PD CG12065-PE CG12065-PF	FBgn0030052	CG12065	-		336.726	162.022	2.07828	268.329	374.826	303.042	186.46	144.264	127.365	0.0106071
CG12070	CG12070-PA CG12070-PB	FBgn0000416	Sap-r	Saposin-related	lysosome	373.855	230.614	1.62113	386.928	356.211	373.385	192.025	216.709	249.67	0.00127892
CG12079	CG12079-PA	FBgn0266582	ND-30	NADH dehydrogenase (ubiquinone) 30 kDa subunit	mitochondria	1583.71	706.507	2.24161	1666.11	1863.21	1562.03	740.828	691.736	694.27	0.000386662
CG12082	CG12082-PA CG12082-PB	FBgn0035402	Usp5	Ubiquitin specific protease 5		1465.45	634.546	2.30944	964.228	1108.33	1631.36	740.467	553.642	644.508	0.0485298
CG12101	CG12101-PA CG12101-PB	FBgn0015245	Hsp60A	Heat shock protein 60A	mitochondria	477.718	221.261	2.15907	442.028	473.059	489.964	219.313	233.724	213.37	8.6808e-05
CG12120	CG12120-PA CG12120-PB	FBgn0086367	t	tan		733.336	177.953	4.12095	672.085	790.51	778.267	181.521	174.924	178.519	0.000112013
CG1213	CG1213-PA CG1213-PC CG1213-PB CG1213-PD	FBgn0037387	CG1213	-		1049.8	199.426	5.26412	1067.48	1053.7	1024.64	205.357	257.968	191.429	4.07748e-06
CG12131	CG12131-PA CG12131-PB	FBgn0027619	eIF3j	eukaryotic translation initiation factor 3 subunit j		237.701	105.01	2.26361	194.802	306.515	271.348	111.509	99.2654	99.4299	0.00973745
CG12132	CG12132-PA CG12132-PB	FBgn0040236	c11.1	c11.1		1054.36	337.654	3.1226	1151.64	1071.17	937.309	359.755	345.339	328.587	0.00035893
CG12140	CG12140-PA CG12140-PB	FBgn0033465	Etf-QO	Electron transfer flavoprotein-ubiquinone oxidoreductase	mitochondria	369.168	192.785	1.91492	347.591	431.015	378.14	195.056	190.154	195.976	0.00142157
CG12141	CG12141-PA CG12141-PB CG12141-PC	FBgn0027084	LysRS	Lysyl-tRNA synthetase		1469.49	580.394	2.53189	1270.47	1773.28	1448.25	544.874	640.866	479.255	0.00365622
CG12157	CG12157-PA CG12157-PB CG12157-PC	FBgn0016041	Tom40	Translocase of outer membrane 40	mitochondria	1384.26	765.644	1.80797	1266.06	1154.04	1891.79	700.262	778.507	441.374	0.0337071
CG12163	CG12163-PA CG12163-PC	FBgn0260462	CG12163	-	lysosome	282.53	261.66	1.07976	257.988	281.362	313.673	282.917	244.94	259.876	0.328238
CG12163	CG12163-PB CG12163-PA	FBgn0260462	CG12163	-	lysosome	253.633	115.212	2.20144	293.325	242.706	227.597	86.8295	121.418	143.89	0.00609816
CG12171	CG12171-PA	FBgn0037354	CG12171	-		265.849	159.174	1.67018	254.206	257.174	288.82	153.883	147.897	180.403	0.0020705
CG12203	CG12203-PA	FBgn0031021	ND-18	NADH dehydrogenase (ubiquinone) 18 kDa subunit	mitochondria	3316.72	784.916	4.22557	3886.41	2641.24	3723.13	831.499	739.24	799.148	0.00257093
CG12233	CG12233-PA CG12233-PC CG12233-PD	FBgn0027291	l(1)G0156	lethal (1) G0156	mitochondria	4541.54	1473.97	3.08116	4345.56	4971.57	4690.73	1580.6	1311.96	1530.89	8.79451e-05
CG12262	CG12262-PA	FBgn0035811	CG12262	-	mitochondria	456.109	146.97	3.10343	449.131	466.625	452.875	148.445	151.692	145.474	6.63263e-07
CG12264	CG12264-PA	FBgn0032393	CG12264	-	mitochondria	795.203	354.598	2.24255	751.933	809.139	715.068	385.577	351.833	327.249	0.000231694
CG12269	CG12269-PA CG12269-PB	FBgn0038665	euc	eucalyptus		214.845	155.144	1.38481	217.221	226.58	204.764	159.932	150.747	155.025	0.000883064
CG12279	CG12279-PA	FBgn0038080	CG12279	-		690.754	320.542	2.15496	644.451	612.849	685.996	365.984	297.045	323.932	0.000398331
CG12314	CG12314-PA	FBgn0261266	zuc	zucchini	mitochondria	1631.37	500.594	3.25888	1578.87	1519.71	1826.29	529.323	506.246	469.848	0.000282102
CG12323	CG12323-PB CG12323-PA	FBgn0029134	Prosbeta5	Proteasome beta5 subunit	proteasome	535.987	264.116	2.02936	535.693	556.823	516.926	260.292	266.029	266.11	2.008e-05
CG12345	CG12345-PA CG12345-PB	FBgn0000303	ChAT	Choline acetyltransferase		3928.23	1601.86	2.4523	4173.01	4713.66	3920.64	2120.43	1609.58	1247.19	0.00163239
CG1236	CG1236-PA	FBgn0037370	CG1236	-	mitochondria	1258.78	566.32	2.22273	1135.08	1196.86	1291.7	672.893	505.427	602.057	0.000765369
CG12363	CG12363-PA	FBgn0024432	Dlc90F	Dynein light chain 90F		364.314	251.748	1.44713	300.061	472.041	359.254	256.049	225.117	280.188	0.0801305
CG12369	CG12369-PA	FBgn0010238	Lac	Lachesin		486.268	465.355	1.04494	534.905	600.087	406.332	484.969	437.994	641.453	0.931231
CG1240	CG1240-PA	FBgn0035370	Non2	Novel nucleolar protein 2		693.291	462.488	1.49905	853.249	605.822	816.775	478.35	464.715	556.569	0.0346652
CG12403	CG12403-PA CG12403-PB	FBgn0265262	Vha68-1	Vacuolar H[+] ATPase 68kD subunit 1		2164.27	552.233	3.91913	2024.98	2027.49	2273.86	592.465	590.848	538.396	5.38478e-05
CG1242	CG1242-PA CG1242-PB	FBgn0001233	Hsp83	Heat shock protein 83		358.813	199.588	1.79777	354.831	368.89	356.314	200.321	199.558	195.702	4.22078e-06
CG12473	CG12473-PE CG12473-PF CG12473-PG	FBgn0016975	stnB	stoned B		3043.42	751.292	4.05091	3678.04	2628.57	3425.5	805.151	730.168	723.815	0.00142271
CG12473	CG12473-PE CG12473-PF CG12473-PG CG12473-PH	FBgn0016975	stnB	stoned B		3199.27	887.493	3.60484	2504	4074.9	2759.45	788.257	887.895	896.368	0.00986421
CG1249	CG1249-PA	FBgn0261789	SmD2	Small ribonucleoprotein particle protein SmD2		1244.51	931.299	1.33632	1049.88	1420.54	1574.9	782.37	1259.22	890.018	0.155428
CG1250	CG1250-PB CG1250-PA CG1250-PG CG1250-PH CG1250-PD CG1250-PF CG1250-PE	FBgn0262125	Sec23	Secretory 23		694.701	276.288	2.51441	588.317	698.576	811.59	268.757	274.688	286.27	0.00282378
CG12500	CG12500-PC CG12500-PD CG12500-PE CG12500-PF	FBgn0016976	stnA	stoned A		2021.45	872.334	2.31729	2138.1	2832.28	1806.51	750.134	894.134	982.994	0.0111113
CG12529	CG12529-PA CG12529-PB CG12529-PC	FBgn0004057	Zw	Zwischenferment		405.023	137.027	2.95578	383.528	358.623	510.126	154.261	128.381	124.717	0.00415471
CG12532	CG12532-PA	FBgn0010380	AP-1-2beta	Adaptor Protein complex 1/2, beta subunit		2148.41	1182.7	1.81654	2275.26	2060.74	2125.88	1168.19	1218.41	1164.04	0.000123474
CG12559	CG12559-PE CG12559-PD CG12559-PC CG12559-PI CG12559-PG CG12559-PH	FBgn0003256	rl	rolled		1272.44	446.251	2.85139	1050.27	1444.41	1357.64	415.502	439.858	500.244	0.00242884
CG1263	CG1263-PA CG1263-PB	FBgn0261602	RpL8	Ribosomal protein L8	cytosolic large ribosomal subunit	214.747	186.858	1.14926	198.92	229.885	218.222	188.823	188.919	177.364	0.0354127
CG12689	CG12689-PA	FBgn0029952	CG12689	-	mitochondria	18539.3	777.844	23.8341	17373.6	18719.3	19125.2	785.098	857.123	688.68	4.93161e-06
CG12740	CG12740-PB CG12740-PA CG12740-PD CG12740-PE CG12740-PF CG12740-PG	FBgn0035422	RpL28	Ribosomal protein L28	cytosolic large ribosomal subunit	191.867	204.808	0.936814	198.775	181.923	164.644	204.194	197.528	193.366	0.184247
CG1275	CG1275-PB CG1275-PA CG1275-PC CG1275-PD	FBgn0035321	CG1275	-		640.051	297.371	2.15237	577.887	676.939	671.746	287.754	299.243	305.675	0.000453605
CG12775	CG12775-PA CG12775-PB CG12775-PC	FBgn0032987	RpL21	Ribosomal protein L21	cytosolic large ribosomal subunit	200.336	166.77	1.20127	193.551	224.923	202.39	168.606	173.044	159.26	0.0171626
CG12787	CG12787-PB CG12787-PF CG12787-PD CG12787-PE CG12787-PI CG12787-PC CG12787-PJ CG12787-PA	FBgn0041150	hoe1	hoepel1		355.965	297.841	1.19515	374.149	349.922	344.766	262.131	294.3	275.907	0.0037292
CG12787	CG12787-PB CG12787-PF CG12787-PD CG12787-PE CG12787-PI CG12787-PC CG12787-PJ CG12787-PA CG12787-PH	FBgn0041150	hoe1	hoepel1		707.578	356.934	1.98238	631.437	765.535	740.823	407.747	331.905	344.814	0.00177177
CG12789	CG12789-PA CG12789-PC	FBgn0025697	santa-maria	scavenger receptor acting in neural tissue and majority of rhodopsin is absent		164.527	72.6062	2.26602		209.035	133.305	84.6094	86.7601	60.9105	0.0530402
CG12876	CG12876-PA	FBgn0086346	ALiX	ALG-2 interacting protein X		433.724	202.164	2.14541	427.84	461.258	414.781	205.082	214.257	198.264	9.67497e-05
CG12891	CG12891-PB CG12891-PA CG12891-PD CG12891-PC	FBgn0261862	whd	withered	mitochondria	183.267	75.3944	2.43078	186.682	175.999	228.474	69.8624	77.293	79.3332	0.00171469
CG13030	CG13030-PC	FBgn0259794	sinah	sina homologue		5270.48	620.214	8.49783	6262.08	4269.85	5703.96	632.039	577.477	656.518	0.00128285
CG13057	CG13057-PA	FBgn0053061	CG33061	-		3504.19	628.852	5.57235	3922.79	3251.88	2985.36	602.247	606.261	697.347	0.000606438
CG13061	CG13061-PA	FBgn0042201	Nplp3	Neuropeptide-like precursor 3		6278.41	1967.88	3.19044	8542.22	5609.05	5669.52	1934.53	1834.88	2138.58	0.00882979
CG13077	CG13077-PA CG13077-PB	FBgn0032810	CG13077	-		969.693	456.453	2.12441	1046.77	854.459	1032.93	450.396	453.532	465.716	0.00110047
CG13207	CG13207-PA CG13207-PB CG13207-PC CG13207-PD CG13207-PF	FBgn0016047	nompA	no mechanoreceptor potential A		458.506	260.319	1.76132	384.76	536.047	481.124	259.965	271.356	250.474	0.00979154
CG13213	CG13213-PC CG13213-PB CG13213-PA	FBgn0033609	Fbl6	F-box and leucine-rich repeat protein 6		204.164	187.155	1.09089	199.633	217.028	198.8	187.572	189.566	184.399	0.0427099
CG13220	CG13220-PA CG13220-PB	FBgn0033608	CG13220	-		1318.6	652.058	2.02221	1350.54	1374.55	1265.81	683.144	640.704	584.73	9.08985e-05
CG13279	CG13279-PA CG13279-PB	FBgn0000406	Cyt-b5-r	Cytochrome b5-related	mitochondria	105.107	59.2167	1.77495	102.25	105.105	111.784	62.7034	53.2121	60.6529	0.000297851
CG13363	CG13363-PA CG13363-PB	FBgn0025639	Hmt4-20	Histone methyltransferase 4-20		373.728	151.819	2.46167	364.696	430.899	352.262	169.439	180.186	130.097	0.00149901
CG13388	CG13388-PA CG13388-PE CG13388-PC CG13388-PB CG13388-PF CG13388-PD CG13388-PG	FBgn0027932	Akap200	A kinase anchor protein 200		272.439	179.851	1.51481	274.694	318.027	255.241	193.253	190.664	173.96	0.00773633
CG13389	CG13389-PA CG13389-PB CG13389-PC	FBgn0010265	RpS13	Ribosomal protein S13	cytosolic small ribosomal subunit	226.435	110.055	2.05747	214.329	249.404	216.722	138.556	95.5594	109.678	0.0027132
CG13391	CG13391-PB CG13391-PA	FBgn0027094	AlaRS	Alanyl-tRNA synthetase		222.78	206.411	1.0793	201.479	237.027	240.043	208.971	214.792	208.875	0.289219
CG13392	CG13392-PA CG13392-PB	FBgn0032033	CG13392	-	mitochondria	734.866	328.653	2.23599	870.392	768.803	620.518	259.587	409.062	366.9	0.00868288
CG1341	CG1341-PA	FBgn0028687	Rpt1	Regulatory particle triple-A ATPase 1	proteasome	493.393	414.453	1.19047	419.037	530.47	501.028	496.763	372.416	390.851	0.281958
CG13425	CG13425-PC CG13425-PA CG13425-PF CG13425-PE	FBgn0267791	HnRNP-K	Heterogeneous nuclear ribonucleoprotein K		433.536	205.829	2.10629	392.894	384.484	563.78	201.765	194.24	223.679	0.0152134
CG1354	CG1354-PC CG1354-PD CG1354-PA CG1354-PE CG1354-PB	FBgn0030151	CG1354	-		329.824	266.235	1.23884	266.28	451.329	336.344	254.816	243.566	308.817	0.226337
CG13551	CG13551-PA CG13551-PB	FBgn0040660	CG13551	-	mitochondria	440.773	210.834	2.09062	450.083	461.503	413.638	214.588	212.424	205.976	9.52614e-05
CG13565	CG13565-PA	FBgn0034935	Orcokinin	Orcokinin		503.638	177.69	2.83437	543.875	493.5	478.09	182.654	168.514	180.899	8.699e-05
CG1371	CG1371-PA	FBgn0033482	CG1371	-	ER	219.745	118.135	1.86012	230.517	238.431	200.491	148.357	118.289	123.908	0.00327199
CG13865	CG13865-PA CG13865-PC	FBgn0039965	CG13865	-	mitochondria	756.938	262.382	2.88487	789.888	761.006	719.978	257.049	281.017	250.948	2.44239e-05
CG13887	CG13887-PC CG13887-PB CG13887-PE	FBgn0035165	CG13887	-	ER	431.547	131.417	3.2838	428.706	486.056	413.516	133.442	140.742	120.467	0.000168855
CG13896	CG13896-PA CG13896-PC CG13896-PB	FBgn0035159	CG13896	-		2605.68	2932.92	0.888426	2871.86	2457.6	2523.83	2928.62	2925.39	2944.82	0.0704103
CG13928	CG13928-PA	FBgn0035246	CG13928	-		243.566	157.805	1.54346	246.001	215.047	273.502	173.56	163.331	140.319	0.0117762
CG13968	CG13968-PB	FBgn0032840	sNPF	short neuropeptide F precursor		744.42	310.687	2.39604	758.128	691.649	790.437	357.378	334.766	258.352	0.000501824
CG13993	CG13993-PA CG13993-PB	FBgn0031776	Pfdn1	Prefoldin 1		619.798	332.265	1.86537	908.044	791.323	579.726	357.51	307.474	310.275	0.0111612
CG14028	CG14028-PA CG14028-PB CG14028-PC	FBgn0015031	cype	cyclope	mitochondria	12327.5	1208.96	10.1968	13069.3	10821.8	12216.7	1211.53	1189.94	1226.87	7.85337e-05
CG14034	CG14034-PB CG14034-PC	FBgn0250847	CG14034	-		3207.8	631.646	5.07848	2764.57	3267.03	3739.56	645.218	552.6	719.42	0.000786443
CG1404	CG1404-PB CG1404-PA CG1404-PC CG1404-PD	FBgn0020255	Ran	Ran		504.844	314.699	1.60421	491.678	508.886	514.686	302.123	319.507	322.488	3.48469e-05
CG14095	CG14095-PA	FBgn0036870	CG14095	-		15778.1	4599.86	3.43013	14768		11552.3	3972.34	5822.59	4476.76	0.00916034
CG14105	CG14105-PA	FBgn0036359	CG14105	-		907.193	384.898	2.35697	927.251	955.207	846.344	388.561	379.941	386.298	8.86996e-05
CG1411	CG1411-PB CG1411-PA CG1411-PE	FBgn0023023	CRMP	Collapsin Response Mediator Protein		5586.45	1971.21	2.83402	6046.15	8437.78	5524.35	1709.12	2313.08	2659.38	0.00909561
CG1411	CG1411-PA	FBgn0023023	CRMP	Collapsin Response Mediator Protein		2119.11	3166.65	0.669196	2200.16	2597.97	1791.57	2168.02	3615.37	4083.49	0.153763
CG1417	CG1417-PD CG1417-PE CG1417-PN CG1417-PB CG1417-PI CG1417-PM CG1417-PF CG1417-PG CG1417-PH CG1417-PA CG1417-PJ CG1417-PK CG1417-PL	FBgn0003423	slgA	sluggish A	mitochondria	2358.34	1344.12	1.75456	3045.42	2373.66	1990.34	1378.05	1454.04	1451.49	0.028091
CG1417	CG1417-PD CG1417-PE CG1417-PN CG1417-PB CG1417-PI CG1417-PM CG1417-PC CG1417-PF CG1417-PG CG1417-PH CG1417-PA CG1417-PJ CG1417-PK CG1417-PL	FBgn0003423	slgA	sluggish A	mitochondria	1842.62	869.032	2.12031	1795.62	2088.99	1760.69	883.301	902.092	826.562	0.000688124
CG14206	CG14206-PE CG14206-PB CG14206-PC CG14206-PD	FBgn0261593	RpS10b	Ribosomal protein S10b	cytosolic small ribosomal subunit	177.837	177.263	1.00324	192.88	173.609	176.247	181.6	189.144	170.435	0.952089
CG14207	CG14207-PA CG14207-PD CG14207-PB CG14207-PC	FBgn0031037	CG14207	-		637.321	417.483	1.52658	617.634	675.585	675.815	428.364	408.617	435.928	0.00038128
CG14207	CG14207-PA CG14207-PD CG14207-PB	FBgn0031037	CG14207	-		752.909	488.81	1.54029	754.884	755.402	748.482	500.691	470.573	496.268	1.06549e-05
CG14207	CG14207-PA CG14207-PD	FBgn0031037	CG14207	-		431.917	334.414	1.29156	448.278	425.689	422.674	380.812	329.528	302.087	0.0179074
CG14224	CG14224-PA CG14224-PB	FBgn0031057	Ubqn	Ubiquilin		321.681	167.837	1.91663	282.964	311.829	403.549	192.163	155.602	169.459	0.0133329
CG14235	CG14235-PA CG14235-PC CG14235-PB CG14235-PD	FBgn0031066	COX6B	Cytochrome c oxidase subunit 6B	mitochondria	2874.06	668.74	4.29772	3231.37	3236.03	2351.09	657.566	702.882	648.267	0.00152852
CG14274	CG14274-PA	FBgn0032023	CG14274	-		3661.3	500.573	7.3142	3490.32	3343.52	4277.36	556.594	489.534	455.801	0.000389447
CG14275	CG14275-PA CG14275-PB	FBgn0032022	CG14275	-		499.247	263.34	1.89583	427.03	488.091	617.857	257.57	270.719	262.068	0.0117893
CG14296	CG14296-PA CG14296-PB CG14296-PC	FBgn0038659	EndoA	Endophilin A		2030.52	605.527	3.35332	2365.09	1931.01	1876.28	599.551	596.105	621.363	0.000720585
CG1440	CG1440-PA CG1440-PB CG1440-PC CG1440-PD	FBgn0030038	CG1440	-		655.258	363.628	1.802	647.742	693.594	627.84	318.401	355.567	386.09	0.000391269
CG1440	CG1440-PA CG1440-PC CG1440-PD	FBgn0030038	CG1440	-		792.082	594.493	1.33237	675.51	688.579	1072.23	631.925	486.731	693.221	0.221327
CG14407	CG14407-PA	FBgn0030584	CG14407	-	mitochondria	628.271	271.129	2.31724	609.702	683.197	598.387	292.533	269.165	254.374	0.000240171
CG14482	CG14482-PA CG14482-PB	FBgn0034245	UQCR-6.4	Ubiquinol-cytochrome c reductase 6.4 kDa subunit	mitochondria	4584.15	753.892	6.08065	5092.92	4107.24	4659.73	737.023	757.806	767.493	0.000171883
CG14629	CG14629-PA	FBgn0040398	CG14629	-		97.6467	46.7993	2.0865	116.949	116.721	79.2225	56.2208	45.9349	44.3374	0.0132541
CG14648	CG14648-PA	FBgn0263594	lost	lost		367.637	210.894	1.74323	314.924	390.663	421.172	182.395	195.507	213.99	0.00561214
CG1469	CG1469-PA CG1469-PB CG1469-PC CG1469-PD CG1469-PE	FBgn0015221	Fer2LCH	Ferritin 2 light chain homologue		194.827	92.7166	2.10132	192.465	196.88	187.891	96.1064	91.5164	90.2687	5.8755e-06
CG1470	CG1470-PA	FBgn0013973	Gycbeta100B	Guanylyl cyclase beta-subunit at 100B		2325.59	862.902	2.69508	2402.89	1803.58	1748.16	876.373	797.406	732.783	0.00520895
CG14715	CG14715-PA	FBgn0037930	CG14715	-	ER	802.436	305.946	2.62281	825.976	1022.01	595.861	326.73	325.727	252.049	0.0150359
CG14716	CG14716-PA	FBgn0037933	Ho	Heme oxygenase	ER	729.447	306.561	2.37945	580.825	752.94	852.176	334.818	309.855	257.517	0.0065683
CG14724	CG14724-PA CG14724-PB CG14724-PC	FBgn0019624	COX5A	Cytochrome c oxidase subunit 5A	mitochondria	7521.24	980.663	7.66955	9019.86	7594.73	7440.94	970.042	898.941	1032.45	0.000151541
CG1475	CG1475-PB	FBgn0037351	RpL13A	Ribosomal protein L13A	cytosolic large ribosomal subunit	229.308	210.823	1.08768	206.318	230.453	256.47	214.016	198.769	215.447	0.232963
CG14762	CG14762-PA CG14762-PB	FBgn0033250	CG14762	-		1696.94	831.125	2.04174	1674.31	1674.32	1563.71	786.201	964.526	781.283	0.000358208
CG14782	CG14782-PA CG14782-PB	FBgn0025381	rush	rush hour		281.184	127.81	2.20001	286.959	282.083	334.307	160.454	159.494	127.135	0.00158422
CG14792	CG14792-PA CG14792-PB CG14792-PE CG14792-PF	FBgn0003517	sta	stubarista	cytosolic small ribosomal subunit	223.377	210.861	1.05935	219.928	229.506	226.9	225.152	204.963	195.303	0.140323
CG14812	CG14812-PA CG14812-PB	FBgn0026090	CG14812	-	lysosome	635.223	327.439	1.93997	635.681	647.449	621.858	299.809	322.161	422.44	0.00172081
CG14813	CG14813-PA CG14813-PB	FBgn0028969	deltaCOP	Coat Protein (coatomer) delta		532.543	188.436	2.82612	551.777	598.407	507.164	206.862	191.34	188.708	0.000187883
CG1489	CG1489-PA	FBgn0020369	Rpt6	Regulatory particle triple-A ATPase 6	proteasome	480.619	327.253	1.46865	455.599	456.941	710.949	326.258	324.853	360.779	0.0760924
CG14904	CG14904-PA	FBgn0020907	Scp2	Sarcoplasmic calcium-binding protein 2		1288.51	594.607	2.167	1217.31	1033.29	1655.82	598.678	612.119	610.155	0.0197096
CG14919	CG14919-PA CG14919-PB	FBgn0032336	AstC	Allatostatin C		467.817	197.532	2.36831	478.298	498.587	451.5	221.793	192.305	188.396	8.98226e-05
CG14933	CG14933-PA CG14933-PC	FBgn0040968	CG14933	-		132.282	48.0074	2.75545	133.439	134.321	129.201	52.5174	51.5711	39.7627	4.34614e-05
CG14935	CG14935-PA CG14935-PC CG14935-PD	FBgn0032382	Mal-B2	Maltase B2		168.388	145.873	1.15435	171.339	164.109	170.258	146.768	153.899	133.354	0.0205388
CG14981	CG14981-PB CG14981-PA	FBgn0035473	mge	maggie	mitochondria	568.182	425.487	1.33537	501.638	734.247	478.656	513.444	479.682	368.668	0.273058
CG14991	CG14991-PA CG14991-PB	FBgn0035498	Fit1	Fermitin 1		220.544	119.864	1.83995	224.75	204.711	139.933	116.115	139.471	100.856	0.0639982
CG14994	CG14994-PB CG14994-PA CG14994-PC CG14994-PD	FBgn0004516	Gad1	Glutamic acid decarboxylase 1		1780.95	714.125	2.49389	1867.17	2738.73	1706.86	702.708	762.207	685.884	0.0124862
CG14996	CG14996-PB CG14996-PC	FBgn0035499	Chd64	Chd64		281.06	168.749	1.66556	273.171	291.044	298.039	173.54	168.79	164.166	0.000113796
CG15006	CG15006-PA	FBgn0035510	Cpr64Aa	Cuticular protein 64Aa		8308.88	4467.3	1.85993	6921.87	6481.39	8890.54	5414.45	3930.21	4397.53	0.0295841
CG15066	CG15066-PA	FBgn0034328	IM23	Immune induced molecule 23		171.583	53.2092	3.22468	164.991	181.498	168.443	68.1629	56.4397	51.4403	8.91493e-05
CG15067	CG15067-PA CG15067-PB	FBgn0034331	CG15067	-		93.5436	58.8183	1.59038	94.2413	92.3391	101.896	54.7428	81.9584	63.145	0.0260183
CG1507	CG1507-PD CG1507-PB CG1507-PF CG1507-PA CG1507-PC CG1507-PE CG1507-PG	FBgn0022361	Pur-alpha	Purine-rich binding protein-alpha		7039.17	1312.48	5.36328	5504.97	5288.09	7000.04	1451.07	1250.2	1174.78	0.00104083
CG1507	CG1507-PA CG1507-PC CG1507-PE CG1507-PG	FBgn0022361	Pur-alpha	Purine-rich binding protein-alpha		2682.9	721.087	3.72063	2274.84	2831.91	2951.1	780.886	587.852	848.408	0.000941055
CG15081	CG15081-PC CG15081-PB CG15081-PA CG15081-PF CG15081-PD CG15081-PE	FBgn0010551	Phb2	Prohibitin 2	mitochondria	953.593	729.938	1.3064	806.63	1082.42	913.94	660.946	682.843	739.575	0.0455202
CG15093	CG15093-PB CG15093-PA CG15093-PE	FBgn0034390	CG15093	-	mitochondria	642.204	171.122	3.7529	549.789	667.387	743.09	182.021	153.836	173.697	0.001048
CG15101	CG15101-PA	FBgn0010053	Jheh1	Juvenile hormone epoxide hydrolase 1		223.713	133.031	1.68166	232.983	220.744	214.474	98.8867	172.082	120.342	0.0145936
CG15102	CG15102-PA CG15102-PD	FBgn0034405	Jheh2	Juvenile hormone epoxide hydrolase 2		193.067	93.6487	2.0616	183.916	206.435	206.782	93.244	99.0313	90.9225	0.000191447
CG15148	CG15148-PD	FBgn0023096	btv	beethoven		492.749	431.629	1.1416	400.289	548.742	565.694	374.22	415.649	534.1	0.421704
CG1516	CG1516-PG CG1516-PE CG1516-PD CG1516-PA CG1516-PB	FBgn0027580	PCB	Pyruvate carboxylase	mitochondria	556.931	203.993	2.73014	511.984	539.74	632.616	203.91	203.412	204.661	0.000607857
CG1516	CG1516-PI CG1516-PJ CG1516-PK CG1516-PL CG1516-PM CG1516-PG CG1516-PE CG1516-PD CG1516-PA CG1516-PB	FBgn0027580	PCB	Pyruvate carboxylase	mitochondria	749.373	207.269	3.61545	721.964	743.714	771.266	206.576	211.449	198.411	3.33141e-06
CG15168	CG15168-PA	FBgn0032732	CG15168	-	ER	2676.78	709.421	3.77318	3312.58	2078	2961.75	544.939	976.089	730.336	0.00633083
CG1519	CG1519-PA	FBgn0023175	Prosalpha7	Proteasome alpha7 subunit	proteasome	656.173	411.047	1.59635	627.874	595.157	421.297	419.932	450.633	376.758	0.121854
CG15201	CG15201-PA	FBgn0030272	CG15201	-		248.242	96.9574	2.56032	239.843	232.587	276.542	108.906	94.3066	89.6419	0.000505034
CG15211	CG15211-PA CG15211-PB CG15211-PC CG15211-PD CG15211-PE	FBgn0030234	CG15211	-		2631.42	1203.32	2.18679	2868.78	2310.2	2788.41	1144.31	1049.66	1500.35	0.00302563
CG15261	CG15261-PA CG15261-PB	FBgn0086691	UK114	UK114	mitochondria	163.622	95.493	1.71345	149.922	162.47	179.673	96.0695	99.0541	87.2895	0.00169103
CG1528	CG1528-PA CG1528-PB CG1528-PC CG1528-PD	FBgn0028968	gammaCOP	Coat Protein (coatomer) gamma		586.271	220.703	2.65637	555.908	597.44	593.309	251.064	214.454	195.124	6.72154e-05
CG1532	CG1532-PA CG1532-PB	FBgn0031143	CG1532	-		920.347	292.303	3.14861	856.777	1046.51	883.288	312.198	297.286	268.308	0.000468407
CG15441	CG15441-PA	FBgn0019982	Gs1l	GS1-like	mitochondria	949.696	278.568	3.40921	996.428	986.336	865.739	283.551	304.659	284.274	0.00010163
CG15442	CG15442-PC CG15442-PA CG15442-PD	FBgn0285948	RpL27	ribosomal protein L27	cytosolic large ribosomal subunit	237.227	205.346	1.15525	208.993	277.152	258.043	230.524	207.967	207.113	0.204469
CG15444	CG15444-PA CG15444-PC CG15444-PB CG15444-PE CG15444-PF	FBgn0011603	ine	inebriated		412.303	294.711	1.39901	330.392	448.997	449.895	290.443	303.635		0.116245
CG1548	CG1548-PA	FBgn0029093	cathD	cathD	lysosome	234.846	102.839	2.28363	223.188	234.199	240.21	103.685	104.009	100.843	1.40298e-05
CG1561	CG1561-PB	FBgn0030317	CG1561	-		456.136	318.254	1.43324	457.669	458.885	454.162	322.897	314.258	314.55	1.57951e-06
CG15634	CG15634-PA	FBgn0031621	Elba3	Early boundary activity 3		602.116	297.354	2.02492	553.59	641.83	618.05	328.663	278.674	242.226	0.000905937
CG15669	CG15669-PK CG15669-PJ CG15669-PI CG15669-PB CG15669-PA CG15669-PF CG15669-PE CG15669-PC CG15669-PD	FBgn0043070	MESK2	Misexpression suppressor of KSR 2		1020.95	256.635	3.97823	975.418	774.423	609.371	262.733	236.399	323.037	0.00927582
CG15693	CG15693-PA	FBgn0019936	RpS20	Ribosomal protein S20	cytosolic small ribosomal subunit	115.26	132.086	0.872608	115.889	122.509	107.642	143.733	139.923	116.167	0.136345
CG15811	CG15811-PA CG15811-PB	FBgn0004574	Rop	Ras opposite		1317.7	625.368	2.10708	1243.13	1180.44	1425.25	701.503	583.751	592.497	0.00135402
CG15848	CG15848-PA CG15848-PB	FBgn0020908	Scp1	Sarcoplasmic calcium-binding protein 1		7083.9	5614.87	1.26163	7598.05	9069.67	5918.58	6104.68	5021.86	5227.46	0.0986462
CG15897	CG15897-PA	FBgn0029857	wuho	wuho		1330.63	703.311	1.89195	1306.7	1184.44	1252.5	631.963	747.931	756.876	0.000562164
CG1591	CG1591-PA CG1591-PB	FBgn0029133	REG	REG		261.937	149.106	1.75672	225.649	273.986	277.745	152.192	152.723	140.032	0.00303754
CG1597	CG1597-PC CG1597-PB	FBgn0030289	GCS1	Glucosidase 1	ER	626.728	125.548	4.99194	627.886	656.329	598.624	129.386	126.683	120.879	7.55512e-06
CG1598	CG1598-PA	FBgn0033191	CG1598	-		418.075	157.136	2.66059	437.472	429.706	390.211	164.305	155.125	152.461	6.43395e-05
CG1600	CG1600-PA CG1600-PB CG1600-PD CG1600-PC	FBgn0033188	Drat	Death resistor Adh domain containing target		278.211	120.324	2.31218	391.977	306.3	254.405	100.84	155.674	126.939	0.0116911
CG1618	CG1618-PA CG1618-PB	FBgn0000346	comt	comatose		1929.11	579.986	3.32613	1957.15	2118.09	1748.15	605.917	579.818	582.405	0.000229486
CG1628	CG1628-PB CG1628-PC	FBgn0030218	CG1628	-	mitochondria	321.136	144.643	2.2202	302.456	329.258	379.862	142.746	143.877	150.071	0.00109841
CG1633	CG1633-PB CG1633-PA CG1633-PC CG1633-PD CG1633-PE	FBgn0040309	Jafrac1	thioredoxin peroxidase 1		457.309	228.076	2.00507	440.341	466.623	440.752	234.225	231.047	218.767	2.36362e-05
CG1634	CG1634-PA CG1634-PC CG1634-PD CG1634-PF CG1634-PH CG1634-PB CG1634-PE CG1634-PI CG1634-PG	FBgn0264975	Nrg	Neuroglian		1119.75	804.684	1.39154	1121.87	1292.03	989.616	875.244	822.038	772.91	0.0281047
CG1635	CG1635-PA	FBgn0039854	CG1635	-	mitochondria	5054.23	1431.03	3.53189	4963.73	5833.13	5925.56	1645.9	1446.8	1293.12	0.000219129
CG1640	CG1640-PB CG1640-PC CG1640-PD CG1640-PE CG1640-PA CG1640-PF CG1640-PG	FBgn0030478	CG1640	-	mitochondria	976.71	310.815	3.14242	913.266	978.249	1050.68	310.33	308.946	313.243	7.23587e-05
CG1648	CG1648-PA CG1648-PC CG1648-PB	FBgn0033446	CG1648	-		222.526	119.07	1.86886	226.028	225.778	219.597	124.54	118.584	113.35	1.08345e-05
CG1651	CG1651-PB CG1651-PC CG1651-PD CG1651-PE	FBgn0011747	Ank	Ankyrin		895.216	290.002	3.08693	889.807	799.655	992.01	297.22	290.328	309.002	0.000439132
CG1657	CG1657-PA	FBgn0030286	CG1657	-		351.258	267.629	1.31248	332.665	357.892	374.579	269.355	251.103	286.544	0.0056612
CG1668	CG1668-PA CG1668-PB	FBgn0011280	Obp19d	Odorant-binding protein 19d		131.815	42.9051	3.07225	121.917	129.263	140.017	43.5181	42.5503	42.628	7.67871e-05
CG16705	CG16705-PA	FBgn0039102	SPE	Spatzle-Processing Enzyme		101.301	37.1061	2.73003	96.015	96.2651	117.345	39.1011	55.1782	41.9725	0.00258679
CG16712	CG16712-PA CG16712-PB	FBgn0031561	IM33	Immune induced molecule 33		183.116	63.4324	2.88679	194.653	189.845	190.855	54.9534	74.6654	66.2424	2.7892e-05
CG16732	CG16732-PA	FBgn0039086	CG16732	-		1454.2	1296.98	1.12122	1398.21	1645.32	1351.35	1190.83	1270.17	1457.7	0.258909
CG16772	CG16772-PA CG16772-PB	FBgn0032835	CG16772	-		330.08	149.276	2.2112	290.997	391.094	323.07	142.713	158.629	147.365	0.00342868
CG1681	CG1681-PA	FBgn0030484	GstT4	Glutathione S transferase T4		394.725	99.5074	3.96679	386.178	350.239	357.278	90.389	94.4562	128.594	9.15139e-05
CG16817	CG16817-PA CG16817-PB	FBgn0037728	CG16817	-	ER	346.33	319.71	1.08326	371.599	380.594	300.916	312.921	308.738	338.534	0.313102
CG16857	CG16857-PA	FBgn0028482	bdl	borderless		608.963	439.143	1.38671	590.352	578.971	668.199	377.464	419.619	522.132	0.0280966
CG16901	CG16901-PA CG16901-PB CG16901-PD CG16901-PE CG16901-PC	FBgn0263396	sqd	squid		245.414	157.439	1.55878	241.825	227.629	280.141	162.808	152.939	159.577	0.00458713
CG16901	CG16901-PA CG16901-PB CG16901-PE CG16901-PC	FBgn0263396	sqd	squid		252.868	154.772	1.63381	270.811	241.077	248.556	157.05	159.84	147.936	0.000513293
CG16916	CG16916-PA CG16916-PB	FBgn0028686	Rpt3	Regulatory particle triple-A ATPase 3	proteasome	265.311	337.661	0.785734	306.229	232.214	230.244	309.659	378.901	319.058	0.0738557
CG16932	CG16932-PC CG16932-PB CG16932-PA CG16932-PD	FBgn0035060	Eps-15	Epidermal growth factor receptor pathway substrate clone 15		3814.49	1568.98	2.43119	3742	3863.12	3840.39	1757.83	1480.17	1557.09	1.66503e-05
CG16935	CG16935-PA CG16935-PB	FBgn0033883	CG16935	-	mitochondria	1661.54	519.756	3.19676	1739.48	1834.69	1506.71	516.562	515.11	507.075	0.000266312
CG16936	CG16936-PA CG16936-PD CG16936-PB CG16936-PC	FBgn0027590	GstE12	Glutathione S transferase E12		207.646	138.95	1.49439	208.965	209.643	206.825	143.177	140.086	132.767	2.61798e-05
CG16944	CG16944-PA CG16944-PB CG16944-PE CG16944-PC CG16944-PD	FBgn0003360	sesB	stress-sensitive B	mitochondria	5642.93	1362.74	4.14087	5179.43	5548.34	6032.55	1384.86	1292.53	1357.16	6.91132e-05
CG16963	CG16963-PA CG16963-PB	FBgn0005664	Crys	Crystallin		7732.26	9513.87	0.812736	11663.9	8959.02	6555.44	13879	13325.8	8116.76	0.313276
CG16983	CG16983-PE CG16983-PF CG16983-PC CG16983-PB CG16983-PG CG16983-PD CG16983-PA CG16983-PH CG16983-PI	FBgn0025637	SkpA	SKP1-related A		306.684	144.107	2.12817	286.418	318.56	317.307	147.457	136.123	145.963	0.000121278
CG17029	CG17029-PA CG17029-PB	FBgn0036551	CG17029	-		270.151	170.159	1.58763	285.417	256.435		173.363	240.442	143.81	0.11391
CG17051	CG17051-PA	FBgn0015379	dod	dodo		808.181	806.451	1.00215	877.607	742.845	815.395	865.04	747.65	761.994	0.72348
CG17058	CG17058-PA CG17058-PB CG17058-PC	FBgn0022770	Peritrophin-A	Peritrophin A		2018.83	2406.44	0.838932	2420.88	1788.93	1337.79	2863.46	2271.32	2187.43	0.193946
CG1709	CG1709-PF CG1709-PA	FBgn0028671	Vha100-1	Vacuolar H[+] ATPase 100kD subunit 1		14052.1	2457.93	5.71703	18374.9	11629.4	11449.2	2286.11	2160.39	3122.73	0.00797062
CG17108	CG17108-PA	FBgn0032285	CG17108	-		202.828	75.5223	2.68567	214.856	206.787	192.499	71.2093	80.06	87.0883	9.66691e-05
CG17121	CG17121-PA	FBgn0039043	CG17121	-		990.884	474.225	2.08948	1056.22	950.737	975.148	482.344	588.492	477.186	0.000584607
CG17134	CG17134-PA	FBgn0032304	CG17134	-	lysosome	1063.61	379.117	2.80548	1007.16	1138.76	1053.12	377.175	380.855	379.341	5.83422e-05
CG17146	CG17146-PA CG17146-PB	FBgn0022709	Adk1	Adenylate kinase 1		1340.31	609.965	2.19736	1603.52	1098.68	1248.11	561.442	548.023	665.993	0.00931945
CG1721	CG1721-PA CG1721-PB CG1721-PC	FBgn0014869	Pglym78	Phosphoglyceromutase		1398.43	480.181	2.9123	1340.56	1560.18	1351.8	479.845	488.828	473.225	0.000196427
CG17246	CG17246-PB CG17246-PC CG17246-PA	FBgn0261439	SdhA	Succinate dehydrogenase, subunit A (flavoprotein)	mitochondria	3226.53	1016.07	3.17551	3787.62	3003.8	3104.98	1048.19	966.173	1077.33	0.000797962
CG17248	CG17248-PA CG17248-PF CG17248-PE CG17248-PG CG17248-PH CG17248-PI CG17248-PJ CG17248-PK	FBgn0013342	nSyb	neuronal Synaptobrevin		4161.3	886.169	4.69583	4064.24	4023.59	4221.76	887.216	885.659	885.634	7.45441e-07
CG1725	CG1725-PF CG1725-PA CG1725-PE CG1725-PD CG1725-PN CG1725-PS CG1725-PB CG1725-PG CG1725-PQ CG1725-PH CG1725-PK CG1725-PL CG1725-PM CG1725-PP CG1725-PR CG1725-PT	FBgn0001624	dlg1	discs large 1		4005.41	923.81	4.33576	3779.78	4565.46	3460.93	863.858	956.749	961.158	0.000800967
CG1725	CG1725-PC CG1725-PJ CG1725-PI CG1725-PF CG1725-PB CG1725-PH CG1725-PL CG1725-PM CG1725-PO CG1725-PU	FBgn0001624	dlg1	discs large 1		26576.2	1214.41	21.884	35225	22573.4	24879.2	1340.22	1125.61	1196.48	0.00248457
CG1725	CG1725-PA CG1725-PE CG1725-PD CG1725-PN CG1725-PS CG1725-PB CG1725-PG CG1725-PQ CG1725-PH CG1725-PK CG1725-PL CG1725-PM CG1725-PP CG1725-PR CG1725-PT	FBgn0001624	dlg1	discs large 1		1977.38	1075.47	1.83861	1847.73	2191.6	1580.58	945.811	1153.87	1069.83	0.0119635
CG17259	CG17259-PA CG17259-PB	FBgn0031497	SerRS	Seryl-tRNA synthetase		515.619	398.486	1.29395	491.88	527.486	512.851	415.05	374.338	394.417	0.0017596
CG17273	CG17273-PA	FBgn0027493	AdSS	Adenylosuccinate Synthetase		571.851	260.432	2.19578	501.263	477.498	576.884	283.102	278.242	261.297	0.00134747
CG1728	CG1728-PA CG1728-PB	FBgn0027359	Tim8	Tim8	mitochondria	1029.23	533.196	1.9303	850.616	877.068	989.593	564.977	440.315	417.444	0.00232005
CG17280	CG17280-PA CG17280-PB	FBgn0034877	levy	levy	mitochondria	1758.65	586.146	3.00037	1729.07	1814.39	1735.04	583.839	580.156	594.634	1.89499e-06
CG17291	CG17291-PA CG17291-PB CG17291-PC CG17291-PD CG17291-PE	FBgn0260439	Pp2A-29B	Protein phosphatase 2A at 29B		634.823	283.645	2.23809	588.463	685.165	680.314	275.159	336.645	275.501	0.000691444
CG17294	CG17294-PA	FBgn0032032	CG17294	-		403.661	216.444	1.86497	406.057	428.577	380.829	257.314	223.368	174.451	0.00252941
CG1732	CG1732-PA	FBgn0039915	Gat	GABA transporter		3291.81	1910.9	1.72265	3336.69	3299.95	3227.59	1899.16	1830.95	2011.14	2.3789e-05
CG1732	CG1732-PB CG1732-PA	FBgn0039915	Gat	GABA transporter		1414.15	1234.89	1.14516	1724.83	1415.26	953.258	1575.6	939.433	1116.42	0.627701
CG17331	CG17331-PA CG17331-PB	FBgn0032596	Prosbeta4	Proteasome beta4 subunit	proteasome	576.738	395.395	1.45864	548.45	789.313	598.737	431.494	386.869	380.291	0.0306458
CG17332	CG17332-PA CG17332-PE CG17332-PB	FBgn0027779	VhaSFD	Vacuolar H[+]-ATPase SFD subunit		1356.48	369.626	3.66987	1433.1	1207.47	1439.38	376.402	369.124	363.575	0.000204059
CG17332	CG17332-PA CG17332-PE CG17332-PB CG17332-PD	FBgn0027779	VhaSFD	Vacuolar H[+]-ATPase SFD subunit		844.965	303.037	2.78832	825.246	841.115	876.479	313.037	302.965	294.068	4.57181e-06
CG17332	CG17332-PA CG17332-PE CG17332-PD	FBgn0027779	VhaSFD	Vacuolar H[+]-ATPase SFD subunit		872.099	325.776	2.67699	1048.34	705.951	916.097	322.3	297.24	364.722	0.00522073
CG17333	CG17333-PA	FBgn0030239	CG17333	-		279.433	181.045	1.54345	349.66	255.008	296.167	190.983	173.984	186.064	0.0138635
CG17337	CG17337-PA CG17337-PC	FBgn0259979	CG17337	-		852.822	315.106	2.70646	797.338	853.861	839.011	310.324	304.37	315.281	7.14207e-06
CG17369	CG17369-PB CG17369-PA CG17369-PC	FBgn0005671	Vha55	Vacuolar H[+]-ATPase 55kD subunit		1080.54	410.754	2.63063	1036.1	1097.22	1072.39	410.014	403.717	420.716	3.69306e-06
CG1740	CG1740-PA CG1740-PE CG1740-PC	FBgn0031145	Ntf-2	Nuclear transport factor-2		633.55	485.564	1.30477	629.312	681.49	595.66	489.106	503.107	465.943	0.00536268
CG1740	CG1740-PA CG1740-PE CG1740-PB CG1740-PC	FBgn0031145	Ntf-2	Nuclear transport factor-2		719.181	420.689	1.70953	613.435	718.111	870.544	528.518	347.174	423.969	0.030072
CG1742	CG1742-PB CG1742-PC CG1742-PA	FBgn0025814	Mgstl	Microsomal glutathione S-transferase-like	mitochondria	204.189	99.977	2.04236	193.07	200.775	217.694	109.04	97.3507	91.4236	0.000303563
CG1742	CG1742-PA	FBgn0025814	Mgstl	Microsomal glutathione S-transferase-like	mitochondria	218.996	80.7529	2.71192	209.715	230.368	217.882	86.023	79.2028	77.5208	2.95389e-05
CG17420	CG17420-PA CG17420-PB CG17420-PC CG17420-PE CG17420-PF CG17420-PG CG17420-PH CG17420-PI	FBgn0028697	RpL15	Ribosomal protein L15	cytosolic large ribosomal subunit	344.291	316.376	1.08823	338.999	354.243	340.046	346.174	321.248	289.633	0.211086
CG1743	CG1743-PB CG1743-PC CG1743-PE CG1743-PF CG1743-PA CG1743-PD	FBgn0001145	Gs2	Glutamine synthetase 2		404.224	239.585	1.68718	404.939	359.327	386.922	236.614	230.465	230.51	0.000353552
CG1743	CG1743-PB CG1743-PC CG1743-PE CG1743-PF CG1743-PD	FBgn0001145	Gs2	Glutamine synthetase 2		491.216	271.5	1.80926	499.393	511.378	487.047	282.077	275.697	253.595	3.30263e-05
CG1744	CG1744-PA CG1744-PC CG1744-PD CG1744-PE CG1744-PF	FBgn0267435	chp	chaoptin		1838.19	2224.75	0.826246	2156.99	1888.56	1641.01	2000.29	2151.56	2606.69	0.203606
CG17484	CG17484-PA	FBgn0260799	p120ctn	Adherens junction protein p120		727.665	239.345	3.04024	888.047	549.04	970.071	250.723	219.654	250.429	0.0121751
CG17489	CG17489-PA CG17489-PB CG17489-PH CG17489-PG	FBgn0064225	RpL5	Ribosomal protein L5	cytosolic large ribosomal subunit	184.461	191.901	0.96123	191.063	192.766	171.762	193.632	195.22	184.829	0.464821
CG17508	CG17508-PA	FBgn0039970	CG17508	-		456.437	225.189	2.02691	523.134	460.944	401.343	207.718	230.942	239.357	0.0029299
CG1751	CG1751-PA CG1751-PB CG1751-PC	FBgn0030306	Spase25	Spase 25-subunit	ER	752.472	271.939	2.76706	845.346	822.129	609.09	256.487	255.911	312.435	0.00335059
CG17520	CG17520-PF CG17520-PG CG17520-PE CG17520-PD CG17520-PB CG17520-PC CG17520-PA	FBgn0264492	CkIIalpha	casein kinase IIalpha		726.449	297.213	2.4442	744.051	812.214	635.815	318.113	312.771	257.92	0.00137455
CG17521	CG17521-PC CG17521-PD CG17521-PE	FBgn0024733	RpL10	Ribosomal protein L10	cytosolic large ribosomal subunit	252.326	148.566	1.6984	203.991	291.437	281.22	161.209	136.61	158.638	0.0204646
CG17523	CG17523-PA	FBgn0063498	GstE2	Glutathione S transferase E2		611.394	253.014	2.41644	585.289	794.217	595.648	261.573	280.106	248.75	0.00451359
CG17524	CG17524-PA	FBgn0063497	GstE3	Glutathione S transferase E3		169.726	106.854	1.58838	121.884	211.685	196.666	113.825	118.752	94.7922	0.0781006
CG1753	CG1753-PA CG1753-PB CG1753-PC	FBgn0031148	Cbs	Cystathionine beta-synthase		529.403	136.152	3.88832	517.962	557.931	526.409	124.24	123.145	170.51	3.72394e-05
CG17530	CG17530-PA	FBgn0063494	GstE6	Glutathione S transferase E6		269.186	105.129	2.56053	273.521	262.386	289.948	103.632	107.299	104.524	3.00826e-05
CG17534	CG17534-PA	FBgn0063491	GstE9	Glutathione S transferase E9		108.503	56.0024	1.93748	110.385	103.492	123.187	60.2975	59.8696	49.3194	0.00119415
CG17654	CG17654-PB CG17654-PE CG17654-PC CG17654-PD CG17654-PA CG17654-PF	FBgn0000579	Eno	Enolase		1174.7	387.7	3.02991	1111.13	1276.63	1150.8	402.747	395.627	381.568	9.76397e-05
CG17737	CG17737-PA	FBgn0035423	eIF1	eukaryotic translation initiation factor 1		104.219	69.8804	1.4914	91.4356	107.8	120.531	78.0266	78.8632	59.8958	0.0303601
CG17759	CG17759-PD CG17759-PJ	FBgn0004435	Galphaq	G protein alpha q subunit		1060.3	489.535	2.16593	1060.38	1112.74	789.895	460.471	488.552	487.539	0.00715563
CG17759	CG17759-PA CG17759-PG CG17759-PC CG17759-PE CG17759-PK CG17759-PD CG17759-PJ	FBgn0004435	Galphaq	G protein alpha q subunit		1074.96	636.005	1.69017	1149.05	973.416	1374.42	633.075	616.982	664.325	0.0107159
CG17759	CG17759-PA CG17759-PG CG17759-PC CG17759-PE CG17759-PK CG17759-PJ	FBgn0004435	Galphaq	G protein alpha q subunit		1562.05	811.192	1.92563	1412.06	1753.97	1374.57	834.135	709.57	937.584	0.00753714
CG17765	CG17765-PA	FBgn0033529	CG17765	-		772.75	298.225	2.59117	785.078	757.397	773.668	298.676	285.549	357.597	4.12847e-05
CG17766	CG17766-PA CG17766-PB	FBgn0023510	Rbcn-3B	Rabconnectin-3B		3069.68	1045.05	2.93734	3438.82	3725.64	2145.11	950.953	1170.56	1101.01	0.0144101
CG1780	CG1780-PA CG1780-PB CG1780-PC	FBgn0026415	Idgf4	Imaginal disc growth factor 4		257.736	102.255	2.52052	258.743	261.875	252.662	107.678	89.2392	101.236	1.25852e-05
CG1782	CG1782-PA CG1782-PC	FBgn0023143	Uba1	Ubiquitin activating enzyme 1		701.527	395.345	1.77447	702.286	666.996	691.338	407.774	369.785	409.051	6.15072e-05
CG17828	CG17828-PB CG17828-PD CG17828-PE CG17828-PA CG17828-PC CG17828-PF	FBgn0016038	Vsp37A	Vacuolar protein sorting 37A		246.542	35.9491	6.85808	244.123	260.538	235.301	30.4936	40.4605	38.5475	1.24817e-05
CG1783	CG1783-PA CG1783-PB CG1783-PC	FBgn0024728	Slip1	Slip1		1094.46	512.955	2.13364	1014.09	1172.43	1108.59	582.624	473.093	495.457	0.000515483
CG17838	CG17838-PJ CG17838-PK CG17838-PQ	FBgn0038826	Syp	Syncrip		763.796	359.029	2.12739	904.791	633.354	890.479	414.945	325.925	340.214	0.00827455
CG17838	CG17838-PC CG17838-PJ CG17838-PM	FBgn0038826	Syp	Syncrip		444.412	361.744	1.22852	466.431	420.492	448.754	320.055	460.303	333.756	0.188198
CG17866	CG17866-PB	FBgn0001313	kl-2	male fertility factor kl2		303.533	153.351	1.97934	287.502	322.597	302.523	157.108	148.974	154.193	0.000133634
CG1787	CG1787-PA	FBgn0041629	Hexo2	Hexosaminidase 2	lysosome	402.048	199.318	2.01712	397.092	417.305	391.859	170.725	217.562	198.04	0.000189711
CG17870	CG17870-PB CG17870-PH CG17870-PG CG17870-PA CG17870-PI CG17870-PD CG17870-PE CG17870-PJ CG17870-PK CG17870-PL CG17870-PF CG17870-PC	FBgn0004907	14-3-3zeta	14-3-3zeta		1069.12	374.086	2.85795	1033.4	1076.79	1066.97	379.114	369.114	374.569	8.9079e-07
CG1789	CG1789-PA	FBgn0030063	CG1789	-		125.735	76.9419	1.63415	159.731	142.31	94.5864	83.076	87.8967	69.024	0.0616722
CG17896	CG17896-PB CG17896-PA	FBgn0023537	CG17896	-	mitochondria	607.332	266.824	2.27615	578.491	603.388	636.788	262.995	270.83	266.9	3.75191e-05
CG17907	CG17907-PA CG17907-PB CG17907-PC	FBgn0000024	Ace	Acetylcholine esterase		2917.41	1349.91	2.16118	3499.61	2764.2	2971.53	1373.27	1234.78	1462.22	0.0016672
CG17919	CG17919-PA	FBgn0037433	CG17919	-		159.228	85.4283	1.86388	155.557	163.805	157.809	94.8001	79.2553	84.5846	0.00014867
CG17927	CG17927-PA CG17927-PB CG17927-PD CG17927-PF CG17927-PH CG17927-PI CG17927-PL CG17927-PK CG17927-PM CG17927-PN CG17927-PP CG17927-PT CG17927-PU	FBgn0264695	Mhc	Myosin heavy chain		809.399	517.728	1.56337	829.435	843.588	899.376	483.92	505.35	599.727	0.00138795
CG17927	CG17927-PG CG17927-PO CG17927-PA CG17927-PB CG17927-PC CG17927-PE CG17927-PD CG17927-PF CG17927-PH CG17927-PI CG17927-PL CG17927-PK CG17927-PM CG17927-PN CG17927-PP CG17927-PQ CG17927-PR CG17927-PS CG17927-PT CG17927-PU	FBgn0264695	Mhc	Myosin heavy chain		3595.4	3184.74	1.12895	3434.85	3560.78	3440.45	2930.58	3075.36	3662.02	0.3231
CG17927	CG17927-PG CG17927-PO CG17927-PA CG17927-PB CG17927-PC CG17927-PD CG17927-PF CG17927-PM CG17927-PN CG17927-PP CG17927-PQ CG17927-PR CG17927-PS CG17927-PT CG17927-PU	FBgn0264695	Mhc	Myosin heavy chain		209.757	186.652	1.12379	311.063	222.171	180.187	180.955	214.705	234.039	0.538899
CG17927	CG17927-PG CG17927-PO CG17927-PA CG17927-PB CG17927-PC CG17927-PE CG17927-PD CG17927-PF CG17927-PH CG17927-PI CG17927-PQ CG17927-PR CG17927-PS CG17927-PT	FBgn0264695	Mhc	Myosin heavy chain		308.362	395.176	0.780316	236.763	312.351	300.286	257.641	311.688	351.193	0.544525
CG17927	CG17927-PC CG17927-PD CG17927-PI CG17927-PU	FBgn0264695	Mhc	Myosin heavy chain		303.717	232.132	1.30838	290.122	317.051	305.182	189.837	263.835	238.215	0.0332815
CG17950	CG17950-PA CG17950-PB CG17950-PC CG17950-PD	FBgn0004362	HmgD	High mobility group protein D		1217.79	752.831	1.61762	1138.94	1181.99	1352.39	750.046	739.978	769.043	0.00200051
CG18001	CG18001-PB CG18001-PA	FBgn0040007	RpL38	Ribosomal protein L38	cytosolic large ribosomal subunit	259.168	207.133	1.25122	274.281	260.209	250.39	209.562	188.922	262.875	0.149222
CG18009	CG18009-PG CG18009-PF CG18009-PE CG18009-PI	FBgn0261793	Trf2	TATA box binding protein-related factor 2		3084.71	1389.27	2.22037	2946.18	3073.48	3249.36	1478.73	1284.08	1397.1	8.28125e-05
CG1803	CG1803-PA CG1803-PC CG1803-PB CG1803-PD	FBgn0030362	regucalcin	regucalcin		198.862	77.8938	2.55299	202.918	193.947	200.397	81.9209	78.5681	74.009	4.28513e-06
CG18066	CG18066-PA CG18066-PB	FBgn0034517	Cpr57A	Cuticular protein 57A		458.836	199.876	2.2956	496.735	487.579	398.691	183.416	236.117	170.804	0.00205842
CG18067	CG18067-PA CG18067-PB	FBgn0034512	CG18067	-		176.371	84.9684	2.07573	169.349	174.656	174.402	90.7537	84.7122	77.5505	2.97237e-05
CG18069	CG18069-PA CG18069-PC CG18069-PH CG18069-PD CG18069-PI CG18069-PE CG18069-PB CG18069-PG CG18069-PJ CG18069-PK CG18069-PL CG18069-PM	FBgn0264607	CaMKII	Calcium/calmodulin-dependent protein kinase II		2550.7	998.851	2.55364	2720.87	2758.09	2407.82	1039.58	1000.79	990.777	0.000133602
CG18076	CG18076-PB CG18076-PG CG18076-PE CG18076-PA CG18076-PC CG18076-PH CG18076-PI CG18076-PJ CG18076-PK CG18076-PL CG18076-PM CG18076-PN CG18076-PO CG18076-PP CG18076-PQ CG18076-PX CG18076-PY CG18076-PZ	FBgn0013733	shot	short stop		573.106	319.301	1.79487	460.58	558.18	660.929	358.757	418.611	226.387	0.049843
CG18102	CG18102-PF CG18102-PG CG18102-PJ CG18102-PK CG18102-PH CG18102-PI CG18102-PB CG18102-PC CG18102-PA CG18102-PE CG18102-PL CG18102-PM CG18102-PN CG18102-PO CG18102-PP	FBgn0003392	shi	shibire		2127.38	825.08	2.57839	1977.82	2211.77	2212.45	869.346	829.243	790.317	8.85181e-05
CG18109	CG18109-PA	FBgn0028901	CG18109	-		60.3568	36.498	1.6537	57.251	60.1479	64.0541	36.4991	42.2204	32.1408	0.00260882
CG18135	CG18135-PA CG18135-PB CG18135-PC CG18135-PD CG18135-PE	FBgn0036837	CG18135	-		160.331	70.5996	2.27099	158.257	159.95	162.758	60.647	81.7675	75.8228	0.000167613
CG18143	CG18143-PA	FBgn0261436	DhpD	Dihydropterin deaminase		238.208	152.95	1.55742	215.662	254.075	244.623	159.206	145.964	161.841	0.00278327
CG1818	CG1818-PA	FBgn0033428	Updo	Updo		327.445	173.202	1.89054	325.309	351.87	313.166	193.28	188.075	157.068	0.00072213
CG1821	CG1821-PC CG1821-PB CG1821-PA	FBgn0025286	RpL31	Ribosomal protein L31	cytosolic large ribosomal subunit	284.3	145.542	1.9534	367.285	279.126	241.931	128.836	172.643	150.223	0.0207083
CG18269	CG18269-PA	FBgn0031719	CG18269	-		304.587	330.073	0.922788	324.831	296.502	289.374	328.666	339.392	321.786	0.0924343
CG18285	CG18285-PA CG18285-PB CG18285-PC	FBgn0013467	igl	igloo		2461.22	730.561	3.36894	2687.75	2383.58	2338.16	706.669	718.941	743.252	9.27935e-05
CG18319	CG18319-PA CG18319-PC CG18319-PB CG18319-PD CG18319-PE	FBgn0000173	ben	bendless		154.154	107.66	1.43186	154.71	171.439	139.58	112.277	109.48	100.684	0.00831967
CG18347	CG18347-PA CG18347-PB	FBgn0260743	GC1	Glutamate Carrier 1	mitochondria	2519.02	809.374	3.1123	2225.86	2702.77	2404.98	844.281	783.331	827.899	0.000316425
CG1836	CG1836-PB CG1836-PA CG1836-PC	FBgn0026777	Rad23	Rad23		315.853	141.738	2.22843	292.729	355.512	300.816	128.959	150.46	147.817	0.00112808
CG18408	CG18408-PI CG18408-PH CG18408-PG CG18408-PA CG18408-PF CG18408-PC CG18408-PB CG18408-PD CG18408-PE CG18408-PN CG18408-PJ CG18408-PK CG18408-PO CG18408-PL CG18408-PQ CG18408-PR CG18408-PS CG18408-PU CG18408-PV CG18408-PW CG18408-PX CG18408-PY	FBgn0033504	CAP	CAP		449.445	481.231	0.933948	392.347	492.444		415.903	508.125	545.098	0.501279
CG18516	CG18516-PA	FBgn0038350	AOX4	Aldehyde oxidase 4		35286	5654.68	6.24014	24909.4	42967.5	46294.8	5373.23	5622.77	6260.42	0.00828729
CG18525	CG18525-PA CG18525-PB	FBgn0028984	Spn88Ea	Serpin 88Ea		273.67	194.473	1.40724	245.014	293.954	285.509	189.504	206.731	188.998	0.0078958
CG1857	CG1857-PA	FBgn0002930	nec	necrotic		151.971	68.7332	2.21102	152.375	150.003	158.525	69.5619	82.0703	64.3832	0.000151126
CG18617	CG18617-PB CG18617-PA	FBgn0028670	Vha100-2	Vacuolar H[+] ATPase 100kD subunit 2		1058.98	478.406	2.21357	887.507	1151.22	1165.61	501.658	485.461	447.9	0.00301657
CG1865	CG1865-PB	FBgn0024293	Spn43Ab	Serpin 43Ab		209.859	59.2401	3.54252	203.066	200.399	254.71	60.0546	49.6557	75.2442	0.00119019
CG1873	CG1873-PA CG1873-PB CG1873-PC CG1873-PD	FBgn0000557	eEF1alpha2	eukaryotic translation elongation factor 1 alpha 2		697.779	503.828	1.38495	719.265	725.013	639.413	530.242	477.245	462.282	0.00403626
CG18778	CG18778-PA CG18778-PB	FBgn0042119	Cpr65Au	Cuticular protein 65Au		3635.01	204.338	17.7892	3361.72	4054.82	3308.31	198.412	214.088	205.764	0.000150613
CG18815	CG18815-PA CG18815-PB CG18815-PC CG18815-PD CG18815-PE	FBgn0042138	CG18815	-	mitochondria	2099.64	372.267	5.64015	1852.61	2116.15	2043.56	382.648	361.511	371.373	3.21394e-05
CG1882	CG1882-PA CG1882-PF CG1882-PG CG1882-PC CG1882-PD CG1882-PB CG1882-PE	FBgn0033226	CG1882	-	peroxisome	596.417	147.685	4.03845	542.097	579.027	626.96	178.534	143.697	150.908	9.19099e-05
CG1883	CG1883-PD CG1883-PA CG1883-PC CG1883-PE	FBgn0039757	RpS7	Ribosomal protein S7	cytosolic small ribosomal subunit	208.266	191.954	1.08498	212.832	206.213	211.401	188.787	193.924	186.83	0.00224458
CG1902	CG1902-PA CG1902-PC	FBgn0033434	CG1902	-		2051.51	702.981	2.9183	2124.42	2185.85	1884.23	765.35	699.297	652.874	0.000154532
CG1907	CG1907-PA	FBgn0039674	CG1907	-	mitochondria	701.748	299.413	2.34375	654.636	808.335	690.826	284.295	302.678	327.486	0.00100578
CG1912	CG1912-PA	FBgn0013972	Gycalpha99B	Guanylyl cyclase alpha-subunit at 99B		6294.83	938.775	6.70537	6755.17	4378.08	7951.58	1041.6	662.618	793.57	0.0063594
CG1913	CG1913-PA	FBgn0003884	alphaTub84B	alpha-Tubulin at 84B		9873.76	5320.85	1.85567	5492.14	7079.9	9270.39	4564.03	5579.68	3793.1	0.0952277
CG1915	CG1915-PA CG1915-PD CG1915-PP CG1915-PQ CG1915-PR CG1915-PS CG1915-PT CG1915-PU CG1915-PV CG1915-PX CG1915-PY	FBgn0086906	sls	sallimus		6344.02	1242.19	5.10712	8798.42	6850.54	4689.21	1278.62	1053	1463.43	0.00985501
CG1915	CG1915-PP CG1915-PQ CG1915-PR CG1915-PT CG1915-PU CG1915-PV CG1915-PW CG1915-PX CG1915-PZ	FBgn0086906	sls	sallimus		165.381	47.7288	3.46501	167.107	151.751	173.1	54.005	55.7615	37.8719	0.000176817
CG1954	CG1954-PA CG1954-PD CG1954-PB CG1954-PC	FBgn0003093	Pkc98E	Protein C kinase 98E		1238.2	550.413	2.24957	1202.11	1001.76	899.627	528.332	512.796	471.193	0.00422469
CG1954	CG1954-PA CG1954-PD CG1954-PC	FBgn0003093	Pkc98E	Protein C kinase 98E		730.622	203.7	3.58675	638.352	779.776	817.91	234.21	162.808	210.752	0.000751661
CG1956	CG1956-PA CG1956-PB CG1956-PC	FBgn0004636	Rap1	Rap1 GTPase		909.344	500.772	1.81588	1016.12	880.484	899.519	476.015	561.998	471.947	0.0011438
CG1970	CG1970-PA CG1970-PB	FBgn0039909	ND-49	NADH dehydrogenase (ubiquinone) 49 kDa subunit	mitochondria	1451.18	801.134	1.81141	1235.84	2100.81	1841.3	801.988	732.922	753.939	0.0200155
CG1975	CG1975-PA CG1975-PC CG1975-PB CG1975-PD	FBgn0028408	Drep2	DNA fragmentation factor-related protein 2		12779.9	9253.57	1.38108	15946.5	13411.9	13352.5	9692.11	10841.6	9581.39	0.0113127
CG1977	CG1977-PA CG1977-PB CG1977-PC CG1977-PD	FBgn0024510	dlt	discs lost		1526.8	1084.04	1.40844	1572.4	1661.24	1392.42	1039.02	1090.73	1101.57	0.00464648
CG1982	CG1982-PA CG1982-PB	FBgn0024289	Sodh-1	Sorbitol dehydrogenase 1		97.0307	65.8461	1.4736	95.589	94.5943	101.162	64.7089	85.7548	63.086	0.0267701
CG1983	CG1983-PA CG1983-PB	FBgn0039751	CG1983	-	mitochondria	2716.4	725.409	3.74464	2583.21	2506.92	2887.04	786.725	650.788	749.634	9.63111e-05
CG2004	CG2004-PA CG2004-PC CG2004-PD CG2004-PF CG2004-PG	FBgn0030060	CG2004	-		237.304	161.883	1.4659	216.144	213.839	240.57	183.826	160.246	150.096	0.0110691
CG2028	CG2028-PB CG2028-PA CG2028-PE CG2028-PD CG2028-PF CG2028-PG	FBgn0015024	CkIalpha	Casein kinase Ialpha		516.939	178.762	2.89178	455.658	634.089	600.037	180.111	221.17	183.035	0.00281096
CG2082	CG2082-PC CG2082-PJ CG2082-PB CG2082-PK CG2082-PA CG2082-PG CG2082-PH CG2082-PL CG2082-PO	FBgn0027608	CG2082	-		2460.14	659.887	3.72812	2598.25	2239.65	1647.17	641.442	639.36	652.352	0.00543061
CG2082	CG2082-PC CG2082-PJ CG2082-PB CG2082-PK CG2082-PA CG2082-PD CG2082-PG CG2082-PH CG2082-PL CG2082-PM CG2082-PN CG2082-PO	FBgn0027608	CG2082	-		6051.13	754.657	8.01838	5717.2	5570.93	6547.35	773.499	721.22	789.127	7.00281e-05
CG2082	CG2082-PC CG2082-PJ CG2082-PB CG2082-PK CG2082-PH CG2082-PL CG2082-PM CG2082-PN	FBgn0027608	CG2082	-		177.626	83.4958	2.12736	180.382	180.779	171.998	83.7003	93.0304	78.8359	5.23479e-05
CG2082	CG2082-PC CG2082-PJ CG2082-PB CG2082-PK CG2082-PA CG2082-PD CG2082-PG CG2082-PH CG2082-PL CG2082-PM CG2082-PN	FBgn0027608	CG2082	-		609.061	386.222	1.57697	511.201	695.604	679.712	313.167	263.822	407.138	0.0142336
CG2096	CG2096-PA CG2096-PB CG2096-PC	FBgn0000711	flw	flapwing		556.982	183.113	3.04174	780.401	604.749	415.547	188.183	176.737	184.802	0.0167313
CG2098	CG2098-PA CG2098-PC CG2098-PB	FBgn0266268	FeCH	Ferrochelatase	mitochondria	1259.63	572.195	2.2014	1137.24	1384.04	1282.37	523.636	578.597	623.081	0.000852152
CG2098	CG2098-PA CG2098-PB	FBgn0266268	FeCH	Ferrochelatase	mitochondria	688.293	357.617	1.92466	595.251	717.923	777.762	390.173	318.829	371.826	0.00433069
CG2098	CG2098-PA CG2098-PC	FBgn0266268	FeCH	Ferrochelatase	mitochondria	649.812	360.701	1.80153	718.529	591.985	671.69	385.762	345.792	452.574	0.00530836
CG2107	CG2107-PA	FBgn0035383	CPT2	Carnitine palmitoyltransferase 2	mitochondria	1017.78	355.97	2.85916	1010.66	983.203	1096.83	349.419	365.42	352.684	4.07468e-05
CG2118	CG2118-PB CG2118-PD CG2118-PA CG2118-PC	FBgn0039877	CG2118	-	mitochondria	104.827	284.2	0.368852	96.0052	97.6901	126.697	283.66	269.132	301.662	0.000202529
CG2139	CG2139-PC CG2139-PB CG2139-PA CG2139-PD CG2139-PE CG2139-PF	FBgn0028646	aralar1	aralar1	mitochondria	440.526	178.262	2.47123	431.154	455.104	448.736	186.04	171.913	182.481	5.81578e-06
CG2140	CG2140-PB CG2140-PA	FBgn0264294	Cyt-b5	Cytochrome b5	mitochondria	211.612	98.5434	2.1474	207.826	222.351	205.432	95.4381	100.635	99.7151	3.33852e-05
CG2145	CG2145-PA CG2145-PB	FBgn0030251	CG2145	-		304.829	88.7153	3.43603	302.52	326.266	316.254	91.3632	101.385	77.5785	2.09015e-05
CG2151	CG2151-PA CG2151-PB CG2151-PC	FBgn0020653	Trxr-1	Thioredoxin reductase-1	mitochondria	779.225	386.474	2.01624	733.969	804.007	801.309	375.771	385.436	368.164	6.70432e-05
CG2151	CG2151-PA	FBgn0020653	Trxr-1	Thioredoxin reductase-1	mitochondria	2359.25	696.93	3.38521	2049.12	2189.47	3059.58	723.82	680.578	687.903	0.0053776
CG2168	CG2168-PA CG2168-PF CG2168-PB	FBgn0017545	RpS3A	Ribosomal protein S3A	cytosolic small ribosomal subunit	180.568	187.677	0.962125	181.09	174.639	175.947	187.524	186.969	185.117	0.0113701
CG2168	CG2168-PA CG2168-PF	FBgn0017545	RpS3A	Ribosomal protein S3A	cytosolic small ribosomal subunit	186.793	168.902	1.10593	184.19	182.039	194.627	167.311	177	162.995	0.0347552
CG2171	CG2171-PA CG2171-PB CG2171-PC	FBgn0086355	Tpi	Triose phosphate isomerase		1113.48	512.171	2.17405	1039.88	1173.67	1104.92	499.843	494.286	523.725	0.000111236
CG2182	CG2182-PA	FBgn0037360	CG2182	-		3576.6	2073.1	1.72524	4519.25	2824.25	3796.02	2110.72	2072.8	2037.07	0.0289462
CG2184	CG2184-PA	FBgn0002773	Mlc2	Myosin light chain 2		12404	6818.12	1.81926	12823.2	18022.2	12208.1	8228.38	7509.11	5379.23	0.0228175
CG2185	CG2185-PA CG2185-PB	FBgn0037358	elm	ethanol sensitive with low memory		726.138	501.104	1.44908	526.904	793.194	696.519	583.542	460.353	454.444	0.122587
CG2204	CG2204-PB CG2204-PD CG2204-PE CG2204-PF CG2204-PG CG2204-PH CG2204-PC CG2204-PA CG2204-PI	FBgn0001122	Galphao	G protein alpha o subunit		4192.34	1747.8	2.39863	4803.11	4606.47	4587.77	1836.99	1738.04	1674.34	4.02409e-06
CG2210	CG2210-PC CG2210-PD CG2210-PE	FBgn0000150	awd	abnormal wing discs		749.278	342.937	2.18488	678.019	802.736	732.26	349.417	333.013	356.127	0.000439809
CG2216	CG2216-PA CG2216-PB CG2216-PC CG2216-PD CG2216-PE	FBgn0015222	Fer1HCH	Ferritin 1 heavy chain homologue		232.091	100.235	2.31547	252.234	208.999	238.715	103.24	102.161	95.6478	0.000513103
CG2216	CG2216-PA CG2216-PB CG2216-PC CG2216-PD CG2216-PF CG2216-PG CG2216-PI CG2216-PJ	FBgn0015222	Fer1HCH	Ferritin 1 heavy chain homologue		202.458	91.3607	2.21603	204.881	198.833	208.542	101.261	91.5554	86.0722	2.98173e-05
CG2216	CG2216-PA CG2216-PB CG2216-PC CG2216-PD CG2216-PE CG2216-PF CG2216-PG CG2216-PI CG2216-PJ	FBgn0015222	Fer1HCH	Ferritin 1 heavy chain homologue		139.077	89.5113	1.55374	148.257	123.489	115.46	97.5829	82.0243	83.7761	0.020078
CG2218	CG2218-PA CG2218-PB	FBgn0039767	CG2218	-		961.171	721.569	1.33206	877.548	1093.18	937.305	709.059	856.951	632.767	0.0619733
CG2227	CG2227-PA	FBgn0011770	Gip	GIP-like		177.223	124.451	1.42404	167.807	160.707	195.699	115.764	120.632	141.292	0.0210344
CG2233	CG2233-PA	FBgn0029990	CG2233	-		291.565	60.1135	4.85023	250.011	327.431	311.939	58.9043	54.3234	71.8473	0.00063465
CG2238	CG2238-PA CG2238-PC CG2238-PD	FBgn0000559	eEF2	eukaryotic translation elongation factor 2		149.114	101.48	1.46939	141.118	162.328	148.423	101.402	102.403	98.6559	0.00140284
CG2239	CG2239-PA CG2239-PB CG2239-PC	FBgn0027654	jdp	jdp		1012.5	355.049	2.85172	991.358	1080.47	960.479	372.354	363.16	332.19	6.63105e-05
CG2239	CG2239-PA CG2239-PB	FBgn0027654	jdp	jdp		744.086	317.455	2.34391	640.92	666.308	1018.81	299.595	324.452	415.634	0.0278477
CG2248	CG2248-PA CG2248-PB	FBgn0010333	Rac1	Rac1		1222.46	1812.16	0.674589	1307.86	1146.47	1223.68	1868.58	1655.36	1937.17	0.00356732
CG2249	CG2249-PA CG2249-PB CG2249-PC CG2249-PD	FBgn0040773	COX7C	Cytochrome c oxidase subunit 7C	mitochondria	1289.9	640.171	2.01493	1159.61	1315.21	1428.69	648.202	627.743	644.949	0.00107668
CG2254	CG2254-PA	FBgn0029994	CG2254	-		145.132	57.9197	2.50575	172.278	142.36	127.681	60.7874	54.7755	58.7728	0.00251622
CG2259	CG2259-PA CG2259-PB CG2259-PC CG2259-PD	FBgn0040319	Gclc	Glutamate-cysteine ligase catalytic subunit		510.458	241.134	2.1169	523.642	535.562	477.397	288.096	214.376	224.425	0.000752596
CG2269	CG2269-PC CG2269-PA CG2269-PB CG2269-PD	FBgn0033484	CG2269	-		1122.06	357.605	3.1377	975.314	1067.07	1267.79	336.258	365.415	370.968	0.00101808
CG2286	CG2286-PA CG2286-PB	FBgn0017566	ND-75	NADH dehydrogenase (ubiquinone) 75 kDa subunit	mitochondria	1483.61	504.843	2.93875	1533.6	1545.44	1382.96	498.163	503.227	506.537	4.70607e-05
CG2297	CG2297-PA CG2297-PB	FBgn0033268	Obp44a	Odorant-binding protein 44a		145.192	69.2208	2.09752	143.082	143.926	150.291	72.5653	73.0982	65.0168	2.61078e-05
CG2331	CG2331-PA CG2331-PC CG2331-PD CG2331-PE	FBgn0261014	TER94	TER94		403.96	272.144	1.48436	399.072	430.232	429.906	261.898	270.747	269.027	0.000139794
CG2331	CG2331-PA CG2331-PC CG2331-PE	FBgn0261014	TER94	TER94		391.185	250.354	1.56253	399.642	385.256	392.949	257.374	253.942	240.401	2.82761e-05
CG2331	CG2331-PA	FBgn0261014	TER94	TER94		253.135	186.354	1.35835	283.54	264.773	219.89	189.758	191.316	178.522	0.0227306
CG2446	CG2446-PB CG2446-PD CG2446-PC CG2446-PE CG2446-PA CG2446-PF CG2446-PG CG2446-PH CG2446-PI CG2446-PL CG2446-PJ CG2446-PK	FBgn0030328	Amun	Amun		85.8349	57.0315	1.50504	79.0879	88.7228	90.6159	68.2284	54.4163	51.1013	0.0112515
CG2493	CG2493-PA CG2493-PB	FBgn0032864	CG2493	-		541.926	261.651	2.07118	461.65	582.099	605.421	303.619	258.838	232.091	0.00441975
CG2520	CG2520-PA CG2520-PC CG2520-PD CG2520-PE CG2520-PF CG2520-PG CG2520-PH CG2520-PI CG2520-PJ	FBgn0086372	lap	like-AP180		2287.81	664.804	3.44134	2013.19	2410.89	2465.38	670.436	631.623	696.932	0.000344967
CG2604	CG2604-PA CG2604-PC CG2604-PB	FBgn0037298	CG2604	-	mitochondria	143.924	60.9907	2.35977	136.64	153.484	143.282	63.5115	58.2652	57.6063	8.59755e-05
CG2621	CG2621-PD CG2621-PJ CG2621-PA CG2621-PG CG2621-PK CG2621-PN CG2621-PH CG2621-PI CG2621-PB CG2621-PE CG2621-PF CG2621-PC CG2621-PM CG2621-PO CG2621-PP CG2621-PQ CG2621-PR	FBgn0003371	sgg	shaggy		821.054	340.833	2.40897	677.013	910.839	823.911	355.664	337.404	341.697	0.0025751
CG2621	CG2621-PD CG2621-PJ CG2621-PA CG2621-PG CG2621-PH CG2621-PI CG2621-PB CG2621-PE CG2621-PF CG2621-PC CG2621-PM CG2621-PP CG2621-PQ CG2621-PR	FBgn0003371	sgg	shaggy		1048.32	502.366	2.08677	1025.96	1011.34	1270.81	620.209	498.169	460.908	0.00401627
CG2718	CG2718-PC CG2718-PB CG2718-PD	FBgn0001142	Gs1	Glutamine synthetase 1	mitochondria	972.174	479.028	2.02947	930.109	1046.14	928.136	493.088	502.015	467.304	0.000285135
CG2720	CG2720-PA	FBgn0024352	Hop	Hsp70/Hsp90 organizing protein		416.004	271.552	1.53195	406.68	422.021	367.895	270.563	276.723	292.533	0.00238896
CG2727	CG2727-PC CG2727-PA CG2727-PD CG2727-PB CG2727-PE	FBgn0010435	emp	epithelial membrane protein		118.873	22.1207	5.37383	111.656	121.666	124.043	21.0741	24.7802	20.7577	1.73696e-05
CG2746	CG2746-PA CG2746-PB	FBgn0002607	RpL19	Ribosomal protein L19	cytosolic large ribosomal subunit	233.795	185.103	1.26306	236.613	255.504	212.499	167.402	195.062	180.203	0.0217732
CG2767	CG2767-PA	FBgn0037537	CG2767	-		272.526	239.9	1.136	270.028	267.297	271.684	244.253	235.163	244.08	0.00094602
CG2774	CG2774-PA CG2774-PB	FBgn0031534	Snx1	Sorting nexin 1		311.911	197.28	1.58105	285.199	408.544	302.508	189.719	203.478	152.712	0.0222884
CG2789	CG2789-PA	FBgn0031263	Tspo	Translocator protein	mitochondria	385.42	162.458	2.37242	402.027	390.843	367.343	159.515	171.422	157.141	3.60071e-05
CG2791	CG2791-PA CG2791-PF CG2791-PB CG2791-PD	FBgn0037533	CD98hc	CD98 heavy chain		590.311	299.691	1.96974	590.144	597.34	583.29	298.567	306.225	299.188	4.34454e-07
CG2803	CG2803-PA	FBgn0035083	Tina-1	Troponin C-akin-1	mitochondria	1178.92	433.008	2.72263	1094.35	1278.88	1177.89	449.421	408.133	443.061	0.000165796
CG2827	CG2827-PA	FBgn0023477	Taldo	Transaldolase		132.436	132.148	1.00218	135.39	176.965	116.975	153.893	116.661	138.368	0.759703
CG2846	CG2846-PA CG2846-PB	FBgn0014930	CG2846	-		310.339	240.975	1.28785	303.026	306.06	342.827	273.287	267.957	221.893	0.0385857
CG2849	CG2849-PB CG2849-PA CG2849-PC	FBgn0015286	Rala	Ras-like protein A		1216.12	621.467	1.95685	1104.27	1535.57	1098.81	603.234	578.389	694.148	0.0140282
CG2849	CG2849-PA CG2849-PC	FBgn0015286	Rala	Ras-like protein A		7247.94	5434.83	1.33361	5602.67	10241.4	7257.84	6647.17	5818.99	4353.43	0.238781
CG2852	CG2852-PA CG2852-PD	FBgn0034753	CG2852	-		262.797	168.466	1.55994	273.252	263.919	252.049	178.087	165.474	163.159	0.000255589
CG2862	CG2862-PA CG2862-PC CG2862-PB	FBgn0031459	CG2862	-	mitochondria	739.878	298.857	2.47569	609.215	673.048	873.016	284.495	311.052	301.251	0.00627881
CG2903	CG2903-PA CG2903-PB CG2903-PC	FBgn0031450	Hrs	Hepatocyte growth factor regulated tyrosine kinase substrate		459.518	236.495	1.94304	447.242	499.996	397.288	257.425	216.937	244.157	0.00284186
CG2915	CG2915-PB CG2915-PA	FBgn0033241	CG2915	-		492.749	422.652	1.16585	400.289	548.742	565.694	374.22	326.584	495.063	0.217177
CG2922	CG2922-PA CG2922-PG CG2922-PC CG2922-PF CG2922-PD CG2922-PB CG2922-PE	FBgn0250753	kra	krasavietz		334.037	162.293	2.05823	311.249	343.489	350.033	134.55	180.067	196.149	0.00170351
CG2934	CG2934-PA	FBgn0285910	VhaAC39-1	Vacuolar H[+] ATPase AC39 subunit 1		1883.42	747.957	2.51809	1787.49	2028.53	2070.4	831.268	723.958	730.007	0.000223819
CG2943	CG2943-PA CG2943-PB CG2943-PC CG2943-PD	FBgn0037530	EMC1	ER Membrane protein Complex 1	ER	315.981	168.712	1.8729	299.262	332.892	317.59	197.592	228.57	131.624	0.0123791
CG2968	CG2968-PA CG2968-PB CG2968-PC	FBgn0028342	ATPsyndelta	ATP synthase, delta subunit	mitochondria	4019.34	1213.38	3.31253	4571.03	5182.42	4210.06	1262.98	1230.79	1187.72	0.00027269
CG2970	CG2970-PA CG2970-PB	FBgn0034936	CG2970	-	mitochondria	471.043	707.692	0.665605	455.343	454.407	465.879	504.563	727.536	683.845	0.0578037
CG2974	CG2974-PB	FBgn0030178	CG2974	-		1414.66	555.722	2.54563	1377.41	1211.08	1734.35	601.599	591.851	467.725	0.00520364
CG2981	CG2981-PA CG2981-PB	FBgn0013348	TpnC41C	Troponin C at 41C		1056.24	871.034	1.21263	857.097	1245.93	1148.22	914.849	875.025	828.34	0.152
CG2990	CG2990-PB CG2990-PC	FBgn0030170	CG2990	-		2030.99	552.585	3.67544	1992.65	2187.61	1978.85	573.394	551.897	540.189	2.52884e-05
CG30000	CG30000-PA	FBgn0050000	GstT1	Glutathione S transferase T1		768.389	694.651	1.10615	692.745	850.846	776.721	769.9	553.951	748.28	0.372538
CG3001	CG3001-PA CG3001-PB CG3001-PC	FBgn0001186	Hex-A	Hexokinase A		442.48	189.376	2.33652	434.601	441.35	468.624	196.547	184.688	190.742	1.93713e-05
CG3001	CG3001-PA	FBgn0001186	Hex-A	Hexokinase A		266.239	111.43	2.38929	263.145	264.587	271.749	107.573	115.006	111.096	1.40524e-06
CG30022	CG30022-PB	FBgn0050022	CG30022	-	mitochondria	862.589	176.022	4.90047	777.286	796.047	708.934	179.963	166.406	180.557	2.63169e-05
CG30035	CG30035-PA	FBgn0050035	Tret1-1	Trehalose transporter 1-1		561.255	115.313	4.86723	450.35	744.313	561.435	148.732	121.211	81.0266	0.00597736
CG30069	CG30069-PA	FBgn0050069	CG30069	-		255.358	147.69	1.72902	249.729	255.62	260.702	159.642	153.362	144.582	4.47188e-05
CG3011	CG3011-PA CG3011-PB CG3011-PC	FBgn0029823	CG3011	-	mitochondria	207.406	175.603	1.18111	196.838	222.201	204.971	177.191	172.507	178.647	0.014381
CG30122	CG30122-PB CG30122-PC CG30122-PD	FBgn0050122	CG30122	-		811.036	505.185	1.60543	768.108	771.163	763.588	539.586	502.497	489.085	7.26469e-05
CG30159	CG30159-PB CG30159-PA CG30159-PC	FBgn0050159	CG30159	-	mitochondria	609.797	312.735	1.94988	608.314	610.498	520.985	339.845	277.753	368.835	0.00325201
CG30163	CG30163-PA CG30163-PB	FBgn0050163	Cpr60D	Cuticular protein 60D		1865.49	358.966	5.19684	2033.42	2232.06	1496.2	428.856	342.429	305.111	0.00218176
CG3017	CG3017-PA	FBgn0020764	Alas	Aminolevulinate synthase	mitochondria	21163.5	13734.5	1.5409	15740	24905.7	26267.4	12998.1	14687.6	13710.5	0.0636228
CG30197	CG30197-PA	FBgn0050197	CG30197	-		176.283	99.3622	1.77415	162.081	173.035	197.411	107.671	101.818	91.9033	0.0025086
CG30291	CG30291-PA	FBgn0050291	CG30291	-		1853.08	560.127	3.30832	1861.17	1903.07	1798.03	554.329	559.981	566.195	1.89937e-06
CG3039	CG3039-PA CG3039-PB CG3039-PC CG3039-PD CG3039-PE CG3039-PF	FBgn0004646	ogre	optic ganglion reduced		5893.08	1103.34	5.34113	7968.01	7396.51	4732.41	1127.47	910.374	1211.78	0.00496062
CG30410	CG30410-PC CG30410-PB	FBgn0050410	Rpi	Ribose-5-phosphate isomerase	mitochondria	348.688	218.196	1.59805	298.731	280.657	375.923	256.17	190.944	236.279	0.0607648
CG30498	CG30498-PA	FBgn0004132	boca	boca	ER	739.747	170.97	4.32677	906.186	806.594	580.269	153.079	165.183	192.633	0.00361937
CG3050	CG3050-PA	FBgn0038194	Cyp6d5	Cyp6d5	ER	115.229	58.0215	1.98596	101.14	113.38	117.658	65.875	54.0121	48.5904	0.0015495
CG3056	CG3056-PB CG3056-PE CG3056-PC CG3056-PD	FBgn0024987	ssx	sister-of-Sex-lethal		93.9177	78.3634	1.19849	111.153	98.7309	78.0169	74.2213	91.6094	71.9733	0.219633
CG3057	CG3057-PA CG3057-PD	FBgn0019830	colt	congested-like trachea	mitochondria	660.904	224.241	2.9473	676.068	710.049	664.226	268.685	219.331	213.626	3.52896e-05
CG3059	CG3059-PD CG3059-PC CG3059-PA CG3059-PE CG3059-PF	FBgn0024947	NTPase	NTPase	ER	323.903	136.389	2.37484	212.521	369.634	380.071	139.597	134.457	135.688	0.0273587
CG3059	CG3059-PA CG3059-PE CG3059-PF	FBgn0024947	NTPase	NTPase	ER	239.972	108.954	2.2025	243.239	271.293	211.73	139.439	105.351	109.304	0.00362575
CG3074	CG3074-PB CG3074-PA	FBgn0034709	Swim	Secreted Wg-interacting molecule		778.269	579.797	1.34231	788.198	716.075	840.695	741.279	612.17	456.272	0.118375
CG3082	CG3082-PB CG3082-PA CG3082-PC CG3082-PE CG3082-PD CG3082-PF CG3082-PG CG3082-PH CG3082-PI	FBgn0021979	l(2)k09913	lethal (2) k09913	mitochondria	1871.9	496.117	3.77311		1725.52	2101.08	518.313	584.711	459.57	0.00252104
CG3088	CG3088-PA	FBgn0036015	CG3088	-		481.887	83.406	5.77761	453.131	469.399	576.604	69.5399	106.228	82.2511	0.000502749
CG31030	CG31030-PA CG31030-PB	FBgn0051030	CG31030	-	lysosome	7656.43	1318.53	5.80681	8131.17	7818.24	7095.33	1338.95	1293.59	1323.86	3.20261e-05
CG31033	CG31033-PC CG31033-PA CG31033-PB CG31033-PF	FBgn0039705	Atg16	Autophagy-related 16		2775.06	5302.85	0.523316	3281.81	2606.69	2546.36	5903.51	4999.96	5093.16	0.00245956
CG3106	CG3106-PA CG3106-PB	FBgn0030148	CG3106	-		1196.96	415.774	2.87886	1148.42	1204.84	1241.29	412.047	429.378	406.57	9.59481e-06
CG31075	CG31075-PA CG31075-PB	FBgn0051075	CG31075	-	mitochondria	230.032	143.586	1.60205	226.133	215.486	255.721	141.369	144.001	146.458	0.00187348
CG31118	CG31118-PA	FBgn0051118	RabX4	RabX4		1107.41	611.999	1.8095	1233.65	724.864	1089.98	531.659	628.289	800.731	0.100813
CG31136	CG31136-PA CG31136-PB	FBgn0013343	Syx1A	Syntaxin 1A		1129.95	2890.15	0.390964	975.914	937.837	763.939	2782.38	2638.34	3338.05	0.000813309
CG31196	CG31196-PA CG31196-PB CG31196-PC CG31196-PD	FBgn0020238	14-3-3epsilon	14-3-3epsilon		1628.23	721.037	2.25818	1671.15	1495.84	1777.22	730.335	721.434	711.371	0.000352699
CG31199	CG31199-PA	FBgn0051199	CG31199	-		339.347	116.312	2.91756	264.199	359.606	439.627	116.093	114.416	120.004	0.00941914
CG31200	CG31200-PA	FBgn0051200	CG31200	-		221.473	74.2386	2.98326	235.169	215.956	220.26	82.5368	69.3782	71.9171	2.99887e-05
CG31205	CG31205-PB CG31205-PC	FBgn0051205	CG31205	-		115.282	44.5291	2.58891	103.797	116.316	126.84	46.6069	56.6971	42.5342	0.00104668
CG31221	CG31221-PA CG31221-PB CG31221-PC	FBgn0051221	CG31221	-		933.436	368.257	2.53474	909.306	905.65	890.744	395.954	363.425	359.89	2.05465e-06
CG3125	CG3125-PA CG3125-PB CG3125-PC CG3125-PD CG3125-PE	FBgn0261383	IntS6	Integrator 6		3345.68	4364.53	0.766562	3607.28	2523.55	3814.71	3894.7	5242.99	4168.94	0.122713
CG3127	CG3127-PA CG3127-PB CG3127-PC CG3127-PD CG3127-PE	FBgn0250906	Pgk	Phosphoglycerate kinase		1277.63	426.932	2.99258	1134.14	1401.31	1266.77	429.476	418.842	426.236	0.000399994
CG31345	CG31345-PA	FBgn0051345	CG31345	-		1650.43	859.136	1.92103	1453.99	1369.55	1316.84	841.19	807.827	603.841	0.00171875
CG31363	CG31363-PD CG31363-PH CG31363-PE CG31363-PC CG31363-PA	FBgn0051363	Jupiter	Jupiter		2016.32	312.693	6.44823	1976.69	1690.14	2562.15	324.439	316.375	298.416	0.0023537
CG3139	CG3139-PA CG3139-PB CG3139-PC CG3139-PI CG3139-PE CG3139-PF CG3139-PG CG3139-PH	FBgn0004242	Syt1	Synaptotagmin 1		1042.49	457.807	2.27714	1093.85	1109.95	941.106	461.646	449.9	416.754	0.000399385
CG3140	CG3140-PA	FBgn0283494	Adk2	Adenylate kinase 2	mitochondria	802.731	544.86	1.47328	990.57	779.758	816.903	553.079	557.166	506.634	0.00845879
CG31413	CG31413-PA	FBgn0051413	CG31413	-		1647.88	384.684	4.28372	1873.93	1687.93	1442.99	431.618	408.866	317.559	0.000585031
CG31436	CG31436-PA	FBgn0051436	CG31436	-		960.421	244.235	3.93236	945.882	981.056	953.964	268.451	241.237	223.006	1.87909e-06
CG31508	CG31508-PA	FBgn0044812	TotC	Turandot C		133.297	75.9437	1.75521	154.836	134.782	108.844	104.878	75.2809	65.2151	0.0460479
CG31509	CG31509-PA	FBgn0028396	TotA	Turandot A		101.973	52.4824	1.943	113.651	106.261	83.4581	53.0397	63.2305	53.9985	0.0100487
CG3152	CG3152-PA CG3152-PB	FBgn0026761	Trap1	Trap1	mitochondria	437.776	153.241	2.85678	462.412	427.088	422.54	151.81	187.427	158.661	8.3293e-05
CG31548	CG31548-PA	FBgn0051548	CG31548	-	mitochondria	899.569	311.025	2.89227	841.158	903.686	964.367	285.949	345.493	328.941	0.000125781
CG31605	CG31605-PE CG31605-PD CG31605-PC CG31605-PI CG31605-PA CG31605-PF CG31605-PH CG31605-PB CG31605-PG CG31605-PJ	FBgn0261822	Bsg	Basigin		2504.95	730.64	3.42844	2025.22	3410.31	2435.31	720.836	741.709	729.675	0.00997397
CG31628	CG31628-PA CG31628-PC	FBgn0000053	ade3	adenosine 3		119.372	135.274	0.882446	125.157	118.956	117.244	153.488	122.299	152.989	0.101113
CG31673	CG31673-PA CG31673-PB	FBgn0051673	CG31673	-	mitochondria	549.592	236.535	2.32351	569.433	506.367	485.564	319.068	229.051	233.358	0.00254902
CG31692	CG31692-PA CG31692-PE CG31692-PC CG31692-PD	FBgn0032820	fbp	fructose-1,6-bisphosphatase		203.406	170.049	1.19616	194.917	166.298	209.521	167.788	176.971	166.258	0.20402
CG31694	CG31694-PA	FBgn0051694	CG31694	-		310.847	228.878	1.35813	273.775	307.236	357.086	225.152	241.719	215.728	0.0283803
CG31704	CG31704-PA CG31704-PB	FBgn0051704	CG31704	-		179.391	68.041	2.63651	190.135	207.645	152.158	64.5087	81.4407	57.5175	0.00294024
CG31715	CG31715-PA CG31715-PB	FBgn0051715	CG31715	-		546.576	288.668	1.89344	499.152	579.098	568.667	233.887	300.96	359.694	0.00474596
CG31751	CG31751-PA CG31751-PB CG31751-PC	FBgn0086909	CG31751	-		359.428	205.35	1.75032	268.983	409.965	405.965	213.215	205.353	196.584	0.0282794
CG31794	CG31794-PC CG31794-PF CG31794-PG CG31794-PB CG31794-PA CG31794-PJ CG31794-PK CG31794-PD CG31794-PH	FBgn0041789	Pax	Paxillin		1964.46	506.941	3.87513	2184.7	1832.03	1900.88	532.844	456.746	542.119	0.000193752
CG31795	CG31795-PC CG31795-PD CG31795-PE	FBgn0031294	IA-2	IA-2 protein tyrosine phosphatase		1088.34	373.637	2.91282	1023.29	1134.51	967.446	384.98	356.732	373.85	0.000176477
CG3186	CG3186-PB CG3186-PA	FBgn0034967	eEF5	eukaryotic translation elongation factor 5		184.538	139.169	1.326	189.939	191.732	174.662	141.846	128.532	132.021	0.00158401
CG31869	CG31869-PA CG31869-PC CG31869-PB	FBgn0051869	CG31869	-		330.854	557.985	0.592945	342.9	297.071	376.054	617.291	485.871	592.443	0.00812309
CG31884	CG31884-PB CG31884-PA	FBgn0040070	Trx-2	thioredoxin-2		542.944	290.746	1.86742	532.926	539.165	557.327	367.482	336.323	263.966	0.00219624
CG31897	CG31897-PA	FBgn0051897	CG31897	-		395.722	264.295	1.49727	378.768	385.298	426.34	256.794	261.574	275.195	0.00113391
CG3192	CG3192-PA CG3192-PB CG3192-PC	FBgn0029888	ND-ASHI	NADH dehydrogenase (ubiquinone) ASHI subunit	mitochondria	4093.23	1615.33	2.534	4377.43	3672.68	4993.66	1684.59	1415.81	1604.86	0.00204633
CG3195	CG3195-PA CG3195-PB CG3195-PC	FBgn0034968	RpL12	Ribosomal protein L12	cytosolic large ribosomal subunit	198.086	179.902	1.10108	199.909	197.25	203.865	187.886	189.339	174.177	0.0334732
CG31997	CG31997-PA CG31997-PB	FBgn0051997	CG31997	-		285.217	321.665	0.886691	285.091	281.825	322.83	331.157	309.494	325.13	0.158808
CG3200	CG3200-PA	FBgn0016715	Reg-2	Rhythmically expressed gene 2	mitochondria	515.063	144.111	3.57408	493.216	537.065	514.837	134.334	181.185	133.772	5.47352e-05
CG3201	CG3201-PA CG3201-PB	FBgn0004687	Mlc-c	Myosin light chain cytoplasmic		479.846	285.286	1.68198	464.458	463.905	514.604	270.517	274.469	295.646	0.000411687
CG32019	CG32019-PC CG32019-PF CG32019-PH CG32019-PI CG32019-PJ	FBgn0005666	bt	bent		2265.36	2073.88	1.09233	2563.66	2444.44	1866.67	2040.49	2102.52	2081.11	0.372145
CG3203	CG3203-PB CG3203-PC CG3203-PD CG3203-PA CG3203-PE	FBgn0029897	RpL17	Ribosomal protein L17	cytosolic large ribosomal subunit	208.758	197.457	1.05723	210.319	219.294	199.547	196.983	201.432	199.263	0.147349
CG32031	CG32031-PA CG32031-PB CG32031-PD CG32031-PH CG32031-PG CG32031-PC CG32031-PE	FBgn0000116	Argk	Arginine kinase		5583.99	839.285	6.65327	5049.05	5862.25	6025.62	823.414	865.177	822.057	9.13247e-05
CG32031	CG32031-PA CG32031-PB CG32031-PC CG32031-PE	FBgn0000116	Argk	Arginine kinase		12775.7	5516.2	2.31603	13402	11684	13401.4	5956.76	6311.17	4597.12	0.000744044
CG32045	CG32045-PB CG32045-PC CG32045-PE CG32045-PF CG32045-PG CG32045-PH CG32045-PI CG32045-PJ	FBgn0016081	fry	furry		105.148	47.0254	2.23598	136.853	86.7367	88.4178	35.0479	55.8872	53.1053	0.0339802
CG32068	CG32068-PB	FBgn0052068	Adi1	Acireductone dioxygenase 1		140.757	80.4818	1.74893	138.124	130.043	182.983	85.5658	95.4908	70.1418	0.0209416
CG32082	CG32082-PA CG32082-PB CG32082-PD CG32082-PE	FBgn0052082	IRSp53	-		4158.85	3233.79	1.28606	4592.04	3792.99	4167.69	3214.2	3846.7	2804.09	0.0784412
CG3210	CG3210-PA CG3210-PB	FBgn0026479	Drp1	Dynamin related protein 1		1059.06	563.474	1.87951	1069.74	1115.23	859.934	588.817	527.48	592.761	0.00543611
CG3214	CG3214-PC CG3214-PA CG3214-PB	FBgn0031436	ND-B17.2	NADH dehydrogenase (ubiquinone) B17.2 subunit	mitochondria	1621.54	519.974	3.11851	1520.05	1630.2	1282.34	542.771	471.639	458.211	0.000739826
CG32230	CG32230-PA CG32230-PB CG32230-PC	FBgn0052230	ND-MLRQ	NADH dehydrogenase (ubiquinone) MLRQ subunit	mitochondria	4558.68	553.348	8.23835	4784.65	4519.48	4958.96	551.585	559.696	548.878	5.10861e-06
CG3226	CG3226-PA	FBgn0029882	CG3226	-		311.227	162.716	1.9127	316.445	354.821	273.16	152.891	162.095	187.705	0.00465043
CG32346	CG32346-PA CG32346-PE CG32346-PJ CG32346-PB CG32346-PC CG32346-PF CG32346-PG CG32346-PH CG32346-PI	FBgn0000541	E(bx)	Enhancer of bithorax		16802.4	21038.4	0.798656	19637.7	16931.1	14585.8	21568	23080	18944	0.0939014
CG32407	CG32407-PA CG32407-PB	FBgn0052407	CG32407	-		451.173	207.605	2.17323	456.693	437.795	543.263	211.55	220.585	191.722	0.00127354
CG3244	CG3244-PA CG3244-PB	FBgn0031629	Clect27	C-type lectin 27kD		983.82	603.125	1.6312	891.221	914.57	1379.69	589.303	571.546	617.295	0.0424423
CG32464	CG32464-PK CG32464-PF CG32464-PG CG32464-PM CG32464-PN CG32464-PB CG32464-PJ CG32464-PO CG32464-PP CG32464-PR CG32464-PS CG32464-PT CG32464-PU CG32464-PV CG32464-PW CG32464-PX CG32464-PY CG32464-PZ CG32464-PA	FBgn0013576	mtd	mustard		956.526	506.477	1.88859	1347.7	929.049	884.72	502.135	443.098	510.85	0.0188652
CG32464	CG32464-PK CG32464-PG CG32464-PM CG32464-PN CG32464-PB CG32464-PJ CG32464-PO CG32464-PP CG32464-PS CG32464-PT CG32464-PU CG32464-PV CG32464-PW CG32464-PX CG32464-PZ	FBgn0013576	mtd	mustard		4201.18	683.183	6.14941	3871.59	5095.09	3327.66	824.276	721.714	670.936	0.00305472
CG32485	CG32485-PA	FBgn0052485	CG32485	-		817.288	275.809	2.96323	814.264	884.797	823.183	298.691	256.197	299.607	3.00466e-05
CG32486	CG32486-PD	FBgn0266918	CG32486	-		2246.26	964.136	2.32981	2484.65	2219.37	2072.52	1150.89	868.731	886.636	0.00103566
CG32490	CG32490-PI CG32490-PA CG32490-PG CG32490-PH CG32490-PV CG32490-PX CG32490-PC CG32490-PM CG32490-PN CG32490-PO CG32490-PP CG32490-PW CG32490-PJ CG32490-PK CG32490-PL CG32490-PS CG32490-PU CG32490-PY	FBgn0041605	cpx	complexin		3590.1	536.165	6.69589	3018.17	3474.29	4182.74	537.847	584.092	477.687	0.000883731
CG32490	CG32490-PI CG32490-PA CG32490-PG CG32490-PH CG32490-PV CG32490-PX CG32490-PC CG32490-PM CG32490-PN CG32490-PO CG32490-PP CG32490-PW CG32490-PE CG32490-PJ CG32490-PK CG32490-PL CG32490-PS CG32490-PU CG32490-PY CG32490-PZ	FBgn0041605	cpx	complexin		2941.9	423.147	6.95243	3039.25	3039.74	2764.38	616.684	433.07	387.102	2.82772e-05
CG32521	CG32521-PA CG32521-PB CG32521-PD CG32521-PC CG32521-PF CG32521-PE CG32521-PG	FBgn0052521	CG32521	-		181.171	163.021	1.11133	208.964	191.217	152.817	133.023	225.142	159.385	0.730761
CG32544	CG32544-PA CG32544-PB	FBgn0052544	CG32544	-		5546.66	732.409	7.57317	4745.91	4582.99	4427.73	653.852	778.646	829.241	3.44609e-06
CG32549	CG32549-PD CG32549-PE CG32549-PB CG32549-PF CG32549-PG CG32549-PH	FBgn0052549	CG32549	-		488.938	171.21	2.85578	505.915	433.896	510.205	178.589	178.975	170.993	0.000247715
CG32593	CG32593-PE CG32593-PK CG32593-PA CG32593-PF CG32593-PB CG32593-PC CG32593-PI CG32593-PJ CG32593-PL	FBgn0264078	Flo2	Flotillin 2		2956.58	890.253	3.32106	3006.54	2937.64	2923.66	904.811	755.681	810.534	1.88427e-06
CG32593	CG32593-PE CG32593-PK CG32593-PA CG32593-PF CG32593-PB CG32593-PC CG32593-PD CG32593-PH CG32593-PG CG32593-PI CG32593-PJ CG32593-PL	FBgn0264078	Flo2	Flotillin 2		1207.73	455.044	2.6541	1250.92	1329.53	818.196	466.627	504.445	418.13	0.0141183
CG32626	CG32626-PC CG32626-PE CG32626-PF CG32626-PG CG32626-PH CG32626-PI CG32626-PJ CG32626-PK CG32626-PL	FBgn0052626	AMPdeam	AMP deaminase		401.338	171.279	2.34318	402.046	434.072	389.641	173.332	179.518	171.315	6.44981e-05
CG32626	CG32626-PC CG32626-PE CG32626-PG CG32626-PH CG32626-PI CG32626-PJ CG32626-PK CG32626-PL	FBgn0052626	AMPdeam	AMP deaminase		2022.25	476.531	4.24369	1865.05	2287.26	1782.07	401.31	467.143	601.329	0.000878918
CG3265	CG3265-PB CG3265-PD CG3265-PA CG3265-PG CG3265-PE	FBgn0027066	Eb1	Eb1		438.451	301.104	1.45615	387.235	449.098	491.843	328.362	273.56	306.522	0.015095
CG3265	CG3265-PB CG3265-PD CG3265-PA CG3265-PG CG3265-PE CG3265-PF	FBgn0027066	Eb1	Eb1		519.749	351.642	1.47806	456.665	493.01	626.431	351.917	455.059	304.302	0.0853611
CG32666	CG32666-PE CG32666-PC CG32666-PD	FBgn0052666	Drak	Death-associated protein kinase related		775.135	334.728	2.31572	875.686	809.771	669.607	333.112	338.906	332.243	0.00177354
CG32667	CG32667-PA	FBgn0052667	ssp7	short spindle 7		160.957	54.0747	2.97656	165.075	145.906	160.188	64.9227	68.6956	39.1866	0.000803458
CG32678	CG32678-PA	FBgn0067052	Rab9D	Rab at 9D		332.98	126.452	2.63326	341.134	376.884	320.03	128.46	122.997	181.772	0.00129124
CG3269	CG3269-PA CG3269-PB	FBgn0014009	Rab2	Rab2		779.661	286.73	2.71915	736.578	764.715	853.042	375.332	292.223	232.421	0.000870038
CG3283	CG3283-PA	FBgn0014028	SdhB	Succinate dehydrogenase, subunit B (iron-sulfur)	mitochondria	2220.23	827.246	2.68388	2397.78	1993.49	2532.78	797.835	863.513	824.844	0.000819889
CG32858	CG32858-PA CG32858-PB CG32858-PE CG32858-PG	FBgn0003447	sn	singed		243.579	159.954	1.5228	233.022	252.615	244.51	178.846	154.811	148.832	0.00156852
CG3299	CG3299-PA CG3299-PB CG3299-PC	FBgn0004397	Vinc	Vinculin		981.932	541.743	1.81254	1020.18	1071.73	796.342	524.565	772.68	440.565	0.0426472
CG3301	CG3301-PA CG3301-PB CG3301-PC	FBgn0038878	CG3301	-	mitochondria	337.628	112.151	3.01048	367.385	343.989	308.746	113.779	103.819	113.795	0.000189053
CG33094	CG33094-PB CG33094-PC CG33094-PD	FBgn0053094	Synd	Syndapin		557.004	165.545	3.36467	581.92	497.452	566.484	176.55	185.5	143.271	0.000194771
CG33103	CG33103-PE CG33103-PG	FBgn0003137	Ppn	Papilin		1235.88	195.999	6.30553	948.812	1484.68	1275.06	190.121	226.879	177.344	0.00268768
CG33103	CG33103-PC CG33103-PE CG33103-PF CG33103-PG	FBgn0003137	Ppn	Papilin		1120.99	376.249	2.9794	1148.25	1327.81	1081.31	336.37	347.333	450.461	0.000597856
CG33103	CG33103-PE CG33103-PF	FBgn0003137	Ppn	Papilin		4373.84	1355.94	3.22568	3411.3	4364.68	6110.95	1024.4	1505.98	1747.39	0.0173462
CG33113	CG33113-PE CG33113-PB CG33113-PI CG33113-PJ CG33113-PH	FBgn0053113	Rtnl1	Reticulon-like1		1914.98	523.177	3.66029	1812.62	1933.51	2009.19	525.314	518.833	525.438	1.68592e-05
CG33113	CG33113-PD CG33113-PG	FBgn0053113	Rtnl1	Reticulon-like1		699.608	325.715	2.14792	651.346	752.652	702.149	329.525	312.776	335.72	0.000234189
CG33113	CG33113-PE CG33113-PB CG33113-PI CG33113-PJ	FBgn0053113	Rtnl1	Reticulon-like1		2049.94	509.329	4.02479	1853.82	2144.62	2184.61	484.822	527.355	523.611	0.000123431
CG33113	CG33113-PF CG33113-PH	FBgn0053113	Rtnl1	Reticulon-like1		656.581	353.828	1.85565	615.185	647.677	720.247	326.967	360.079	367.288	0.000757298
CG33113	CG33113-PH	FBgn0053113	Rtnl1	Reticulon-like1		399.958	347.079	1.15235	377.373	529.109	337.733	382.223	330.55	336.407	0.343514
CG33113	CG33113-PF CG33113-PE CG33113-PB CG33113-PI CG33113-PJ CG33113-PD CG33113-PG CG33113-PA CG33113-PC CG33113-PH CG33113-PL	FBgn0053113	Rtnl1	Reticulon-like1		1364.04	436.202	3.12709	1024.5	1414.29	1342.74	454.626	431.208	381.792	0.00233207
CG33126	CG33126-PA CG33126-PC CG33126-PB	FBgn0053126	NLaz	Neural Lazarillo		473.324	266.356	1.77704	513.455	445.444	463.209	285.994	274.06	258.164	0.000778565
CG33129	CG33129-PE CG33129-PF CG33129-PA CG33129-PB CG33129-PC CG33129-PG CG33129-PH	FBgn0053129	CG33129	-		280.508	175.194	1.60113	341.784	348.917	261.329	154.497	183.819	219.235	0.017596
CG33138	CG33138-PA	FBgn0053138	AGBE	1,4-Alpha-Glucan Branching Enzyme		603.735	448.75	1.34537	558.318	632.686	650.827	445.389	424.334	501.824	0.0127606
CG3314	CG3314-PA CG3314-PD CG3314-PE CG3314-PF CG3314-PG	FBgn0014026	RpL7A	Ribosomal protein L7A	cytosolic large ribosomal subunit	224.651	194.584	1.15452	215.762	236.935	225.502	199.999	195.435	186.679	0.0115867
CG33174	CG33174-PD CG33174-PA CG33174-PE CG33174-PF CG33174-PG CG33174-PH	FBgn0261244	inaE	inactivation no afterpotential E		394.497	316.893	1.24489	370.177	399.287	416.885	326.778	314.39	309.985	0.00569076
CG3318	CG3318-PA CG3318-PB	FBgn0019643	Dat	Dopamine N acetyltransferase		2698.32	795.416	3.39233	2239.52	2676.35	3224.75	998.592	577.534	714.953	0.00329554
CG3320	CG3320-PA	FBgn0016700	Rab1	Rab1		246.843	125.442	1.96778	275.806	258.193	217.488	124.551	128.37	123.393	0.00195737
CG3321	CG3321-PA CG3321-PB CG3321-PC	FBgn0038224	ATPsynE	ATP synthase, subunit E	mitochondria	9804.4	1736.5	5.64607	9578.06	10603.7	9498.33	1689.73	1834.5	1744.53	2.22933e-05
CG3329	CG3329-PA	FBgn0023174	Prosbeta2	Proteasome beta2 subunit	proteasome	395.93	314.904	1.2573	400.823	388.647	397.6	360.861	349.338	290.045	0.0487953
CG33303	CG33303-PA CG33303-PB	FBgn0053303	CG33303	-	ER	918.381	466.218	1.96985	775.947	857.597	1225.33	449.521	496.857	483.619	0.0265757
CG3331	CG3331-PA	FBgn0000527	e	ebony		434.743	219.517	1.98045	438.322	435.232	418.344	232.41	224.219	204.116	3.59281e-05
CG33519	CG33519-PC CG33519-PD CG33519-PE CG33519-PF CG33519-PG CG33519-PH	FBgn0053519	Unc-89	Unc-89		2492.79	2360.48	1.05605	3019.77	2753.75	2760.25	2524.63	2039.59	2568.19	0.070503
CG3359	CG3359-PB CG3359-PP CG3359-PD CG3359-PL CG3359-PC CG3359-PI CG3359-PK CG3359-PE CG3359-PO CG3359-PF CG3359-PG CG3359-PM CG3359-PH CG3359-PN CG3359-PJ CG3359-PQ	FBgn0260745	mfas	midline fasciclin		454.507	236.578	1.92117	495.91	433.132	471.61	235.747	239.856	234.804	0.000232375
CG3360	CG3360-PA	FBgn0038236	Cyp313a1	Cyp313a1	ER	91.8554	30.9074	2.97196	87.065	93.7656	120.266	34.6217	40.4817	30.4822	0.00348057
CG33694	CG33694-PA CG33694-PB CG33694-PC	FBgn0040233	cana	CENP-ana		10493.6	2182.52	4.80803	9830.09	10935.3	10786.1	2382.79	2781.32	1679.72	6.37787e-05
CG3395	CG3395-PA CG3395-PD CG3395-PE CG3395-PB	FBgn0010408	RpS9	Ribosomal protein S9	cytosolic small ribosomal subunit	150.179	167.844	0.894756	150.693	145.971	138.616	163.883	174.597	163.148	0.0123085
CG33950	CG33950-PA CG33950-PB	FBgn0284408	trol	terribly reduced optic lobes		3777.94	1524.95	2.47743	4164.72	3761.41	3136.79	1355.36	1699.39	1581.77	0.00246017
CG33950	CG33950-PA CG33950-PB	FBgn0284408	trol	terribly reduced optic lobes		1620.98	882.805	1.83617	1199.77	1671.44	1581.62	1155.85	909.677	814.382	0.0413255
CG33955	CG33955-PE CG33955-PF	FBgn0031414	eys	eyes shut		3626.03	1644.14	2.20542	4098.01	2976	3814.77	1623.5	1188.4	1242.81	0.00331193
CG33977	CG33977-PA	FBgn0053977	CG33977	-	ER	6861.57	9198.45	0.745949	5921.59	8747.47	6124.48	8820.13	12437.2	7555.09	0.195725
CG33979	CG33979-PA CG33979-PC CG33979-PB	FBgn0261458	capt	capulet		932.776	855.232	1.09067	880.437	901.301	998.108	833.88	917.153	860.015	0.268299
CG33990	CG33990-PA	FBgn0067905	IM14	Immune induced molecule 14		120.874	24.5514	4.92332	117.024	110.891	137.816	28.8469	27.3549	29.6139	0.000336105
CG3400	CG3400-PG CG3400-PB CG3400-PH CG3400-PD CG3400-PE CG3400-PF CG3400-PA CG3400-PI CG3400-PJ CG3400-PK CG3400-PL CG3400-PM CG3400-PN	FBgn0027621	Pfrx	6-phosphofructo-2-kinase		149.631	69.8185	2.14315	138.459	144.506	142.246	76.3076	73.1667	63.3448	7.85357e-05
CG34067	CG34067-PA	FBgn0013674	mt:CoI	mitochondrial Cytochrome c oxidase subunit I	mitochondria	794.411	636.533	1.24803	1030.57	721.681	592.936	519.891	590.6	659.074	0.230915
CG34069	CG34069-PA	FBgn0013675	mt:CoII	mitochondrial Cytochrome c oxidase subunit II	mitochondria	9057.14	889.937	10.1773	9373.09	8466.08	9379.43	931.167	871.916	888.276	1.13516e-05
CG34072	CG34072-PA	FBgn0013673	mt:ATPase8	mitochondrial ATPase subunit 8	mitochondria	9985.67	1755.55	5.68805	9828.23	9734.46	10421.6	1800.62	1812.22	1661.99	3.06519e-06
CG34092	CG34092-PA	FBgn0013679	mt:ND1	mitochondrial NADH-ubiquinone oxidoreductase chain 1	mitochondria	3566.55	2660.4	1.34061	3587.52	3210.94	2204.61	2750.2	2528.02	2713.89	0.465802
CG3413	CG3413-PD CG3413-PC CG3413-PA CG3413-PB CG3413-PE	FBgn0034718	wdp	windpipe		430.408	192.944	2.23074	407.327	395.054	504.083	173.955	193.071	216.429	0.00275477
CG3415	CG3415-PA CG3415-PB	FBgn0030731	Mfe2	peroxisomal Multifunctional enzyme type 2	peroxisome	131.012	61.2451	2.13914	131.973	123.809	146.098	55.0457	73.4976	58.7409	0.00114715
CG3416	CG3416-PA CG3416-PC CG3416-PB	FBgn0002787	Rpn8	Regulatory particle non-ATPase 8	proteasome	329.678	352.63	0.934912	320.251	351.87	339.7	371.288	328.699	332.15	0.702063
CG34172	CG34172-PA CG34172-PB CG34172-PC CG34172-PD	FBgn0085201	CG34172	-	mitochondria	16500.6	1895.92	8.7032	22846.5	16501.2	12913.2	1975.26	1755.34	1974.76	0.00591731
CG34191	CG34191-PB CG34191-PA	FBgn0085220	Ufm1	Ubiquitin-fold modifier 1		452.692	326.325	1.38724	405.354	474.351	479.273	350.263	322.943	304.127	0.00966805
CG3422	CG3422-PA	FBgn0004066	Prosalpha4	Proteasome alpha4 subunit	proteasome	437.468	347.619	1.25847	435.009	429.399	449.537	360.303	337.564	345.747	0.000549001
CG3431	CG3431-PA CG3431-PB	FBgn0011327	Uch-L5	Ubiquitin carboxy-terminal hydrolase L5		1514.53	943.333	1.60551	1921.2	1657.84	1191.58	1263.94	896.509	878.726	0.080101
CG34325	CG34325-PA CG34325-PB CG34325-PC	FBgn0085354	CG34325	-		449.925	382.216	1.17715	372.075	511.35	605.139	336.721	412.54	499.32	0.386643
CG34387	CG34387-PC CG34387-PE CG34387-PF	FBgn0259108	futsch	futsch		1877.26	805.867	2.32949	1831.3	1850.88	1853.41	802.448	842.332	797.235	3.35566e-07
CG34424	CG34424-PB CG34424-PA	FBgn0085453	CG34424	-		158.592	111.652	1.42042	152.311	151.491	172.173	130.257	94.0175	120.106	0.0261967
CG34461	CG34461-PA CG34461-PB	FBgn0250833	CG34461	-		64.5353	181.164	0.356226	74.417	57.5694	65.0192	168.89	200.446	177.001	0.000396374
CG3455	CG3455-PB	FBgn0028685	Rpt4	Regulatory particle triple-A ATPase 4	proteasome	342.696	425.52	0.80536	369.979	346.541	304.31	394.132	352.647	400.079	0.159254
CG3461	CG3461-PA	FBgn0003116	pn	prune	mitochondria	2075.68	544.225	3.81401	1751.03	2579.2	1941.46	501.463	534.319	650.633	0.00386827
CG3481	CG3481-PC CG3481-PI CG3481-PH CG3481-PF CG3481-PE	FBgn0000055	Adh	Alcohol dehydrogenase		258.988	142.064	1.82304	255.679	285.372	244.35	130.027	144.376	144.092	0.000736304
CG3504	CG3504-PA CG3504-PB	FBgn0001263	inaD	inactivation no afterpotential D		732.059	320.449	2.28448	702.946	878.423	552.929	308.226	292.711	366.355	0.0158235
CG3510	CG3510-PA CG3510-PB CG3510-PC CG3510-PE	FBgn0000405	CycB	Cyclin B		58.1021	60.8625	0.954645	59.4165	59.1188	56.7236	57.9723	80.4693	50.9822	0.625215
CG3523	CG3523-PA CG3523-PC	FBgn0283427	FASN1	Fatty acid synthase 1		64.9663	40.7007	1.5962	61.9858	65.2649	67.6402	40.9701	42.0419	39.6712	0.000171863
CG3529	CG3529-PB CG3529-PC CG3529-PD	FBgn0035995	CG3529	-		674.779	373.688	1.80573	616.25	765.61	682.914	402.164	369.735	354.884	0.00232979
CG3533	CG3533-PA CG3533-PB	FBgn0004055	uzip	unzipped		484.991	256.188	1.8931	514.559	503.086	481.89	257.93	258.374	263.31	1.59932e-05
CG3560	CG3560-PA	FBgn0030733	UQCR-14	Ubiquinol-cytochrome c reductase 14 kDa subunit	mitochondria	1813.25	849.376	2.1348	1603.37	1506.21	2416.99	796.226	807.757	1008.84	0.0307518
CG3566	CG3566-PC CG3566-PB CG3566-PD	FBgn0029854	CG3566	-	mitochondria	394.962	189.898	2.07986	416.448	393.206	293.885	182.514	198.963	131.559	0.00996732
CG3585	CG3585-PB	FBgn0023458	Rbcn-3A	Rabconnectin-3A		1309.95	689.449	1.9	1340.23	1571.38	1095.29	647.492	674.159	764.976	0.0107534
CG3590	CG3590-PA	FBgn0038467	AdSL	Adenylosuccinate Lyase		147.178	220.128	0.668604	144.656	151.277	149.016	235.556	232.615	221.692	6.14748e-05
CG3603	CG3603-PA CG3603-PB	FBgn0029648	CG3603	-	mitochondria	596.759	217.317	2.74603	607.354	614.595	636.887	223.742	218.522	221.046	1.5652e-06
CG3609	CG3609-PA CG3609-PB CG3609-PC	FBgn0031418	CG3609	-		211.582	140.559	1.50529	218	175.483	284.704	177.552	136.995	119.339	0.08743
CG3612	CG3612-PA	FBgn0011211	blw	bellwether	mitochondria	3847.31	1247.59	3.0838	3842.99	3970.91	3736.97	1235.08	1254.97	1268.59	2.85973e-06
CG3620	CG3620-PA CG3620-PB CG3620-PE CG3620-PF CG3620-PD CG3620-PC	FBgn0262738	norpA	no receptor potential A		479.045	184.557	2.59565	481.63	491.662	458.651	175.547	192.41	194.664	1.46404e-05
CG3621	CG3621-PA CG3621-PB	FBgn0025839	ND-B14.5A	NADH dehydrogenase (ubiquinone) B14.5 A subunit	mitochondria	2010.26	560.975	3.58352	2104.76	1933.36	2002.67	547.438	552.544	565.793	8.27774e-06
CG3624	CG3624-PA CG3624-PB	FBgn0034724	babos	babos		274.6	131.291	2.09154	323.9	264.526	255.187	133.521	118.491	144.486	0.00282946
CG3644	CG3644-PA CG3644-PB	FBgn0000181	bic	bicaudal		166.546	107.939	1.54296	159.939	177.326	166.966	112.673	101.332	109.911	0.000593556
CG3661	CG3661-PA	FBgn0010078	RpL23	Ribosomal protein L23	cytosolic large ribosomal subunit	291.252	157.153	1.85331	277.679	294.399	299.724	155.748	210.767	158.322	0.00376622
CG3663	CG3663-PA	FBgn0035044	CG3663	-	peroxisome	747.376	287.304	2.60134	899.164	669.43	687.261	289.639	254.547	326.29	0.00382225
CG3664	CG3664-PA CG3664-PB CG3664-PF CG3664-PD CG3664-PC CG3664-PE CG3664-PG CG3664-PH CG3664-PI	FBgn0014010	Rab5	Rab5		440.012	185.503	2.37199	423.531	370.696	440.1	197.592	191.211	169.871	0.00056408
CG3665	CG3665-PA CG3665-PE CG3665-PB CG3665-PC CG3665-PD CG3665-PF CG3665-PG CG3665-PH	FBgn0000635	Fas2	Fasciclin 2		703.748	433.007	1.62526	704.629	609.859	599.627	535.35	457.079	326.198	0.0462415
CG3683	CG3683-PA CG3683-PB CG3683-PC CG3683-PD	FBgn0035046	ND-19	NADH dehydrogenase (ubiquinone) 19 kDa subunit	mitochondria	2604.86	1383.08	1.88337	3202.11	2774.8	2179.01	1464.29	1228.78	1292.25	0.0103427
CG3694	CG3694-PA CG3694-PB CG3694-PC CG3694-PF CG3694-PG CG3694-PH CG3694-PI CG3694-PJ	FBgn0267252	Ggamma30A	G protein subunit gamma at 30A		1826.25	534.32	3.41789	1401.89	1898.21	1793.74	506.816	537.511	571.793	0.00159639
CG3699	CG3699-PA	FBgn0040349	CG3699	-	mitochondria	112.331	153.242	0.73303	128.533	116.224	100.808	194.412	129.266	147.234	0.117706
CG3714	CG3714-PC CG3714-PD CG3714-PB CG3714-PE CG3714-PF CG3714-PA CG3714-PG CG3714-PH	FBgn0031589	CG3714	-		578.408	248.545	2.32718	483.093	508.568	675.476	278.426	249.179	235.293	0.00811031
CG3719	CG3719-PA	FBgn0024986	CG3719	-	mitochondria	724.754	243.573	2.97551	700.018	679.558	806.936	263.14	225.634	245.411	0.00029312
CG3724	CG3724-PA CG3724-PB	FBgn0004654	Pgd	Phosphogluconate dehydrogenase		135.47	118.019	1.14786	135.539	135.251	125.29	113.295	120.061	117.936	0.01892
CG3725	CG3725-PE CG3725-PB CG3725-PG CG3725-PD CG3725-PC CG3725-PH CG3725-PF CG3725-PA CG3725-PI	FBgn0263006	SERCA	Sarco/endoplasmic reticulum Ca(2+)-ATPase	ER	8410.05	3056.44	2.75158	7663.8	8107.85	8433.06	3305.35	2763.13	3233.37	5.96166e-05
CG3731	CG3731-PA CG3731-PB	FBgn0038271	UQCR-C1	Ubiquinol-cytochrome c reductase core protein 1	mitochondria	3328.6	1000.65	3.32643	3432.6	3722.43	3701.59	1011.42	993.938	985.451	9.68043e-06
CG3751	CG3751-PA	FBgn0261596	RpS24	Ribosomal protein S24	cytosolic small ribosomal subunit	190.473	156.272	1.21886	185.052	213.637	176.505	170.495	185.34	130.384	0.210124
CG3752	CG3752-PA CG3752-PB	FBgn0012036	Aldh	Aldehyde dehydrogenase	mitochondria	593.792	184.233	3.22304	582.262	602.769	597.028	191.363	183.972	167.463	1.56204e-06
CG3759	CG3759-PA CG3759-PB CG3759-PC	FBgn0032116	Mco1	Multicopper oxidase-1		207.556	123.696	1.67794	192.611	229.686	203.733	119.15	137.546	116.416	0.00277793
CG3762	CG3762-PA CG3762-PB CG3762-PC CG3762-PD CG3762-PE CG3762-PF	FBgn0263598	Vha68-2	Vacuolar H[+] ATPase 68 kDa subunit 2		306.66	180.748	1.69661	292.063	320.714	310.711	176.721	182.064	176.606	0.0001131
CG3772	CG3772-PA	FBgn0025680	cry	cryptochrome		822.908	124.202	6.62556	695.19	977.171	844.745	109.35	187.542	120.242	0.0011878
CG3800	CG3800-PA CG3800-PB	FBgn0034802	CNBP	CCHC-type zinc finger nucleic acid binding protein		405.892	275.339	1.47415	373.845	402.606	447.948	277.527	255.878	295.481	0.00569665
CG3806	CG3806-PA CG3806-PB	FBgn0023512	eIF2Bepsilon	eukaryotic translation initiation factor 2B subunit epsilon		171.402	51.1477	3.35113	158.679	168.448	189.966	54.2488	45.8443	56.6752	0.000255223
CG3829	CG3829-PA CG3829-PB	FBgn0035091	CG3829	-		324.228	205.134	1.58057	296.272	337.439	348.959	201.388	198.284	225.067	0.00273817
CG3835	CG3835-PB CG3835-PC CG3835-PA	FBgn0023507	D2hgdh	D-2-hydroxyglutaric acid dehydrogenase	mitochondria	225.929	98.5669	2.29214	208.787	219.338	256.232	107.868	99.5019	92.0288	0.00104953
CG3861	CG3861-PB CG3861-PA	FBgn0261955	kdn	knockdown	mitochondria	8584.18	1921.89	4.46652	8345.64	8725.56	9243.4	1921.24	1811.13	2090.79	1.50595e-05
CG3869	CG3869-PB CG3869-PC CG3869-PD	FBgn0029870	Marf	Mitochondrial assembly regulatory factor	mitochondria	722.681	226.986	3.18381	495.795	734.931	925.102	285.208	204.729	209.525	0.018692
CG3902	CG3902-PA	FBgn0036824	CG3902	-	mitochondria	437.928	130.91	3.34526	414.722	429.208	478.776	131.277	132.22	127.414	8.98764e-05
CG3911	CG3911-PA	FBgn0260859	Bet3	Blocked early in transport 3		306.785	147.396	2.08137	335.228	291.875	293.723	176.565	165.839	114.419	0.00290842
CG3922	CG3922-PB	FBgn0005533	RpS17	Ribosomal protein S17	cytosolic small ribosomal subunit	232.504	231.951	1.00238	235.911	248.152	275.266	248.912	200.95	226.139	0.199382
CG3940	CG3940-PA CG3940-PB CG3940-PC	FBgn0037788	CG3940	-		882.264	231.744	3.80706	725.458	825.59	1233.58	194.434	249.956	263.056	0.0115524
CG3949	CG3949-PA CG3949-PB	FBgn0015393	hoip	hoi-polloi		773.296	638.385	1.21133	665.668	766.398	932.451	782.799	607.493	522.324	0.239937
CG3954	CG3954-PA CG3954-PD	FBgn0000382	csw	corkscrew		490.467	584.214	0.839533	656.949	437.978	403.192	547.195	577.087	637.373	0.353347
CG3961	CG3961-PA CG3961-PC CG3961-PD CG3961-PE	FBgn0036821	CG3961	-	mitochondria	676.756	161.326	4.19495	685.089	606.643	723.119	165.296	151.281	165.267	0.00012246
CG3966	CG3966-PA	FBgn0002936	ninaA	neither inactivation nor afterpotential A	ER	674.627	164.083	4.1115	504.232	627.354	602.489	131.987	157.462	156.071	0.000366934
CG3967	CG3967-PC CG3967-PD CG3967-PE CG3967-PA	FBgn0035989	CG3967	-		1662.37	1031.39	1.61178	1873.88	1974.74	1307.86	1146.13	814.631	1177.79	0.0474239
CG3979	CG3979-PB CG3979-PC CG3979-PA CG3979-PD	FBgn0036816	Indy	I'm not dead yet		293.21	95.1699	3.08091	307.948	366.724	231.171	93.4861	92.2548	100.138	0.00627371
CG3985	CG3985-PF CG3985-PA CG3985-PD CG3985-PE	FBgn0004575	Syn	Synapsin		2228.01	1211.41	1.83918	2090.43	2402.36	2214.01	1418.86	1173.24	1223.7	0.00120895
CG3985	CG3985-PF CG3985-PD	FBgn0004575	Syn	Synapsin		1189.09	719.04	1.65372	1296.07	1351.57	988.635	626.394	683.007	899.543	0.0274654
CG3988	CG3988-PA	FBgn0028552	gammaSnap1	gamma Soluble NSF attachment protein 1		1585.83	470.114	3.37329	2179.45	1625.92	1942.49	409.307	455.995	353.409	0.000756702
CG3989	CG3989-PA CG3989-PB	FBgn0020513	ade5	ade5		90.6434	63.737	1.42215	89.0723	93.6863	88.4903	64.7483	60.7266	68.0727	0.000646429
CG3991	CG3991-PD CG3991-PA CG3991-PF CG3991-PE	FBgn0020370	TppII	tripeptidyl-peptidase II		1688.53	781.276	2.16125	1606.08	1811.37	1823.02	840.632	803.375	777.753	0.000207606
CG3999	CG3999-PA CG3999-PB	FBgn0037801	CG3999	-	mitochondria	325.072	3389.52	0.095905	305.264	373.97	306.143	4570.97	2959.53	4120.51	0.00178051
CG4001	CG4001-PA CG4001-PC CG4001-PB CG4001-PD CG4001-PE	FBgn0003071	Pfk	Phosphofructokinase		1138.82	406.433	2.802	1326.39	1084.63	1057.97	397.162	416.041	418.903	0.000958702
CG4001	CG4001-PA CG4001-PC CG4001-PB CG4001-PD	FBgn0003071	Pfk	Phosphofructokinase		1118.03	573.168	1.95062	1090.07	1251.4	1034.33	594.362	560.673	565.603	0.00111517
CG40045	CG40045-PA CG40045-PD	FBgn0058045	CG40045	-		260.159	163.926	1.58706	289.219	283.16	221.044	167.142	156.395	169.932	0.0107457
CG4008	CG4008-PA CG4008-PB CG4008-PC	FBgn0283478	und	uninitiated		259.549	108.962	2.38201	240.471	270.402	270.138	115.399	108.17	103.927	0.000134383
CG4027	CG4027-PB CG4027-PA CG4027-PC CG4027-PD CG4027-PE	FBgn0000042	Act5C	Actin 5C		729.793	809.443	0.901599	891.122	806.107	725.409	874.808	836.641	710.937	0.999085
CG4046	CG4046-PA CG4046-PB	FBgn0034743	RpS16	Ribosomal protein S16	cytosolic small ribosomal subunit	258.113	242.527	1.06427	253.822	262.381	257.889	253.305	236.311	238.91	0.0598372
CG40470	CG40470-PA	FBgn0058470	CG40470	-		376.962	152.857	2.46611	420.284	341.115	362.454	176.992	170.271	123.407	0.00169311
CG40485	CG40485-PB	FBgn0069973	CG40485	-		281.043	250.07	1.12386	279.292	270.767	294.048	261.318	242.57	247.076	0.0246347
CG40485	CG40485-PB CG40485-PA	FBgn0069973	CG40485	-		407.929	280.656	1.45348	415.786	392.338	418.498	158.475	273.406	284.035	0.0142926
CG4067	CG4067-PB CG4067-PD CG4067-PA CG4067-PC CG4067-PE	FBgn0020385	pug	pugilist		129.096	99.5775	1.29644	122.02	141.469	133.41	100.379	99.575	98.7531	0.00444617
CG4083	CG4083-PA CG4083-PB	FBgn0017572	Mo25	Mo25		361.601	233.433	1.54906	526.518	501.998	521.694	244.529	224.265	232.387	7.67244e-06
CG4086	CG4086-PA	FBgn0004465	Su(P)	Suppressor of ref(2)P sterility	mitochondria	1224.95	658.566	1.86003	1140.6	1276.69	1279.21	659.501	636.923	685.716	0.000283053
CG4087	CG4087-PA CG4087-PB	FBgn0002593	RpLP1	Ribosomal protein LP1	cytosolic large ribosomal subunit	193.456	180.28	1.07309	189.067	193.675	184.235	186.996	193.411	163.325	0.462528
CG4094	CG4094-PA CG4094-PB	FBgn0028336	l(1)G0255	lethal (1) G0255	mitochondria	5024.47	1544.17	3.25383	4417.6	5753.74	5430.63	1454.48	1628.27	1556.66	0.000840748
CG4097	CG4097-PA	FBgn0002284	Prosbeta6	Proteasome beta6 subunit	proteasome	558.667	384.605	1.45257	527.071	589.18	572.703	409.523	374.674	370.699	0.00133402
CG4104	CG4104-PA	FBgn0027560	Tps1	Trehalose-6-phosphate synthase 1		90.4355	56.7262	1.59424	83.861	90.3015	93.2708	61.2119	52.0504	55.3171	0.00103346
CG4105	CG4105-PA	FBgn0015035	Cyp4e3	Cytochrome P450-4e3	ER	177.275	108.497	1.63392	170.113	187.909	174.744	113.728	110.036	102.357	0.000396243
CG41128	CG41128-PB	FBgn0069923	CG41128	-	mitochondria	421.345	307.276	1.37123	399.468	458.859	410.272	299.637	313.81	308.718	0.00351268
CG4122	CG4122-PB CG4122-PM CG4122-PF CG4122-PL CG4122-PG CG4122-PN	FBgn0004648	svr	silver		676.773	249.445	2.71312	586.955	659.876	738.044	264.035	231.727	254.849	0.00077216
CG4122	CG4122-PB CG4122-PM CG4122-PD CG4122-PE CG4122-PJ CG4122-PF CG4122-PL CG4122-PG CG4122-PN CG4122-PH CG4122-PI	FBgn0004648	svr	silver		466.658	189.677	2.46028	441.868	448.605	577.208	142.398	193.512	177.698	0.00240155
CG4123	CG4123-PB CG4123-PA CG4123-PC	FBgn0026061	Mipp1	Multiple inositol polyphosphate phosphatase 1	ER	551.085	310.452	1.7751	498.328	563.932	631.944	307.789	327.424	309.28	0.0030724
CG4147	CG4147-PB CG4147-PA CG4147-PD CG4147-PC CG4147-PE	FBgn0001218	Hsc70-3	Heat shock 70-kDa protein cognate 3	ER	358.938	141.48	2.53702	350.816	378.694	349.876	157.651	130.26	142.319	6.20281e-05
CG4153	CG4153-PA	FBgn0004926	eIF2beta	eukaryotic translation initiation factor 2 subunit beta		378.619	219.293	1.72654	503.909	327.831	384.344	202.699	233.925	225.091	0.0247956
CG4157	CG4157-PA	FBgn0028693	Rpn12	Regulatory particle non-ATPase 12	proteasome	367.748	344.504	1.06747	351.107	357.055	396.539	359.97	302.634	359.619	0.312285
CG41623	CG41623-PB CG41623-PC CG41623-PD	FBgn0260008	UQCR-11	Ubiquinol-cytochrome c reductase 11 kDa subunit	mitochondria	2848.63	824	3.45708	2362.31	2865.8	2389.84	720.518	818.266	795.877	0.000447747
CG41623	CG41623-PB CG41623-PC CG41623-PD CG41623-PF CG41623-PE	FBgn0260008	UQCR-11	Ubiquinol-cytochrome c reductase 11 kDa subunit	mitochondria	852.112	581.666	1.46495	923.561	870.315	775.862	531.532	615.908	605.098	0.0057854
CG4169	CG4169-PA CG4169-PB	FBgn0250814	UQCR-C2	Ubiquinol-cytochrome c reductase core protein 2	mitochondria	2165.23	799.509	2.7082	1562.27	2119.47	2701.76	807.063	796.805	806.74	0.0157935
CG4178	CG4178-PA CG4178-PB	FBgn0002563	Lsp1beta	Larval serum protein 1 beta		381.852	459.616	0.830805	379.196	362.168	406.812	434.711	484.634	589.071	0.0640704
CG4180	CG4180-PA	FBgn0001977	CIAPIN1	Cytokine induced apoptosis inhibitor 1		584.12	280.459	2.08273	602.804	614.278	518.873	274.491	281.347	262.022	0.000561739
CG4182	CG4182-PA CG4182-PB	FBgn0041713	yellow-c	yellow-c		179.878	158.367	1.13583	182.534	183.7	174.072	153.722	167.057	153.828	0.0150929
CG4199	CG4199-PC CG4199-PD CG4199-PB CG4199-PG CG4199-PH CG4199-PI CG4199-PA	FBgn0025628	CG4199	-		873.694	293.161	2.98025	799.369	945.13	893.533	320.085	274.446	301.897	0.000202557
CG4201	CG4201-PB	FBgn0024222	IKKbeta	I-kappaB kinase beta		3801.16	1055.38	3.6017	3573.94	4175.58	3704.49	1064.18	1040.16	1062.14	0.000111942
CG4204	CG4204-PA	FBgn0023212	EloB	Elongin B		385.341	247.544	1.55665	406.784	397.443	385.543	242.547	266.642	255.035	0.000107002
CG42265	CG42265-PD	FBgn0259150	CG42265	-		6295.15	2720.73	2.31377	4400.67	7209.69	5857.7	2566.1	2234.89	3239.44	0.0219575
CG42310	CG42310-PB CG42310-PC CG42310-PD CG42310-PE	FBgn0259210	prom	prominin		2277.02	3583.7	0.635384	2934.22	2694.7	1677.78	3208.94	3598.85	3470.86	0.0693149
CG42314	CG42314-PK CG42314-PN CG42314-PO CG42314-PI CG42314-PL CG42314-PP CG42314-PQ CG42314-PR CG42314-PS CG42314-PJ CG42314-PM	FBgn0259214	PMCA	plasma membrane calcium ATPase		1426.74	1259.62	1.13268	1302.28	1651.28	1366.64	1334.22	1267.69	1416.94	0.433862
CG42323	CG42323-PC CG42323-PE	FBgn0259223	CG42323	-		562.457	589.268	0.954501	557.166	697.584	428.261	484.189	668.106	670.4	0.663458
CG4233	CG4233-PA CG4233-PB	FBgn0001125	Got2	Glutamate oxaloacetate transaminase 2	mitochondria	474.678	272.559	1.74156	463.192	483.142	475.732	278.983	270.993	267.937	7.2496e-06
CG4233	CG4233-PA	FBgn0001125	Got2	Glutamate oxaloacetate transaminase 2	mitochondria	467.405	291.568	1.60307	451.972	518.424	452.478	289.091	310.693	273.457	0.00172713
CG42330	CG42330-PD CG42330-PE CG42330-PH CG42330-PI CG42330-PJ	FBgn0263219	Dscam4	Down syndrome cell adhesion molecule 4		472.063	256.743	1.83866	439.625	470.274	511.77	266.342	261.242	243.76	0.000594495
CG42344	CG42344-PD CG42344-PE CG42344-PH CG42344-PG CG42344-PI CG42344-PJ CG42344-PK CG42344-PL CG42344-PM	FBgn0259246	brp	bruchpilot		2372.01	1203.26	1.97132	1787.93	2320.88	2430.42	1383.32	1252.72	1260.48	0.0122382
CG42344	CG42344-PD CG42344-PE CG42344-PH CG42344-PG CG42344-PI CG42344-PJ CG42344-PK CG42344-PL	FBgn0259246	brp	bruchpilot		1177.43	1171.87	1.00474	1623.11	959.414	1030.97	1349.13	962.864	1038.57	0.734783
CG42344	CG42344-PD CG42344-PE CG42344-PH CG42344-PG CG42344-PJ CG42344-PM	FBgn0259246	brp	bruchpilot		12927.2	5280.4	2.44814	12251.5	13997.8	12657.2	7020.61	4804	4596.83	0.00133085
CG4239	CG4239-PA CG4239-PC CG4239-PB CG4239-PD	FBgn0030745	CG4239	-		713.994	601.425	1.18717	710.982	747.543	686.11	825.041	572.069	493.083	0.451194
CG42492	CG42492-PC CG42492-PD CG42492-PE CG42492-PF CG42492-PG	FBgn0259994	CG42492	-		2392.48	1066.23	2.24386	2532.21	2392.99	2259.46	1103.4	1041.45	1034.01	8.2253e-05
CG4254	CG4254-PA	FBgn0011726	tsr	twinstar		799.029	682.722	1.17036	750.547	762.237	852.856	667.613	629.197	745.77	0.0843493
CG42562	CG42562-PA	FBgn0260764	CG42562	-		376.357	302.522	1.24406	366.113	381.216	389.206	318.111	287.204	311.505	0.00320047
CG4257	CG4257-PB CG4257-PF CG4257-PM CG4257-PE CG4257-PC CG4257-PG CG4257-PH CG4257-PI CG4257-PL CG4257-PJ CG4257-PK	FBgn0016917	Stat92E	Signal-transducer and activator of transcription protein at 92E		160.101	99.5574	1.60813	159.31	176.797	105.2	98.9794	94.3124	111.94	0.110388
CG4260	CG4260-PA CG4260-PB	FBgn0264855	AP-2alpha	Adaptor Protein complex 2, alpha subunit		1662.99	1039.47	1.59984	2032.52	1857.43	1389.28	1037.24	1008.63	1078.88	0.0204853
CG4260	CG4260-PA	FBgn0264855	AP-2alpha	Adaptor Protein complex 2, alpha subunit		8155.9	1653.26	4.93321	7140.61	8730.33	8830.44	1988.88	1578.86	1474	0.000325549
CG42613	CG42613-PE CG42613-PF CG42613-PG CG42613-PH	FBgn0261262	CG42613	-		902.358	261.045	3.45671	1104.83	615.612	935.699	258.086	272.289	248.05	0.0120808
CG4262	CG4262-PB CG4262-PC CG4262-PD CG4262-PA	FBgn0260400	elav	embryonic lethal abnormal vision		1228.81	525.794	2.33705	1060.77	1339.28	1292.59	481.134	516.781	619.19	0.00193014
CG4264	CG4264-PE CG4264-PF CG4264-PA CG4264-PC CG4264-PD CG4264-PB CG4264-PG	FBgn0266599	Hsc70-4	Heat shock protein cognate 4		367.99	158.593	2.32035	371.003	384.129	363.384	160.189	160.136	156.98	4.09186e-06
CG4265	CG4265-PA CG4265-PB CG4265-PC	FBgn0010288	Uch	Ubiquitin carboxy-terminal hydrolase		1145.65	812.615	1.40983	1209.84	914.183	1104.97	866.356	808.294	708.812	0.045207
CG42734	CG42734-PU CG42734-PA	FBgn0261788	Ank2	Ankyrin 2		2718.75	701.621	3.87495	3023.34	2090.7	2399.91	719.738	661.763	758.748	0.00289568
CG4278	CG4278-PA	FBgn0014092	CG4278	-	mitochondria	1521.59	166.379	9.14534	1643.32	1706.19	1300.35	147.506	196.638	153.222	0.000403194
CG4302	CG4302-PA	FBgn0027073	CG4302	-	ER	93.6338	75.465	1.24076	88.1061	112.664	96.8288	78.7036	76.4606	77.4764	0.0399308
CG4307	CG4307-PA	FBgn0262509	nrm	neuromusculin	mitochondria	4310.42	1302.37	3.30968	4319.1	4372.72	4241.46	1183.03	1243.57	1510.96	9.90403e-06
CG43224	CG43224-PE CG43224-PF CG43224-PH CG43224-PI CG43224-PL CG43224-PM CG43224-PN CG43224-PG CG43224-PJ	FBgn0262869	Gfrl	Glial cell line-derived neurotrophic family receptor-like		677.058	292.682	2.31329	668.211	673.914	689.404	272.238	323.62	286.801	2.06642e-05
CG43443	CG43443-PD CG43443-PC CG43443-PH CG43443-PJ CG43443-PA CG43443-PK CG43443-PN CG43443-PI CG43443-PL CG43443-PM CG43443-PO CG43443-PS CG43443-PP CG43443-PQ CG43443-PR	FBgn0263391	hts	hu li tai shao		1620.59	862.112	1.87979	1410.61	1879.63	1399.76	936.885	897.383	736.165	0.0141003
CG43443	CG43443-PD CG43443-PA CG43443-PK CG43443-PN CG43443-PI CG43443-PL CG43443-PM CG43443-PO CG43443-PS CG43443-PP CG43443-PQ CG43443-PR	FBgn0263391	hts	hu li tai shao		1077.36	886.45	1.21536	1098.11	1076.37	1060.25	971.759	901.688	753.029	0.0362353
CG43444	CG43444-PA CG43444-PB CG43444-PC CG43444-PD CG43444-PE CG43444-PF	FBgn0263392	Tet	Ten-Eleven Translocation (TET) family protein		533.067	364.513	1.46241	511.614	533.858	555.624	368.851	364.509	360.28	0.000197917
CG4347	CG4347-PA CG4347-PC CG4347-PD CG4347-PE	FBgn0035978	UGP	UGP		209.143	129.395	1.61631	195.365	231.112	211.589	132.454	127.105	130.032	0.00137114
CG4347	CG4347-PA CG4347-PE	FBgn0035978	UGP	UGP		96.3194	53.9416	1.78563	91.7751	98.4997	99.031	61.2053	59.9521	45.7585	0.00173421
CG43479	CG43479-PB CG43479-PC CG43479-PD CG43479-PG CG43479-PF CG43479-PH CG43479-PI CG43479-PJ CG43479-PK CG43479-PL	FBgn0263456	nwk	nervous wreck		3347.5	1206.2	2.77524	2903.57	3427.47	4485.42	1269.89	1217.07	1218.41	0.00702442
CG4357	CG4357-PA CG4357-PG CG4357-PC CG4357-PD CG4357-PF CG4357-PE	FBgn0036279	Ncc69	sodium chloride cotransporter 69		735.693	489.189	1.5039	733.122	680.632	738.202	422.363	455.625	530.968	0.00259722
CG43665	CG43665-PB CG43665-PD CG43665-PC	FBgn0263740	eIF2gamma	eukaryotic translation initiation factor 2 subunit gamma		737.295	238.472	3.09175	570.747	827.447	595.993	246.979	245.798	277.221	0.00772559
CG43740	CG43740-PB	FBgn0263997	CG43740	-		1008.38	11808.7	0.0853933	1075.06	963.133	993.448	11496.1	13870.2	10529.9	0.000383717
CG4376	CG4376-PB CG4376-PD CG4376-PI CG4376-PA CG4376-PC CG4376-PG CG4376-PH CG4376-PJ CG4376-PF	FBgn0000667	Actn	alpha actinin		3157.47	2127.9	1.48384	3756.52	2761.06	2908.79	1819.67	2005.34	2312.58	0.0326809
CG4379	CG4379-PB CG4379-PC CG4379-PD	FBgn0000273	Pka-C1	Protein kinase, cAMP-dependent, catalytic subunit 1		1540.05	828.263	1.85937	1576.71	1600.22	1401.65	788.198	863.092	1006.4	0.00202538
CG4385	CG4385-PB CG4385-PA	FBgn0003310	S	Star	ER	495.064	156.975	3.15377	499.458	437.938	562.999	159.718	159.019	154.401	0.000692444
CG4389	CG4389-PB CG4389-PA	FBgn0028479	Mtpalpha	Mitochondrial trifunctional protein alpha subunit	mitochondria	736.94	282.302	2.61047	707.798	736.693	763.632	284.064	283.423	280.813	9.59179e-06
CG43934	CG43934-PG CG43934-PF CG43934-PE CG43934-PD CG43934-PC CG43934-PH CG43934-PI CG43934-PJ CG43934-PK	FBgn0264562	Hr4	Hormone receptor 4		857.414	319.699	2.68194	857.073	822.296	896.039	313.222	318.625	327.576	1.56517e-05
CG43976	CG43976-PL CG43976-PM	FBgn0264707	RhoGEF3	Rho guanine nucleotide exchange factor 3		12330	12707.9	0.970264	13212.6	10355.6	14073	10104.4	15397.6	13857.6	0.781638
CG4412	CG4412-PA CG4412-PC CG4412-PB	FBgn0016119	ATPsynCF6	ATP synthase, coupling factor 6	mitochondria	5189.9	1439.55	3.60523	5104.64	5874.34	5755.86	1428.7	1445.59	1474.7	6.66152e-05
CG44154	CG44154-PA CG44154-PC CG44154-PB CG44154-PD CG44154-PF CG44154-PE	FBgn0265003	koi	klaroid		636.27	420.097	1.51458	693.976	652.695	574.085	395.524	531.296	364.744	0.0278317
CG44195	CG44195-PA	FBgn0265084	CG44195	-		237.973	135.933	1.75067	228.428	244.683	258.338	137.192	137.131	137.934	0.000250846
CG4422	CG4422-PA CG4422-PB CG4422-PC	FBgn0004868	Gdi	GDP dissociation inhibitor		916.937	416.734	2.20029	867.017	1001.02	895.245	420.059	412.244	416.286	0.000246213
CG44244	CG44244-PB CG44244-PE CG44244-PD CG44244-PG CG44244-PH CG44244-PI	FBgn0265191	Glycogenin	Glycogenin		1672.95	672.678	2.487	1373.44	1384.27	1886.34	738.698	566.806	806.986	0.0100709
CG44247	CG44247-PA CG44247-PB	FBgn0265182	CG44247	-	ER	782.761	222.83	3.51281	831.311	794.122	729.706	237.239	204.672	222.478	5.47856e-05
CG4429	CG4429-PA CG4429-PB CG4429-PC CG4429-PD CG4429-PE	FBgn0262734	eIF4H1	eukaryotic translation initiation factor 4H1		306.994	134.887	2.27594	254.241	326.321	317.076	160.282	116.774	127.749	0.00327492
CG4463	CG4463-PA CG4463-PB	FBgn0001224	Hsp23	Heat shock protein 23		5403.09	1680.44	3.21529	3314.11	5248.83	5529.98	1471.29	1336.96	1696.34	0.0105161
CG4464	CG4464-PD CG4464-PB CG4464-PC CG4464-PA CG4464-PE	FBgn0010412	RpS19a	Ribosomal protein S19a	cytosolic small ribosomal subunit	170.936	205.142	0.833255	223.906	158.048	151.379	211.64	190.898	228.831	0.271027
CG44746	CG44746-PB CG44746-PF CG44746-PG CG44746-PH	FBgn0265959	rdgC	retinal degeneration C		3318.15	752.333	4.41048	2932.95	3922.84	3064.8	702.005	665.048	903.584	0.00132884
CG4475	CG4475-PA CG4475-PC CG4475-PB	FBgn0020415	Idgf2	Imaginal disc growth factor 2		181.274	89.2289	2.03156	186.303	182.226	174.979	89.9603	92.4279	85.1108	2.00907e-05
CG4486	CG4486-PA	FBgn0015039	Cyp9b2	Cytochrome P450-9b2	ER	118.386	55.2044	2.14451	90.4078	133.632	161.199	58.3119	48.8659	60.4058	0.0255715
CG4494	CG4494-PA	FBgn0264922	smt3	smt3		677.305	419.448	1.61475	756.001	684.609	710.031	404.659	447.942	403.937	0.000304512
CG45076	CG45076-PA CG45076-PH	FBgn0266446	CG45076	-		1118.3	1246.83	0.896911	1303.86	1321.98	1145.07	1189.46	1351.94	981.074	0.531833
CG45110	CG45110-PA CG45110-PB CG45110-PC CG45110-PF CG45110-PG CG45110-PI CG45110-PJ CG45110-PK CG45110-PL CG45110-PM	FBgn0266579	tau	tau		1017.51	348.293	2.92143	1009.91	959.751	1357.64	366.697	344.381	351.094	0.00382001
CG45110	CG45110-PA CG45110-PB CG45110-PC CG45110-PF CG45110-PG CG45110-PK CG45110-PL CG45110-PM	FBgn0266579	tau	tau		685.455	377.517	1.81569	676.942	610.856	478.859	302.946	384.259	359.738	0.0189829
CG45110	CG45110-PA CG45110-PB CG45110-PG CG45110-PK CG45110-PL CG45110-PM	FBgn0266579	tau	tau		1189.69	347.149	3.42703	1047.55	1198.63	1364.68	305.278	352.292	395.639	0.000861069
CG4533	CG4533-PA CG4533-PC	FBgn0011296	l(2)efl	lethal (2) essential for life		762.787	167.8	4.54581	796.923	767.487	713.046	185.359	153.565	177.577	2.41017e-05
CG4535	CG4535-PA CG4535-PB	FBgn0029174	FKBP59	FK506-binding protein FKBP59		750.614	301.809	2.48705	599.331	836.027	827.136	261.664	306.217	320.092	0.00448523
CG4550	CG4550-PA	FBgn0002940	ninaE	neither inactivation nor afterpotential E		807.532	119.497	6.75774	608.995	948.964	780.461	127.41	110.544	120.286	0.0025574
CG4561	CG4561-PA	FBgn0027080	TyrRS	Tyrosyl-tRNA synthetase		606.196	389.081	1.55802	547.898	616.316	663.634	334.949	407.742	434.175	0.00839104
CG4572	CG4572-PA CG4572-PB CG4572-PD	FBgn0038738	CG4572	-		208.374	127.528	1.63395	194.105	254.493	190.498	137.673	133.561	115.261	0.0183012
CG4577	CG4577-PA CG4577-PB	FBgn0031306	CG4577	-		632.237	245.274	2.57768	590.594	697.728	625.272	261.381	225.179	286.147	0.000463568
CG4581	CG4581-PA	FBgn0025352	Thiolase	Thiolase	mitochondria	587.501	229.334	2.56177	589.162	612.013	556.514	228.306	229.603	228.813	2.45415e-05
CG4587	CG4587-PH CG4587-PI CG4587-PJ CG4587-PK CG4587-PL CG4587-PM CG4587-PN CG4587-PO	FBgn0028863	CG4587	-		3615.33	979.173	3.69223	3711.14	3601.23	3213.72	929.861	1059.56	930.098	8.58255e-05
CG4590	CG4590-PA CG4590-PB CG4590-PC CG4590-PD	FBgn0027108	Inx2	Innexin 2		2329.67	878.177	2.65284	2213.82	2175.2	2479.82	858.96	880.276	975.365	0.000171889
CG4598	CG4598-PA CG4598-PB	FBgn0032160	CG4598	-	mitochondria	647.505	226.781	2.8552	661.66	668.055	581.007	242.118	233.125	217.408	0.000149484
CG4600	CG4600-PA	FBgn0040064	yip2	yippee interacting protein 2	mitochondria	590.766	182.913	3.22976	580.494	583.956	607.204	185.86	181.49	177.879	1.22557e-06
CG4609	CG4609-PA CG4609-PC	FBgn0014163	fax	failed axon connections		1243.29	848.623	1.46507	1347.87	1152.91	1256.98	882.728	786.941	1001.61	0.0124445
CG4609	CG4609-PA CG4609-PB CG4609-PC CG4609-PD CG4609-PE CG4609-PF	FBgn0014163	fax	failed axon connections		1264.23	729.167	1.7338	1217.51	1326.76	1265.19	809.87	700.453	801.499	0.000455519
CG4634	CG4634-PA CG4634-PB	FBgn0016687	Nurf-38	Nucleosome remodeling factor - 38kD		324.693	192.645	1.68545	339.963	339.777	298.073	188.84	199.193	190.224	0.000740677
CG4634	CG4634-PA CG4634-PB CG4634-PC	FBgn0016687	Nurf-38	Nucleosome remodeling factor - 38kD		258.21	148.326	1.74083	247.597	259.765	252.841	154.035	158.283	137.785	0.000134684
CG4651	CG4651-PA CG4651-PB CG4651-PC	FBgn0011272	RpL13	Ribosomal protein L13	cytosolic large ribosomal subunit	233.768	203.704	1.14758	228.112	238.246	235.177	206.399	203.003	201.767	0.000803209
CG4665	CG4665-PC CG4665-PA CG4665-PB	FBgn0035964	Dhpr	Dihydropteridine reductase		453.727	188.455	2.40762	410.64	483.313	444.202	209.546	183.322	181.37	0.000370879
CG4673	CG4673-PB CG4673-PD CG4673-PA	FBgn0039348	Npl4	Nuclear protein localization 4		421.135	177.922	2.36696	368	542.771	398.312	147.228	162.836	247.21	0.0157663
CG4685	CG4685-PA CG4685-PB CG4685-PC CG4685-PD CG4685-PE	FBgn0039349	Ssadh	Succinic semialdehyde dehydrogenase	mitochondria	1414.36	473.072	2.98973	1381.56	1577.92	1134.8	505.145	459.042	463.529	0.00232766
CG4690	CG4690-PA CG4690-PB CG4690-PC	FBgn0029837	Tsp5D	Tetraspanin 5D		3894.46	2285.87	1.70371	3684.35	3934.17	4086.25	2151.56	2915.13	1826.18	0.00950598
CG4692	CG4692-PB CG4692-PA	FBgn0035032	ATPsynF	ATP synthase, subunit F	mitochondria	3735.15	1012.4	3.68941	3884.86	3706.13	3623.89	986.253	1063.11	991.392	4.64241e-06
CG4696	CG4696-PA CG4696-PC	FBgn0002789	Mp20	Muscle protein 20		361.511	198.876	1.81777	372.893	384.387	332.183	188.845	201.201	195.49	0.000492448
CG4703	CG4703-PA	FBgn0038742	Arc42	Arc42	mitochondria	790.657	278.478	2.83921	716.792	795.143	776.46	269.966	294.323	261.717	4.4635e-05
CG4706	CG4706-PA	FBgn0037862	CG4706	-	mitochondria	1919.2	618.39	3.10354	1878.21	2121.38	1787.82	627.802	610.36	617.258	0.000193607
CG4716	CG4716-PA CG4716-PC	FBgn0033820	CG4716	-		119.512	44.0169	2.71514	116.533	117.767	124.02	44.7509	NaN	42.96	0.000146228
CG4721	CG4721-PA	FBgn0039024	CG4721	-		184.615	109.541	1.68535	175.839	192.079	186.678	94.3426	132.867	94.5861	0.00474265
CG4729	CG4729-PA CG4729-PC CG4729-PB CG4729-PE	FBgn0036623	CG4729	-	mitochondria	437.888	156.572	2.79673	485.364	385.776	536.668	160.862	143.497	155.053	0.00208962
CG4759	CG4759-PA CG4759-PB CG4759-PC CG4759-PD	FBgn0039359	RpL27	Ribosomal protein L27	cytosolic large ribosomal subunit	189.769	178.476	1.06328	193.99	171.768	184.467	183.32	174.732	177.185	0.51056
CG4769	CG4769-PA CG4769-PB	FBgn0035600	Cyt-c1	Cytochrome c1	mitochondria	2465.64	1111.58	2.21813	2432.22	2398.9	2287.53	1154.84	1143.94	1041.13	2.44721e-05
CG4784	CG4784-PA	FBgn0036619	Cpr72Ec	Cuticular protein 72Ec		1819.61	1007.47	1.80613	2311.19	1544.31	1700.4	1113.98	1011.09	975.493	0.0261993
CG4800	CG4800-PA	FBgn0037874	Tctp	Translationally controlled tumor protein		166.706	111.092	1.50061	157.583	172.255	168.116	116.709	116.157	104.494	0.000823819
CG4843	CG4843-PA CG4843-PB CG4843-PE CG4843-PF CG4843-PG CG4843-PC	FBgn0004117	Tm2	Tropomyosin 2		1405.14	1831.58	0.767176	1414.46	1469.3	1264.86	2359.56	1422.72	1705.24	0.191292
CG4847	CG4847-PA CG4847-PC CG4847-PE CG4847-PD	FBgn0034229	CG4847	-		192.333	57.2422	3.35999	191.1	186.824	182.308	56.4881	57.7485	51.1849	2.19134e-06
CG4863	CG4863-PA CG4863-PH	FBgn0020910	RpL3	Ribosomal protein L3	cytosolic large ribosomal subunit	192.734	201.646	0.955802	198.577	213.826	228.714	199.267	193.621	199.212	0.140246
CG4863	CG4863-PA CG4863-PH CG4863-PD CG4863-PG	FBgn0020910	RpL3	Ribosomal protein L3	cytosolic large ribosomal subunit	176.433	187.492	0.941015	176.116	166.942	187.425	192.108	185.224	185.309	0.166539
CG4869	CG4869-PB CG4869-PC	FBgn0003890	betaTub97EF	beta-Tubulin at 97EF		810.857	523.386	1.54925	859.368	818.673	704.088	478.877	603.467	478.27	0.0117992
CG4897	CG4897-PA CG4897-PB	FBgn0005593	RpL7	Ribosomal protein L7	cytosolic large ribosomal subunit	175.561	157.193	1.11685	186.082	167.657	173.748	172.108	167.692	133.56	0.247359
CG4898	CG4898-PK CG4898-PF CG4898-PJ CG4898-PG CG4898-PM CG4898-PO CG4898-PL CG4898-PN CG4898-PP CG4898-PS	FBgn0003721	Tm1	Tropomyosin 1		2908.11	2322.28	1.25227	3905.6	3193.54	2162.52	2448.9	2148.52	2392.06	0.214829
CG4898	CG4898-PK CG4898-PF CG4898-PA CG4898-PE CG4898-PJ CG4898-PG CG4898-PM CG4898-PO CG4898-PL CG4898-PN CG4898-PQ CG4898-PR CG4898-PS	FBgn0003721	Tm1	Tropomyosin 1		1597.02	2059.65	0.775383	1884.71	1896.1	1218.74	2112.48	1898.89	2190.3	0.170684
CG4898	CG4898-PA CG4898-PL	FBgn0003721	Tm1	Tropomyosin 1		2044.07	1198.43	1.70562	1700.46	1933.3	2336.8	1176.45	1041.21	1194.21	0.0113271
CG4898	CG4898-PA CG4898-PL CG4898-PN CG4898-PQ CG4898-PR CG4898-PS	FBgn0003721	Tm1	Tropomyosin 1		2825.74	2113.59	1.33693	2569.49	2657.83	3282.93	2084.39	1939.64	2431.82	0.0628648
CG4898	CG4898-PK CG4898-PF CG4898-PE CG4898-PJ CG4898-PG CG4898-PM CG4898-PO CG4898-PR CG4898-PS	FBgn0003721	Tm1	Tropomyosin 1		2556.29	3801.74	0.672401	2662.94	2652.11	2375.34	4353	3355.75	3825.7	0.013386
CG4898	CG4898-PK CG4898-PF CG4898-PE CG4898-PJ CG4898-PG CG4898-PM CG4898-PO CG4898-PL CG4898-PN CG4898-PP CG4898-PS	FBgn0003721	Tm1	Tropomyosin 1		12070	7377.97	1.63596	11087.9	15890.6	10478.8	8650.87	7396.82	6417.35	0.0523552
CG4898	CG4898-PQ CG4898-PR	FBgn0003721	Tm1	Tropomyosin 1		218.829	729.263	0.300069	226.916	222.195	208.554	727.925	536.554	546.747	0.00352113
CG4898	CG4898-PA CG4898-PL CG4898-PN CG4898-PQ	FBgn0003721	Tm1	Tropomyosin 1		1995.18	1813.84	1.09997	1898.9	1789.94	2498.07	1809.34	1381.46	2064.67	0.354811
CG4898	CG4898-PK CG4898-PF CG4898-PE CG4898-PJ CG4898-PG CG4898-PM CG4898-PO	FBgn0003721	Tm1	Tropomyosin 1		3040.65	1753.02	1.73452	2786.53	4080.69	2612.98	1382.32	2470.05	1715.08	0.0817571
CG4899	CG4899-PA CG4899-PC	FBgn0011693	Pdh	Photoreceptor dehydrogenase		256.205	250.991	1.02077	262.754	260.481	246.033	261.787	241.028	251.016	0.55318
CG4899	CG4899-PA CG4899-PB CG4899-PC CG4899-PD	FBgn0011693	Pdh	Photoreceptor dehydrogenase		331.339	335.502	0.987592	332.157	341.398	348.575	350.03	333.229	315.016	0.515934
CG4900	CG4900-PA	FBgn0024958	Irp-1A	Iron regulatory protein 1A		253.514	173.545	1.4608	224.324	259.923	266.792	223.675	169.113	168.573	0.0484579
CG4904	CG4904-PB CG4904-PA	FBgn0250843	Prosalpha6	Proteasome alpha6 subunit	proteasome	465.074	353.833	1.31439	468.132	455.724	479.776	352.369	368.979	344.328	0.000359996
CG4912	CG4912-PA CG4912-PB	FBgn0032198	eEF1delta	eukaryotic translation elongation factor 1 delta		167.248	122.715	1.3629	178.976	169.114	162.982	126.259	124.631	108.539	0.00231435
CG4916	CG4916-PA CG4916-PB	FBgn0004419	me31B	maternal expression at 31B		575.245	399.617	1.43949	695.826	577.896	494.115	378.138	418.761	370.628	0.0295521
CG4918	CG4918-PA	FBgn0003274	RpLP2	Ribosomal protein LP2	cytosolic large ribosomal subunit	298.983	247.857	1.20627	261.583	295.906	315.653	233.661	243.065	250.56	0.0423786
CG4919	CG4919-PA CG4919-PB	FBgn0046114	Gclm	Glutamate-cysteine ligase modifier subunit		482.224	175.495	2.74779	399.078	617.676	541.314	173.072	180.87	173.178	0.0058431
CG4930	CG4930-PA CG4930-PB CG4930-PC	FBgn0028515	EndoGI	Endonuclease G inhibitor		438.329	176.729	2.48023	404.285	514.289	417.031	191.158	175.247	169.452	0.00165439
CG4944	CG4944-PA CG4944-PB CG4944-PD CG4944-PE CG4944-PC	FBgn0026084	cib	ciboulot		232.892	240.103	0.969967	226.785	227.251	232.747	246.829	235.024	230.486	0.178902
CG4944	CG4944-PA CG4944-PB CG4944-PD CG4944-PE	FBgn0026084	cib	ciboulot		257.551	306.196	0.841131	250.823	262.288	241.233	253.198	291.508	286.727	0.129767
CG4993	CG4993-PA CG4993-PB CG4993-PC CG4993-PD	FBgn0024734	PRL-1	PRL-1 phosphatase		1098.15	569.582	1.92799	1112.74	1064.61	1119.47	590.102	574.953	545.98	1.65053e-05
CG4994	CG4994-PA CG4994-PB CG4994-PC	FBgn0026409	Mpcp	Mitochondrial phosphate carrier protein	mitochondria	1953.48	635.49	3.07398	1798.12	2012.14	1995.42	650.353	636.097	620.343	4.7516e-05
CG5009	CG5009-PA	FBgn0027572	CG5009	-	peroxisome	241.262	85.8556	2.81009	209.368	219.702	264.857	97.1712	76.8553	82.3595	0.00128403
CG5012	CG5012-PA	FBgn0011787	mRpL12	mitochondrial ribosomal protein L12	mitochondria	141.677	328.154	0.431739	117.293	152.087	124.899	349.048	357.731	283.675	0.00149489
CG5014	CG5014-PB CG5014-PC CG5014-PE CG5014-PA	FBgn0029687	Vap33	VAMP-associated protein 33kDa		1289.76	436.165	2.95705	1329.93	1430.09	1208.25	426.82	422.43	456.346	0.000166779
CG5020	CG5020-PB CG5020-PA CG5020-PU CG5020-PC CG5020-PI CG5020-PJ CG5020-PM CG5020-PN CG5020-PO CG5020-PP CG5020-PQ CG5020-PR CG5020-PS CG5020-PT CG5020-PV	FBgn0020503	CLIP-190	Cytoplasmic linker protein 190		811.99	277.93	2.92156	755.099	906.172	789.421	252.041	285.661	300.679	0.000360274
CG5028	CG5028-PA CG5028-PB CG5028-PC CG5028-PD	FBgn0039358	CG5028	-	mitochondria	2718.88	833.531	3.26188	2470.21	2877.1	2761.64	901.077	793.941	801.919	0.000119375
CG5044	CG5044-PA CG5044-PB	FBgn0038326	CG5044	-	mitochondria	1037.43	347.528	2.98518	980.41	1113.54	1014.88	328.365	345.107	352.633	6.81583e-05
CG5045	CG5045-PA CG5045-PB	FBgn0032229	CG5045	-	mitochondria	1252.35	511.078	2.45041	1031.49	1214.48	1522.05	440.359	534.406	629.441	0.00924927
CG5068	CG5068-PA CG5068-PB	FBgn0035951	CG5068	-		1772.49	811.924	2.18307	1570.7	1811.16	1565.73	810.51	813.338	812.141	0.000494413
CG5081	CG5081-PA CG5081-PB	FBgn0267849	Syx7	Syntaxin 7		682.159	234.413	2.91007	545.448	872.095	687.089	243.895	253.696	210.257	0.00818264
CG5094	CG5094-PA CG5094-PB	FBgn0032640	Sgt	small glutamine-rich tetratricopeptide containing protein		425.465	211.411	2.0125	417.36	494.027	378.222	193.245	241.851	192.297	0.00426262
CG5108	CG5108-PA CG5108-PB	FBgn0032236	mRpS7	mitochondrial ribosomal protein S7	mitochondria	3165.68	2956.5	1.07075	2811.47	3554.11	3241.11	3204.34	2786.65	2824.14	0.356316
CG5119	CG5119-PC CG5119-PB CG5119-PA	FBgn0265297	pAbp	poly(A) binding protein		226.127	129.607	1.74472	205.498	235.545	247.654	149.085	131.632	131.426	0.00263239
CG5125	CG5125-PB CG5125-PA CG5125-PC CG5125-PD	FBgn0002938	ninaC	neither inactivation nor afterpotential C		1322.51	602.534	2.19491	1425.87	1373.11	1186.92	586.533	598.494	626.012	0.000590035
CG5125	CG5125-PB	FBgn0002938	ninaC	neither inactivation nor afterpotential C		1646.72	1426.72	1.1542	1821.52	1780.7	1399.46	1305.57	1375.6	1625.56	0.234925
CG5126	CG5126-PA	FBgn0031320	CG5126	-		315.123	302.78	1.04076	280.774	413.956	270.41	314.504	310.036	284.348	0.711251
CG5164	CG5164-PA	FBgn0034335	GstE1	Glutathione S transferase E1		241.355	193.944	1.24446	236.726	254.904	248.962	199.229	195.291	186.391	0.00125568
CG5165	CG5165-PA	FBgn0003076	Pgm	phosphoglucose mutase		460.238	264.616	1.73927	432.777	479.13	478.138	271.497	256.285	273.264	0.000266606
CG5171	CG5171-PB CG5171-PA CG5171-PE CG5171-PF CG5171-PD	FBgn0031907	CG5171	-		126.029	59.5995	2.11459	113.226	118.452	153.843	76.755	63.1555	52.4558	0.0115116
CG5174	CG5174-PJ CG5174-PA CG5174-PB CG5174-PL CG5174-PN CG5174-PO CG5174-PP	FBgn0034345	CG5174	-		730.77	208.763	3.50048	738.697	699.746	756.18	201.476	221.71	204.222	8.10185e-06
CG5177	CG5177-PA CG5177-PB	FBgn0031908	CG5177	-		5407.58	1958.77	2.7607	4385.58	4944	6979.05	2005.84	1826.65	2045.17	0.0117279
CG5210	CG5210-PA CG5210-PB	FBgn0013763	Idgf6	Imaginal disc growth factor 6		222.387	93.9352	2.36746	206.982	205.273	229.561	108.729	83.0339	92.2524	0.000389315
CG5214	CG5214-PA	FBgn0037891	CG5214	-	mitochondria	3848.21	1501.81	2.56238	3657.17	3672.46	4511.57	1471.04	1525.29	1517.17	0.000988032
CG5224	CG5224-PA CG5224-PB	FBgn0034354	GstE11	Glutathione S transferase E11		640.726	330.098	1.94102	490.019	870.411	756.521	324.314	343.31	323.136	0.0292458
CG5254	CG5254-PA	FBgn0040383	CG5254	-	mitochondria	541.658	442.443	1.22424	593.673	512.715	525.287	518.338	374.365	426.529	0.100857
CG5261	CG5261-PB CG5261-PF CG5261-PA CG5261-PE	FBgn0283658	muc	midline uncoordinated	mitochondria	5415.15	1155.55	4.68621	5166.38	5596.88	5501.42	1190.06	1096.86	1471.48	1.73463e-05
CG5261	CG5261-PB CG5261-PF CG5261-PA CG5261-PC CG5261-PD CG5261-PE	FBgn0283658	muc	midline uncoordinated	mitochondria	2653.36	1084.81	2.44592	2277.75	3115.87	2878.48	1316.11	942.042	1020.92	0.00371929
CG5269	CG5269-PB CG5269-PC CG5269-PA	FBgn0267975	vib	vibrator		2289.15	627.73	3.64672	1802.26	3051.31	2777.89	645.402	590.706	629.968	0.00715609
CG5288	CG5288-PC CG5288-PA CG5288-PB CG5288-PD	FBgn0263199	Galk	Galactokinase		111.116	51.6828	2.14995	98.1428	120.527	116.239	55.9945	56.3736	49.7256	0.00131659
CG5289	CG5289-PA CG5289-PB	FBgn0015282	Rpt2	Regulatory particle triple-A ATPase 2	proteasome	311.567	260.794	1.19469	409.588	315.673	249.448	230.817	253.115	310.184	0.312429
CG5320	CG5320-PB CG5320-PA CG5320-PF CG5320-PC CG5320-PD	FBgn0001098	Gdh	Glutamate dehydrogenase	mitochondria	4546.71	2489.39	1.82644	4670.17	4865.99	4572.59	2760.84	2442.51	2516.29	7.93458e-05
CG5320	CG5320-PF CG5320-PC CG5320-PD	FBgn0001098	Gdh	Glutamate dehydrogenase	mitochondria	3370.55	842.355	4.00134	3342.1	3781.06	3063.98	839.996	818.57	870.081	0.000259204
CG5320	CG5320-PB CG5320-PA	FBgn0001098	Gdh	Glutamate dehydrogenase	mitochondria	2400.54	1603.23	1.49732	2436.84	2649.26	2165.03	1799.45	1528.92	1511.84	0.00880214
CG5320	CG5320-PA CG5320-PF CG5320-PC	FBgn0001098	Gdh	Glutamate dehydrogenase	mitochondria	2127.47	1731.29	1.22884	2124.27	2339.68	2568.62	1998.5	1582.12	1844.97	0.0387537
CG5321	CG5321-PB CG5321-PC	FBgn0030575	CG5321	-	mitochondria	1012.81	258.282	3.92133	776.978	989.434	992.277	334.175	217.814	257.715	0.00119479
CG5330	CG5330-PA CG5330-PB CG5330-PC	FBgn0015268	Nap1	Nucleosome assembly protein 1		249.504	88.1404	2.83076	246.33	259.114	243.89	80.7668	95.4336	92.4869	1.61552e-05
CG5345	CG5345-PA CG5345-PB	FBgn0000566	Eip55E	Eip55E		375.306	281.722	1.33218	337.282	417.723	351.394	291.518	272.001	272.342	0.0244638
CG5353	CG5353-PB CG5353-PC CG5353-PA CG5353-PD	FBgn0027081	ThrRS	Threonyl-tRNA synthetase		1239.33	505.099	2.45364	1225.54	949.635	1260.77	471.522	557.26	470.371	0.00324599
CG5355	CG5355-PA	FBgn0032242	CG5355	-	mitochondria	1161.89	802.343	1.44813	1091.75	1364.96	1100.36	725.943	795.989	845.005	0.0145136
CG5362	CG5362-PA CG5362-PB	FBgn0262782	Mdh1	Malate dehydrogenase 1		237.743	149.094	1.59459	231.101	241.731	243.3	153.927	150.468	143.35	5.45507e-05
CG5374	CG5374-PB CG5374-PA	FBgn0003676	CCT1	Chaperonin containing TCP1 subunit 1		708.434	455.049	1.55683	725.671	818.297	649.929	439.859	480.428	463.145	0.00571471
CG5378	CG5378-PA	FBgn0028688	Rpn7	Regulatory particle non-ATPase 7	proteasome	382.464	347.027	1.10212	372.684	409.982	370.125	370.823	319.314	355.37	0.147819
CG5384	CG5384-PA CG5384-PB	FBgn0032216	Usp14	Ubiquitin specific protease 14		503.318	326.96	1.53939	473.034	536.907	504.056	388.604	317.802	367.164	0.00626137
CG5390	CG5390-PA CG5390-PB	FBgn0032213	CG5390	-		281.469	127.471	2.2081	237.941	293.398	292.325	144.352	126.532	121.992	0.00182586
CG5433	CG5433-PA CG5433-PB CG5433-PC	FBgn0010235	Klc	Kinesin light chain		374.739	176.217	2.12657	331.655	378.273	407.043	206.862	184.056	170.94	0.0016074
CG5472	CG5472-PA CG5472-PD CG5472-PE	FBgn0262728	Pal2	Peptidyl-alpha-hydroxyglycine-alpha-amidating lyase 2		848.248	339.943	2.49527	791.917	834.576	929.6	412.312	292.662	358.08	0.000738136
CG5474	CG5474-PA	FBgn0011016	SsRbeta	Signal sequence receptor beta	ER	112.396	77.9876	1.4412	91.908	133.395	131.334	102.814	58.2133	86.4816	0.124519
CG5482	CG5482-PA CG5482-PB CG5482-PC CG5482-PD	FBgn0034368	CG5482	-		266.149	95.4693	2.78779	293.891	269.367	269.065	120.913	99.3944	100.228	9.47395e-05
CG5495	CG5495-PA	FBgn0035631	Txl	Thioredoxin-like		332.003	186.738	1.77791	377.95	339.242	290.491	177.376	192.664	190.943	0.00444985
CG5499	CG5499-PA CG5499-PB	FBgn0001197	His2Av	Histone H2A variant		2364.4	1400.46	1.6883	2548.06	2334.94	2238.71	1337.4	1549.4	1299.27	0.00123219
CG5502	CG5502-PA	FBgn0003279	RpL4	Ribosomal protein L4	cytosolic large ribosomal subunit	211.088	190.779	1.10646	198.565	213.657	219.288	193.232	196.173	189.789	0.0540236
CG5502	CG5502-PA	FBgn0003279	RpL4	Ribosomal protein L4	cytosolic large ribosomal subunit	211.088	190.779	1.10646	198.565	213.657	219.288	193.232	196.173	189.789	0.0540236
CG5508	CG5508-PA CG5508-PE	FBgn0027579	mino	minotaur	mitochondria	155.828	127.841	1.21892	150.292	160.263	157.268	134.16	125.462	124.342	0.00284886
CG5517	CG5517-PB	FBgn0001247	Ide	Insulin degrading metalloproteinase		2533.81	887.913	2.85366	2751.81	2400.58	1931.35	760.053	878.36	868.686	0.00317176
CG5518	CG5518-PA CG5518-PB CG5518-PC CG5518-PD	FBgn0015541	sda	slamdance		1736.03	1862	0.932349	1982.07	1766.62	1432.17	2040.79	1830.9	1665.91	0.571685
CG5520	CG5520-PA	FBgn0039562	Gp93	Glycoprotein 93	ER	230.683	127.546	1.80863	217.035	238.753	215.887	116.58	125.936	136.095	0.000470555
CG5524	CG5524-PA	FBgn0266282	jnj	java no jive		162.866	151.017	1.07846	133.691	182.885	187.253	161.338	171.588	138.651	0.614925
CG5525	CG5525-PA	FBgn0032444	CCT4	Chaperonin containing TCP1 subunit 4		552.101	404.306	1.36555	538.481	517.814	534.928	406.244	406.547	400.304	4.68964e-05
CG5554	CG5554-PA CG5554-PB	FBgn0034914	CG5554	-	ER	238.358	179.991	1.32428	244.456	248.267	225.53	186.153	120.541	189.599	0.0347517
CG5590	CG5590-PA	FBgn0039537	CG5590	-	mitochondria	911.143	329.658	2.7639	864.12	940.411	867.615	294.619	316.497	362.518	5.93492e-05
CG5594	CG5594-PA CG5594-PB CG5594-PC CG5594-PE CG5594-PD CG5594-PF CG5594-PG	FBgn0261794	kcc	kazachoc		3973.85	2323.75	1.7101	3601.26	3320.16	5227.2	2202.77	2534.28	2543.34	0.0550669
CG5597	CG5597-PA	FBgn0034920	CG5597	-		1706.15	606.053	2.81518	1522.26	2139.1	1577.44	560.813	674.124	552.616	0.00460622
CG5605	CG5605-PC CG5605-PB CG5605-PE CG5605-PF CG5605-PA CG5605-PG CG5605-PH CG5605-PI	FBgn0036974	eRF1	eukaryotic translation release factor 1		686.223	480.442	1.42832	642.934	674.174	750.134	498.058	422.229	535.312	0.0114414
CG5618	CG5618-PA CG5618-PD CG5618-PE	FBgn0036975	CG5618	-		292.961	92.3898	3.17092	229.381	321.967	388.474	98.4309	90.809	84.768	0.0086897
CG5618	CG5618-PA	FBgn0036975	CG5618	-		205.37	82.9132	2.47693	220.15	212.56	212.498	97.8595	76.6384	74.0137	7.71204e-05
CG5627	CG5627-PC CG5627-PD CG5627-PE CG5627-PF CG5627-PG CG5627-PH	FBgn0030613	Rab3-GEF	Rab3 GDP-GTP exchange factor		951.1	1018.51	0.933819	845.044	822.666	705.944	1124.57	643.471	891.57	0.548007
CG5643	CG5643-PB CG5643-PD CG5643-PA CG5643-PC CG5643-PE CG5643-PF	FBgn0027492	wdb	widerborst		1322.16	440.483	3.00161	1153.26	1342.99	1308.85	465.942	455.455	404.386	0.000176379
CG5654	CG5654-PA CG5654-PB	FBgn0022959	yps	ypsilon schachtel		320.096	189.512	1.68905	321.026	334.817	305.765	196.724	190.372	182.017	0.000155125
CG5654	CG5654-PA	FBgn0022959	yps	ypsilon schachtel		330.773	132.438	2.49756	300.816	278.434	390.863	170.534	144.421	102.464	0.00970334
CG5670	CG5670-PA CG5670-PB CG5670-PC CG5670-PE CG5670-PJ CG5670-PK CG5670-PD CG5670-PG CG5670-PF CG5670-PH CG5670-PI	FBgn0002921	Atpalpha	Na pump alpha subunit		6790.33	1859.95	3.6508	7136.71	7691.24	5825.26	1911.83	1823.34	1846.08	0.000818852
CG5670	CG5670-PA CG5670-PB CG5670-PC CG5670-PE CG5670-PJ CG5670-PK CG5670-PG CG5670-PF CG5670-PH CG5670-PI	FBgn0002921	Atpalpha	Na pump alpha subunit		6979	1443.54	4.83466	5521.45	7205.24	6505.9	1461.13	1600.39	1489.71	0.000565784
CG5676	CG5676-PA	FBgn0032200	CG5676	-		650.585	506.916	1.28342	694.39	732.875	551.698	500.301	501.85	427.476	0.038575
CG5680	CG5680-PB CG5680-PF CG5680-PE	FBgn0000229	bsk	basket		1318.89	276.056	4.77763	1256.63	1062.16	1094.77	328.382	251.144	252.795	0.000191681
CG5703	CG5703-PA CG5703-PB	FBgn0030853	ND-24	NADH dehydrogenase (ubiquinone) 24 kDa subunit	mitochondria	1135.25	739.764	1.53462	967.225	940.751	777.322	769.774	753.386	727.112	0.0751533
CG5706	CG5706-PA	FBgn0039175	beta-PheRS	Phenylalanyl-tRNA synthetase, beta-subunit		523.892	616.733	0.849463	639.358	404.884	583.442	745.02	624.747	451.614	0.590974
CG5711	CG5711-PA CG5711-PB CG5711-PC	FBgn0000120	Arr1	Arrestin 1		298.459	78.7264	3.79109	241.51	323.85	348.808	81.0469	75.7064	77.5823	0.00221292
CG5721	CG5721-PA	FBgn0034315	CG5721	-		17945.1	679.778	26.3986	19756.1	14779.8	18631.4	831.785	711.669	500.218	0.000351128
CG5730	CG5730-PA CG5730-PD CG5730-PB CG5730-PC CG5730-PE CG5730-PF	FBgn0000083	AnxB9	Annexin B9		407.09	178.147	2.28514	411.678	405.386	417.488	180.447	185.82	171.952	1.67411e-06
CG5758	CG5758-PA CG5758-PB CG5758-PC CG5758-PD CG5758-PE CG5758-PF	FBgn0032666	CG5758	-		119.77	50.8401	2.35582	126.301	122.47	113.776	67.3243	39.9777	52.2435	0.00149483
CG5771	CG5771-PB CG5771-PA	FBgn0015790	Rab11	Rab11		723.832	309.159	2.34129	695.409	732.205	747.74	309.918	294.682	323.023	1.87775e-05
CG5788	CG5788-PA	FBgn0026316	Ubc10	Ubiquitin conjugating enzyme 10		660.03	260.859	2.53021	663.14	793.823	530.335	253.754	263.396	265.741	0.00620387
CG5793	CG5793-PD CG5793-PE CG5793-PB	FBgn0038858	CG5793	-		419.913	218.957	1.91779	419.222	439.02	416.945	227.026	227.044	203.063	4.17743e-05
CG5826	CG5826-PA	FBgn0038519	Prx3	Peroxiredoxin 3	mitochondria	1570.95	778.187	2.01874	1449.16	1634.27	1662.16	821.841	745.796	761.86	0.00033933
CG5837	CG5837-PA	FBgn0011771	Hem	HEM-protein		18456.3	1444.87	12.7737	20233.2	16171.5	14606.8	1653.97	1328.92	1374.45	0.000756849
CG5840	CG5840-PA	FBgn0038516	P5cr-2	Pyrroline-5-carboxylate reductase-like 2	mitochondria	565.195	118.673	4.76262	389.665	583.174	532.945	118.771	112.151	115.997	0.002641
CG5840	CG5840-PA CG5840-PB CG5840-PC CG5840-PD	FBgn0038516	P5cr-2	Pyrroline-5-carboxylate reductase-like 2	mitochondria	678.191	127.614	5.31437	614.408	682.516	754.814	138.86	136.551	126.148	0.000173894
CG5840	CG5840-PA CG5840-PC CG5840-PD	FBgn0038516	P5cr-2	Pyrroline-5-carboxylate reductase-like 2	mitochondria	627.011	127.676	4.91095	578.18	646.202	665.497	133.938	129.444	120.801	4.75915e-05
CG5844	CG5844-PA	FBgn0038049	CG5844	-	mitochondria	2638.29	863.157	3.05656	2199.91	2826.23	2193.07	787.405	990.36	854.945	0.00218592
CG5867	CG5867-PA	FBgn0027586	CG5867	-		145.882	59.3034	2.45993	144.364	149.706	143.225	60.8413	53.3861	59.0883	8.14406e-06
CG5870	CG5870-PA CG5870-PB CG5870-PC	FBgn0250788	beta-Spec	beta Spectrin		1707.96	1074.19	1.59	1735.04	1824.54	1645.41	1051.08	1133.21	1063.32	0.00034842
CG5870	CG5870-PA CG5870-PB	FBgn0250788	beta-Spec	beta Spectrin		1565.64	769.016	2.0359	1462.52	2002.04	1279.27	783.608	727.535	667.455	0.0176094
CG5889	CG5889-PA CG5889-PB CG5889-PC	FBgn0029155	Men-b	Malic enzyme b	mitochondria	4511.64	2926.5	1.54165	4632.77	4425.92	4660.07	2998.55	3354.09	2879.5	0.000739812
CG5903	CG5903-PA CG5903-PB	FBgn0038400	CG5903	-	mitochondria	2493.51	1219.29	2.04504	3332.79	1832.89	2394.36	1268.32	1162.9	1221.87	0.0411686
CG5915	CG5915-PA CG5915-PB CG5915-PC	FBgn0015795	Rab7	Rab7		260.109	130.792	1.98872	239.884	284.992	219.558	118.154	127.336	128.919	0.00327286
CG5920	CG5920-PA CG5920-PB CG5920-PC	FBgn0004867	RpS2	Ribosomal protein S2	cytosolic small ribosomal subunit	213.366	206.745	1.03202	219.292	228.316	214.671	221.637	213.125	193.502	0.287243
CG5939	CG5939-PC CG5939-PD CG5939-PE	FBgn0003149	Prm	Paramyosin		735.467	751.347	0.978864	771.99	767.166	675.589	717.86	862.497	711.201	0.684107
CG5939	CG5939-PB CG5939-PA	FBgn0003149	Prm	Paramyosin		3082.19	2697.43	1.14264	3099.73	2791.68	3091.76	2457.68	3439.12	2901.65	0.848063
CG5939	CG5939-PB CG5939-PA CG5939-PC CG5939-PD	FBgn0003149	Prm	Paramyosin		7102.59	6120.74	1.16041	6751.18	7894.2	7925.36	5202.29	5982.59	7330.23	0.138412
CG5941	CG5941-PA CG5941-PB	FBgn0029833	MCTS1	Malignant T cell amplified sequence 1		863.829	422.731	2.04345	836.404	758.422	574.267	359.818	432.644	463.275	0.0218895
CG5945	CG5945-PA CG5945-PB	FBgn0032494	CG5945	-		226.968	45.4735	4.99122	204.469	225.217	235.298	48.0237	43.2083	44.624	4.3383e-05
CG5946	CG5946-PB CG5946-PF CG5946-PA CG5946-PC CG5946-PD CG5946-PE CG5946-PG	FBgn0036211	CG5946	-	ER	745.7	207.536	3.59311	659.966	683.506	811.212	211.792	201.484	201.488	0.000402849
CG5958	CG5958-PA	FBgn0031913	CG5958	-		84.6917	52.4985	1.61322	75.4105	85.6657	89.5058	49.1046	54.7474	58.017	0.00393691
CG5962	CG5962-PA	FBgn0000121	Arr2	Arrestin 2		237.395	82.495	2.87768	224.749	251.109	224.788	84.5455	78.9013	82.4044	7.06859e-05
CG5973	CG5973-PA CG5973-PB CG5973-PC CG5973-PD CG5973-PG CG5973-PE CG5973-PF	FBgn0031914	CG5973	-		256.844	61.3724	4.185	306.23	266.761	222.198	54.6788	74.1418	57.9258	0.00125689
CG5991	CG5991-PA CG5991-PC CG5991-PB	FBgn0026576	CG5991	-	mitochondria	653.98	185.116	3.53281	607.308	605.997	704.574	187.22	189.784	187.655	0.000159143
CG6008	CG6008-PA	FBgn0027785	NP15.6	NP15.6	mitochondria	14034.3	862.526	16.2712	15087	16720.5	11406	868.845	845.991	736.038	0.000985824
CG6020	CG6020-PA CG6020-PB	FBgn0037001	ND-39	NADH dehydrogenase (ubiquinone) 39 kDa subunit	mitochondria	1300.14	605.857	2.14596	1013.16	1290.41	820.316	630.63	571.082	624.359	0.0348176
CG6025	CG6025-PA	FBgn0000115	Arl1	ADP ribosylation factor-like 1		551.476	265.254	2.07905	485.421	571.766	848.705	393.383	251.942	262.501	0.048608
CG6028	CG6028-PA	FBgn0038924	CG6028	-	mitochondria	609.522	240.217	2.53738	601.153	635.134	622.955	240.249	239.647	239.822	2.80251e-06
CG6030	CG6030-PB CG6030-PA CG6030-PC	FBgn0016120	ATPsynD	ATP synthase, subunit D	mitochondria	5193.25	1202.8	4.31765	4901.14	5221.54	4477.8	1212.78	1189.01	1225.22	7.08318e-05
CG6038	CG6038-PA	FBgn0036198	crim	crimpled		860.359	1528.28	0.562958	974.271	853.408	775.955	1576.82	2100.79	1172.62	0.0527113
CG6044	CG6044-PA CG6044-PG	FBgn0034725	CG6044	-		1351.33	462.032	2.92476	1548.9	1515.35	1093.5	435.733	483.151	469.854	0.00330202
CG6045	CG6045-PA	FBgn0038349	AOX3	Aldehyde oxidase 3		415.193	171.97	2.41434	382.108	424.901	389.225	188.592	179.855	166.891	0.000114361
CG6050	CG6050-PA CG6050-PB	FBgn0024556	mEFTu1	mitochondrial translation elongation factor Tu 1	mitochondria	1842.75	937.176	1.96628	2187.68	2024.96	1758.64	941.864	846.244	857.972	0.000996887
CG6056	CG6056-PA	FBgn0043012	AP-2sigma	Adaptor Protein complex 2, sigma subunit		3463.23	1783.87	1.94141	4118.76	2854.38	3414.78	1850.23	1508.95	1770.4	0.0099383
CG6058	CG6058-PB CG6058-PC CG6058-PD CG6058-PK CG6058-PM CG6058-PE CG6058-PI CG6058-PH CG6058-PL CG6058-PJ	FBgn0000064	Ald	Aldolase		1047.78	357.941	2.92723	1018.25	1093.5	1035.68	362.119	348.422	356.664	7.32025e-06
CG6058	CG6058-PB CG6058-PC CG6058-PD CG6058-PK CG6058-PM	FBgn0000064	Ald	Aldolase		788.524	365.714	2.15612	749.498	810.334	808.871	368.63	354.549	374.545	3.49561e-05
CG6067	CG6067-PA	FBgn0029828	CG6067	-		127.917	62.1241	2.05906	121.497	126.645	135.591	82.0097	47.4161	77.9601	0.00729609
CG6084	CG6084-PB CG6084-PA CG6084-PC CG6084-PD	FBgn0086254	CG6084	-		305.841	217.512	1.40609	285.546	314.455	338.051	222.348	219.526	212.72	0.00361934
CG6084	CG6084-PA CG6084-PD	FBgn0086254	CG6084	-		214.349	167.623	1.27875	196.616	228.142	220.917	171.421	158.05	174.319	0.0117766
CG6092	CG6092-PA	FBgn0028833	Dak1	Dak1	mitochondria	2223.31	505.418	4.39895	1872.52	2279.1	2615.49	511.775	519.045	498.926	0.00124824
CG6105	CG6105-PA CG6105-PB CG6105-PD	FBgn0010612	ATPsynG	ATP synthase	mitochondria	7394.32	1141.16	6.47964	5809.27	10207	7291.55	1199.77	1104.66	1150.71	0.00687844
CG6120	CG6120-PA CG6120-PC CG6120-PB	FBgn0027865	Tsp96F	Tetraspanin 96F		1135.43	249.691	4.54733	1146.81	1381.73	955.604	231.045	258.13	354.223	0.00239569
CG6126	CG6126-PA	FBgn0038407	CG6126	-		169.684	164.99	1.02845	196.227	172.375	147.438	185.626	155.864	154.807	0.72348
CG6127	CG6127-PA CG6127-PB	FBgn0004197	Ser	Serrate		206.438	64.3821	3.20644	215.239	239.223	191.41	67.8598	82.5831	50.6291	0.000870138
CG6136	CG6136-PB CG6136-PC CG6136-PD	FBgn0038332	CG6136	-		875.706	1332.88	0.657005	940.531	976.771	990.803	1434.88	1097.15	1340.39	0.0341681
CG6141	CG6141-PA CG6141-PB CG6141-PC	FBgn0015756	RpL9	Ribosomal protein L9	cytosolic large ribosomal subunit	89.6475	143.991	0.622589	109.172	90.26	75.7565	142.297	151.273	139.036	0.00711357
CG6143	CG6143-PB CG6143-PC CG6143-PD	FBgn0004401	Pep	Protein on ecdysone puffs		1248.41	845.739	1.47612	1427.64	1079.98	1270.1	881.711	757.439	898.618	0.0197734
CG6148	CG6148-PA CG6148-PB	FBgn0016693	Past1	Putative Achaete Scute Target 1		599.336	435.472	1.37629	589.619	640.848	571.121	419.372	421.95	424.904	0.00103561
CG6155	CG6155-PA	FBgn0014877	Roe1	Roe1	mitochondria	515.245	229.027	2.24971	489.704	501.161	556.94	226.667	256.163	214.479	0.000302424
CG6170	CG6170-PA CG6170-PC CG6170-PB CG6170-PD CG6170-PE CG6170-PF CG6170-PG	FBgn0026428	HDAC6	Histone deacetylase 6		153.306	97.2707	1.57608	168.48	139.575	149.246	116.198	101.621	87.1042	0.0131388
CG6178	CG6178-PA	FBgn0039156	CG6178	-	peroxisome	233.332	84.5595	2.75938	290.301	222.442	192.411	79.5884	107.781	80.0723	0.00866709
CG6180	CG6180-PA	FBgn0032453	CG6180	-	mitochondria	849.044	350.546	2.42206	808.856	873.87	884.723	392.34	362.27	330.254	7.64818e-05
CG6186	CG6186-PA CG6186-PC	FBgn0022355	Tsf1	Transferrin 1		182.714	47.9827	3.80791	183.261	176.274	195.008	47.8802	50.4941	44.6979	1.79045e-05
CG6197	CG6197-PA	FBgn0033859	fand	fandango		4496.46	1477.81	3.04265	3362.49	6182.73	4806.49	1562.2	1299.29	1612.24	0.0159229
CG6206	CG6206-PA	FBgn0027611	LManII	Lysosomal alpha-mannosidase II	lysosome	203.699	92.5824	2.20019	195.601	179.214	247.815	109.482	83.7001	88.3215	0.00682659
CG6206	CG6206-PA CG6206-PB	FBgn0027611	LManII	Lysosomal alpha-mannosidase II	lysosome	158.545	79.8614	1.98526	151.083	170.328	173.275	91.0058	78.51	65.3804	0.00103819
CG6208	CG6208-PA	FBgn0266721	gammaSnap2	gamma Soluble NSF attachment protein 2		3453.53	1350.14	2.55791	3804.45	3869.15	2878.76	1522.17	1074.14	1577.14	0.00400329
CG6213	CG6213-PA CG6213-PB	FBgn0283536	Vha13	Vacuolar H[+] ATPase 13kD subunit		976.731	369.233	2.6453	998.019	1045.76	875.838	407.059	370.37	353.682	0.000355728
CG6218	CG6218-PA CG6218-PB	FBgn0038321	CG6218	-		251.124	131.518	1.90943	224.024	239.18	212.882	132.191	129.869	128.454	0.000245857
CG6223	CG6223-PA	FBgn0008635	betaCOP	Coat Protein (coatomer) beta		465.431	209.566	2.22093	453.66	472.901	471.816	205.078	225.08	202.25	1.14765e-05
CG6227	CG6227-PA	FBgn0030631	CG6227	-		353.797	122.595	2.8859	348.434	364.675	348.761	123.363	123.574	120.885	1.81288e-06
CG6253	CG6253-PA	FBgn0017579	RpL14	Ribosomal protein L14	cytosolic large ribosomal subunit	192.15	177.004	1.08557	205.518	193.797	189.77	179.359	182.336	180.555	0.0313495
CG6287	CG6287-PA	FBgn0032350	CG6287	-		155.768	129.027	1.20725	147.001	156.971	161.256	126.304	126.866	132.799	0.00494785
CG6330	CG6330-PB CG6330-PA	FBgn0039464	CG6330	-		2925.63	992.349	2.94819	2670.33	3288.01	2428.43	997.866	1040.6	947.307	0.00219683
CG6335	CG6335-PA CG6335-PC CG6335-PE CG6335-PD	FBgn0027087	HisRS	Histidyl-tRNA synthetase		847.583	376.451	2.25151	637.319	1072.78	1187.01	393.299	360.728	376.803	0.0246701
CG6341	CG6341-PB CG6341-PC	FBgn0028737	eEF1beta	eukaryotic translation elongation factor 1 beta		337.458	260.032	1.29775	335.62	336.178	340.479	259.468	261.205	258.396	1.49926e-06
CG6342	CG6342-PA	FBgn0024957	Irp-1B	Iron regulatory protein 1B		202.503	129.367	1.56534	190.951	208.081	208.765	127.692	134.32	126.138	0.000322035
CG6343	CG6343-PA CG6343-PB CG6343-PC	FBgn0019957	ND-42	NADH dehydrogenase (ubiquinone) 42 kDa subunit	mitochondria	1759.11	1046.37	1.68116	2294.39	2406.28	2179.31	1098.05	1012.84	1069.53	6.14782e-05
CG6357	CG6357-PA	FBgn0033875	CG6357	-	lysosome	252.035	137.283	1.83588	258.76	255.041	258.892	133.68	163.385	132.945	0.0003491
CG6359	CG6359-PA CG6359-PB	FBgn0038065	Snx3	Sorting nexin 3		392.332	165.344	2.37283	360.696	430.893	340.648	126.178	152.106	188.781	0.00250862
CG6370	CG6370-PA CG6370-PB	FBgn0034277	OstDelta	Oligosaccharide transferase Delta subunit	ER	645.138	334.171	1.93056	530.691	511.857	686.47	342.536	346.477	312.763	0.0126242
CG6382	CG6382-PA CG6382-PD CG6382-PB CG6382-PC	FBgn0020443	eRF3	eukaryotic translation release factor 3		257.692	186.801	1.3795	250.157	289.541	249.782	188.481	184.29	187.752	0.00451219
CG6406	CG6406-PB CG6406-PA	FBgn0034269	CG6406	-		15700.5	4547.16	3.4528	22265	15259.9	12402	3470.54	4967.83	5871.41	0.016943
CG6409	CG6409-PA CG6409-PB	FBgn0036106	CG6409	-		292.623	136.142	2.1494	285.754	239.207	339.863	139.877	119.15	148.123	0.0073375
CG6412	CG6412-PA	FBgn0032646	mEFTs	mitochondrial translation elongation factor Ts	mitochondria	649.568	128.922	5.03845	699.112	635.101	619.412	122.971	135.34	129.054	2.93143e-05
CG6415	CG6415-PA	FBgn0032287	CG6415	-	mitochondria	564.824	197.998	2.85268	601.844	474.359	585.017	196.158	193.295	203.293	0.000887571
CG6416	CG6416-PE CG6416-PF CG6416-PG CG6416-PH CG6416-PI CG6416-PJ CG6416-PA CG6416-PB CG6416-PK CG6416-PM CG6416-PN CG6416-PO	FBgn0035917	Zasp66	Z band alternatively spliced PDZ-motif protein 66		3477.61	948.478	3.66652	4159.21	2571.88	2635.32	1025.02	1007.04	883.242	0.0145032
CG6416	CG6416-PE CG6416-PF CG6416-PJ CG6416-PA CG6416-PM	FBgn0035917	Zasp66	Z band alternatively spliced PDZ-motif protein 66		5553.12	1033.04	5.3755	5225.35	5370.94	6368.34	1035.15	917.493	1292.42	0.00026189
CG6439	CG6439-PA CG6439-PB	FBgn0038922	CG6439	-	mitochondria	3349.32	1235.2	2.71156	3661.43	3481.59	3069.54	1184.36	1302.06	1219.15	0.000264008
CG6440	CG6440-PA CG6440-PC CG6440-PB	FBgn0011581	Ms	Myosuppressin		287.042	177.16	1.62024	302.488	283.002	370.441	165.36	199.83	166.64	0.00799861
CG6453	CG6453-PA CG6453-PB	FBgn0032643	GCS2beta	Glucosidase 2 beta subunit	ER	96.0561	220.128	0.436364	78.7834	100.152	106.262	227.47	236.762	218.111	0.000182207
CG6455	CG6455-PC CG6455-PD CG6455-PE	FBgn0019960	Mitofilin	Mitofilin	mitochondria	2966.76	1268.67	2.33848	3234.68	2989.33	2716.42	1225.81	1294.74	1285.54	0.000347532
CG6459	CG6459-PA	FBgn0034259	P32	P32	mitochondria	3035.55	1393.36	2.17858	3373.29	2949.02	2803.26	1520.95	1296.16	1479.71	0.000949108
CG6463	CG6463-PA	FBgn0053493	CG33493	-	mitochondria	1685.86	686.812	2.45462	1520.54	1608.08	1623.13	709.214	674.349	686.941	1.18289e-05
CG6496	CG6496-PA	FBgn0023178	Pdf	Pigment-dispersing factor		176.883	99.2719	1.7818	200.702	170.426	168.525	126.309	97.8095	96.0225	0.00692639
CG6503	CG6503-PA CG6503-PC CG6503-PB	FBgn0040606	CG6503	-		173.668	65.4866	2.65197	165.39	172.909	183.183	64.3989	60.2584	73.4053	7.52697e-05
CG6510	CG6510-PA	FBgn0010409	RpL18A	Ribosomal protein L18A	cytosolic large ribosomal subunit	249.725	200.36	1.24638	241.721	257.4	268.973	196.898	201.372	207.331	0.00305032
CG6511	CG6511-PA CG6511-PB	FBgn0035923	CG6511	-		1070.8	744.511	1.43826	965.156	934.341	1339.79	693.888	794.934	756.515	0.0682218
CG6514	CG6514-PA CG6514-PC CG6514-PB	FBgn0031692	TpnC25D	Troponin C at 25D		7033.37	2627.44	2.67689	8954.56	5738.97	7291.5	2383.24	2308.23	2656.58	0.00642216
CG6518	CG6518-PA	FBgn0004784	inaC	inactivation no afterpotential C		921.648	422.165	2.18315	911.667	652.206	1078.35	424.25	393.551	454.783	0.0218602
CG6519	CG6519-PA	FBgn0000355	Cp15	Chorion protein 15		1221.67	570.304	2.14214	1133.63	1580.35	1062.97	610.508	581.635	525.463	0.0138225
CG6523	CG6523-PA	FBgn0032509	CG6523	-		719.77	361.795	1.98944	650.121	767.278	754.871	418.457	317.092	364.769	0.00164632
CG6543	CG6543-PB CG6543-PA	FBgn0033879	CG6543	-	mitochondria	623.934	188.234	3.31467	602.134	615.575	671.576	192.012	188.937	184.482	3.25262e-05
CG6562	CG6562-PB CG6562-PA CG6562-PC	FBgn0034691	Synj	Synaptojanin		3987.52	987.86	4.03653	3823.67	3706.6	4640.5	929.12	954.552	1102.28	0.000510493
CG6579	CG6579-PB CG6579-PC	FBgn0032422	atilla	atilla		190.93	91.8452	2.07882	177.184	192.24	205.544	99.7118	85.2548	91.6995	0.00041527
CG6582	CG6582-PA	FBgn0027885	Aac11	Aac11		345.858	393.272	0.879437	324.918	259.094	449.723	414.81	435.109	350.79	0.415979
CG6584	CG6584-PB CG6584-PA CG6584-PI CG6584-PC CG6584-PE CG6584-PG CG6584-PH CG6584-PJ	FBgn0267376	SelR	Selenoprotein R		1656.62	500.012	3.31317	1189.42	2064.25	2058.77	525.706	435.844	523.493	0.0120044
CG6588	CG6588-PA CG6588-PB CG6588-PC CG6588-PD CG6588-PE CG6588-PF CG6588-PG	FBgn0285925	Fas1	Fasciclin 1		1545.34	923.588	1.67319	1550.87	2263.44	1857.74	958.31	943.808	912.739	0.00998948
CG6588	CG6588-PC	FBgn0285925	Fas1	Fasciclin 1		1177.06	1239.01	0.950004	1192.27	1239.33	1107.31	1082.03	1580.46	1205.54	0.517519
CG6593	CG6593-PA CG6593-PB	FBgn0003134	Pp1alpha-96A	Protein phosphatase 1alpha at 96A		251.06	202.633	1.23899	320.825	245.698	215.199	235.208	152.142	269.69	0.425837
CG6598	CG6598-PA	FBgn0011768	Fdh	Formaldehyde dehydrogenase		344.255	195.974	1.75663	316.325	384.061	354.84	182.99	196.493	196.081	0.00135541
CG6603	CG6603-PA CG6603-PB CG6603-PC CG6603-PE CG6603-PF CG6603-PI CG6603-PG CG6603-PH	FBgn0026418	Hsc70Cb	Hsc70Cb		812.262	324.202	2.50542	788.677	785.401	882.374	325.771	315.943	342.627	0.000115362
CG6625	CG6625-PA	FBgn0250791	alphaSnap	alpha Soluble NSF attachment protein		1303.37	371.485	3.50854	1259.01	1352.67	1295.93	376.822	362.969	374.488	4.58846e-06
CG6633	CG6633-PB	FBgn0040256	Ugt86Dd	Ugt86Dd	ER	230.648	87.7066	2.62977	234.321	254.039	228.653	79.571	94.2526	90.4869	6.98229e-05
CG6638	CG6638-PA	FBgn0035911	CG6638	-	mitochondria	1062.81	536.15	1.98231	1069.31	1343.81	922.749	558.664	522.15	534.671	0.00981105
CG6643	CG6643-PA CG6643-PB CG6643-PC CG6643-PD	FBgn0266758	Esyt2	Extended synaptotagmin-like protein 2		623.502	344.891	1.80782	591.633	662.318	620.7	395.532	340.971	325.156	0.000788398
CG6647	CG6647-PA CG6647-PB CG6647-PC CG6647-PD CG6647-PE	FBgn0004363	porin	porin	mitochondria	3556.4	1237.96	2.87279	3190.8	3457.35	3781.89	1305.35	1205.68	1208.78	0.000211179
CG6668	CG6668-PA CG6668-PB CG6668-PC	FBgn0039213	atl	atlastin	ER	457.972	152.961	2.99404	384.968	453.233	495.646	148.959	149.947	178.928	0.00106686
CG6673	CG6673-PB	FBgn0035906	GstO2	Glutathione S transferase O2		584.028	237.063	2.4636	582.796	600.974	516.512	246.528	246.559	222.858	0.000257581
CG6684	CG6684-PA CG6684-PB	FBgn0086472	RpS25	Ribosomal protein S25	cytosolic small ribosomal subunit	189.155	206.65	0.91534	142.924	226.842	242.045	207.321	207.408	205.175	0.934475
CG6692	CG6692-PA CG6692-PC CG6692-PD CG6692-PE	FBgn0013770	Cp1	Cysteine proteinase-1	lysosome	178.68	167.639	1.06586	154.686	195.459	191.977	178.802	165.038	161.579	0.433609
CG6699	CG6699-PA	FBgn0025724	beta'COP	Coat Protein (coatomer) beta'		561.576	323.837	1.73413	490.995	574.258	633.345	325.793	270.153	326.008	0.00462985
CG6702	CG6702-PA CG6702-PB	FBgn0004580	Cbp53E	Calbindin 53E		2087.28	548.054	3.80853	2032.27	2112.39	2190.05	543.197	550.38	537.296	4.30824e-06
CG6707	CG6707-PA CG6707-PC CG6707-PB	FBgn0036058	CG6707	-		310.759	250.19	1.24209	303.124	329.99	300.805	260.808	244.005	293.703	0.0598826
CG6723	CG6723-PA	FBgn0037895	CG6723	-		1114.01	638.668	1.74426	942.73	1261.34	1312.74	722.016	665.95	574.311	0.0137323
CG6757	CG6757-PA	FBgn0040475	SH3PX1	SH3 and PX domain containing 1		1226.14	550.614	2.22685	1271.78	1223.34	1175.78	547.973	650.387	461.166	0.000397047
CG6767	CG6767-PA CG6767-PH CG6767-PB CG6767-PD CG6767-PF CG6767-PI CG6767-PG CG6767-PJ CG6767-PC	FBgn0036030	CG6767	-	mitochondria	922.346	530.881	1.73739	851.698	962.324	946.906	506.084	502.57	482.163	0.000279723
CG6773	CG6773-PA CG6773-PB	FBgn0024509	Sec13	Secretory 13		156.726	158.092	0.991361	178.968	202.458	113.371	168.089	157.947	149.347	0.823661
CG6776	CG6776-PA	FBgn0035904	GstO3	Glutathione S transferase O3		345.561	129.015	2.67845	334.669	351.098	361.125	131.589	129.66	126.026	9.82505e-06
CG6778	CG6778-PA CG6778-PB CG6778-PC	FBgn0027088	GlyRS	Glycyl-tRNA synthetase		857.756	495.951	1.72952	746.595	912.759	973.804	470.615	442.45	587.44	0.00962751
CG6779	CG6779-PA CG6779-PB	FBgn0002622	RpS3	Ribosomal protein S3	cytosolic small ribosomal subunit	204.802	188.105	1.08876	215.59	192.723	214.566	182.7	189.957	190.466	0.0645593
CG6782	CG6782-PA CG6782-PC CG6782-PD CG6782-PE	FBgn0037912	sea	scheggia	mitochondria	840.165	334.355	2.5128	868.144	874.542	814.91	334.737	363.686	322.403	2.21091e-05
CG6783	CG6783-PB CG6783-PC	FBgn0037913	fabp	fatty acid binding protein		651.467	457.382	1.42434	638.411	599.369	715.888	451.19	456.519	464.637	0.00491973
CG6783	CG6783-PA CG6783-PB	FBgn0037913	fabp	fatty acid binding protein		414.424	293.597	1.41154	394.891	429.727	420.246	304.566	295.076	282.025	0.000594011
CG6783	CG6783-PA CG6783-PB CG6783-PC	FBgn0037913	fabp	fatty acid binding protein		525.286	404.492	1.29863	533.3	501.225	541.515	428.581	444.063	390.234	0.00663456
CG6803	CG6803-PB CG6803-PD CG6803-PF CG6803-PJ CG6803-PL CG6803-PM CG6803-PO	FBgn0038294	Mf	Myofilin		26480.9	6091.78	4.34699	38135.4	27398.2	22432.6	6008.75	5938.2	5956.28	0.0072832
CG6803	CG6803-PA CG6803-PG CG6803-PN CG6803-PB CG6803-PC CG6803-PQ CG6803-PD CG6803-PE CG6803-PF CG6803-PJ CG6803-PH CG6803-PI CG6803-PL CG6803-PM CG6803-PO	FBgn0038294	Mf	Myofilin		2770.69	1541.88	1.79695	2348.08	2768.47	2575.96	1514.28	1371.61	1420.44	0.000926624
CG6803	CG6803-PB CG6803-PF CG6803-PJ	FBgn0038294	Mf	Myofilin		544.37	635.345	0.856809	629.941	567.839	462.44	613.264	588.366	718.598	0.241621
CG6803	CG6803-PA CG6803-PG CG6803-PN CG6803-PB CG6803-PC CG6803-PQ CG6803-PD CG6803-PE CG6803-PF CG6803-PJ CG6803-PH CG6803-PI CG6803-PK CG6803-PP CG6803-PL CG6803-PM CG6803-PO	FBgn0038294	Mf	Myofilin		2766.64	2285.79	1.21037	2332.35	2857.36	3095.35	2491.43	1759.5	2277.54	0.134791
CG6803	CG6803-PB CG6803-PL CG6803-PM	FBgn0038294	Mf	Myofilin		5109.35	7259.38	0.703828	4904.69	5571.37	4930.92	6265.35	5224.56	8692.37	0.204201
CG6813	CG6813-PB CG6813-PD CG6813-PC	FBgn0037923	CG6813	-		1012.01	356.985	2.83488	1135.86	933.692	921.806	363.252	408.984	275.151	0.00125033
CG6815	CG6815-PA CG6815-PB	FBgn0040237	bor	belphegor	mitochondria	1589.7	1397.48	1.13755	1367.41	1935.21	1751.76	1261.9	1480.86	1532.72	0.236806
CG6827	CG6827-PA CG6827-PB	FBgn0013997	Nrx-IV	Neurexin IV		3204.84	1778.62	1.80187	2589.63	2973.4	3828.17	1643.74	1992.06	1724.2	0.0242779
CG6842	CG6842-PA CG6842-PB	FBgn0283469	Vps4	Vacuolar protein sorting 4		1022.01	309.319	3.30406	955.975	1022.7	913.031	314.384	292.498	322.677	3.89316e-05
CG6851	CG6851-PB CG6851-PA CG6851-PC CG6851-PE CG6851-PF CG6851-PG	FBgn0027786	Mtch	Mitochondrial carrier homolog 1	mitochondria	2468.97	895.373	2.75747	2475.52	3335.27	2176.69	917.675	876.458	1074.41	0.0083941
CG6871	CG6871-PA	FBgn0000261	Cat	Catalase		186.024	89.1901	2.0857	187.693	187.283	187.341	90.3112	90.1291	87.0473	8.31953e-08
CG6878	CG6878-PA	FBgn0036488	CG6878	-	mitochondria	770.169	405.482	1.89939	804.655	627.745	993.915	425.082	396.205	396.483	0.0191889
CG6904	CG6904-PC CG6904-PB CG6904-PD CG6904-PA	FBgn0266064	GlyS	Glycogen synthase		1063.5	1071.15	0.992858	1043.83	1123.16	1053.78	1395.96	906.61	924.203	0.990744
CG6904	CG6904-PA	FBgn0266064	GlyS	Glycogen synthase		655.219	2238.47	0.292708	575.471	616.963	819.624	3186.6	1858.57	2047.76	0.0158971
CG6906	CG6906-PA CG6906-PB	FBgn0027843	CAH2	Carbonic anhydrase 2		306.834	172.372	1.78007	289.474	323.789	352.069	171.958	179.862	184.402	0.00149443
CG6906	CG6906-PA	FBgn0027843	CAH2	Carbonic anhydrase 2		352.45	246.312	1.43091	358.413	324.872	378.268	239.456	257.338	240.893	0.0028872
CG6917	CG6917-PA CG6917-PB	FBgn0000592	Est-6	Esterase 6		142.207	69.9475	2.03305	143.965	152.352	138.035	65.9115	79.5594	64.2946	0.000301495
CG6932	CG6932-PA	FBgn0028837	CSN6	COP9 signalosome subunit 6		435.207	406.414	1.07085	498.599	369.966	425.129	397.75	406.137	415.755	0.547553
CG6944	CG6944-PA CG6944-PB CG6944-PC CG6944-PD	FBgn0002525	Lam	Lamin		522.988	679.055	0.77017	607.62	534.905	532.511	634.066	808.624	673.576	0.0651999
CG6946	CG6946-PB CG6946-PA	FBgn0259139	glo	glorund		170.39	162.25	1.05017	183.251	210.508	150.628	140.31	175.534	177.309	0.463486
CG6948	CG6948-PA CG6948-PB CG6948-PC CG6948-PD	FBgn0024814	Clc	Clathrin light chain		146.975	118.866	1.23647	138.235	135.352	180.975	147.863	99.4257	119.939	0.226024
CG6950	CG6950-PC CG6950-PA CG6950-PB CG6950-PD	FBgn0037955	CG6950	-	mitochondria	530.736	332.363	1.59686	526.301	488.053	582.767	335.342	331.475	331.02	0.00191894
CG6957	CG6957-PA CG6957-PB CG6957-PC CG6957-PF CG6957-PH CG6957-PD CG6957-PG CG6957-PE	FBgn0031717	Oscillin	Oscillin		591.445	314.08	1.8831	537.319	603.838	554.516	355.143	295.526	332.361	0.000849462
CG6983	CG6983-PA CG6983-PB	FBgn0035896	CG6983	-		652.654	283.763	2.29999	755.825	673.936	632.46	249.577	292.159	314.335	0.000601814
CG6987	CG6987-PA CG6987-PB	FBgn0283477	SF2	Splicing factor 2		887.652	455.205	1.95001	856.436	908.055	900.236	442.378	429.662	485.392	4.80219e-05
CG6988	CG6988-PA CG6988-PE	FBgn0014002	Pdi	Protein disulfide isomerase	ER	253.118	123.402	2.05118	253.21	259.97	253.997	124.004	125.248	120.453	8.50939e-07
CG7008	CG7008-PA CG7008-PB	FBgn0035121	Tudor-SN	Tudor staphylococcal nuclease		164.183	160.936	1.02017	241.427	136.405	225.972	144.161	201.556	141.407	0.365719
CG7010	CG7010-PA CG7010-PD CG7010-PB CG7010-PC	FBgn0028325	l(1)G0334	lethal (1) G0334	mitochondria	2089.15	851.882	2.4524	1886.47	2061.19	2239.88	847.095	832.645	861.11	0.000287873
CG7010	CG7010-PA CG7010-PD CG7010-PC	FBgn0028325	l(1)G0334	lethal (1) G0334	mitochondria	4499.16	1450.08	3.10269	3785.08	4428.7	5656.22	1398.54	1496.8	1458.32	0.00447345
CG7014	CG7014-PA	FBgn0038277	RpS5b	Ribosomal protein S5b	cytosolic small ribosomal subunit	108.259	89.6727	1.20727	83.3656	126.724	118.309	89.8486	92.359	87.2727	0.215374
CG7033	CG7033-PA	FBgn0030086	CCT2	Chaperonin containing TCP1 subunit 2		339.957	315.188	1.07858	386.272	320.47	341.756	291.91	355.267	322.134	0.378113
CG7034	CG7034-PA	FBgn0266674	Sec15	Secretory 15		450.938	426.194	1.05806	428.898	448.48	478.13	435.251	431.301	412.718	0.185395
CG7035	CG7035-PA CG7035-PB	FBgn0022942	Cbp80	cap binding protein 80		619.72	312.212	1.98494	577.551	656.743	630.208	304.096	290.52	347.423	0.000442644
CG7052	CG7052-PA CG7052-PB CG7052-PD CG7052-PF CG7052-PG	FBgn0041182	Tep2	Thioester-containing protein 2		218.812	134.347	1.62871	208.595	219.345	227.817	140.621	143.592	118.462	0.000956355
CG7057	CG7057-PA CG7057-PB CG7057-PC	FBgn0263351	AP-2mu	Adaptor Protein complex 2, mu subunit		1656.78	1061.62	1.56061	1699.36	2790.82	1830.5	934.546	1202.49	1166.4	0.046871
CG7070	CG7070-PB CG7070-PA	FBgn0267385	PyK	Pyruvate kinase		763.717	305.006	2.50394	757.654	810.756	727.418	313.603	299.435	307.281	4.95681e-05
CG7070	CG7070-PA	FBgn0267385	PyK	Pyruvate kinase		2299.86	677.997	3.39214	2151.91	2274.21	2499.92	650.81	725.215	662.536	9.88858e-05
CG7073	CG7073-PA CG7073-PD CG7073-PC CG7073-PE	FBgn0038947	Sar1	Secretion-associated Ras-related 1		360.565	180.841	1.99382	315.375	241.946	315.256	183.594	180.449	184.7	0.0116203
CG7077	CG7077-PA CG7077-PB	FBgn0038946	rdhB	retinol dehydrogenase B		390.241	282.702	1.3804	427.61	353.557	427.357	288.729	276.271	283.959	0.00857337
CG7088	CG7088-PB CG7088-PC CG7088-PA CG7088-PD	FBgn0001090	bnb	bangles and beads		210.19	158.212	1.32854	214.932	220.207	202.173	162.94	157.429	156.571	0.000726462
CG7107	CG7107-PA CG7107-PB CG7107-PD CG7107-PT CG7107-PE CG7107-PG CG7107-PH CG7107-PI CG7107-PJ CG7107-PK CG7107-PL CG7107-PM CG7107-PN CG7107-PO CG7107-PP CG7107-PR CG7107-PS CG7107-PQ	FBgn0004169	up	upheld		4711.46	3433.79	1.37209	4873.38	5743.56	4504.02	3269.46	3548.45	3509.2	0.0133542
CG7107	CG7107-PA CG7107-PB CG7107-PD CG7107-PT CG7107-PE CG7107-PH CG7107-PI CG7107-PJ CG7107-PO CG7107-PP CG7107-PR CG7107-PS CG7107-PQ	FBgn0004169	up	upheld		7253.45	7266.52	0.998202	7952.61	8287.61	5981.24	6668.88	7628.19	7586.7	0.892867
CG7109	CG7109-PA CG7109-PB CG7109-PC	FBgn0004177	mts	microtubule star		589.551	239.245	2.46421	573.525	578.729	619.982	274.03	235.748	215.843	0.000101472
CG7111	CG7111-PA CG7111-PD CG7111-PC CG7111-PB	FBgn0020618	Rack1	Receptor of activated protein kinase C 1		223.219	206.232	1.08237	189.901	259.403	265.102	212.173	205.682	200.148	0.25858
CG7111	CG7111-PA CG7111-PD CG7111-PC	FBgn0020618	Rack1	Receptor of activated protein kinase C 1		168.205	122.636	1.37157	163.035	202.599	154.122	121.575	130.127	120.602	0.0318765
CG7113	CG7113-PA	FBgn0021765	scu	scully	mitochondria	634.666	184.173	3.44602	579.335	640.705	629.261	189.07	173.826	184.383	2.35064e-05
CG7113	CG7113-PA CG7113-PB	FBgn0021765	scu	scully	mitochondria	691.825	206.118	3.35644	673.667	695.846	713.05	218.324	201.314	195.781	3.23138e-06
CG7135	CG7135-PA	FBgn0030895	CG7135	-		230.594	167.248	1.37875	241.685	202.903	285.765	176.406	170.76	160.124	0.0381637
CG7140	CG7140-PB	FBgn0037147	CG7140	-		285.876	180.651	1.58248	278.794	263.459	291.579	166.868	199.204	186.177	0.0016439
CG7144	CG7144-PA CG7144-PB	FBgn0025687	LKRSDH	Lysine ketoglutarate reductase/saccharopine dehydrogenase	mitochondria	910.074	423.403	2.14943	871.083	929.674	929.186	391.186	447.399	432.257	4.58888e-05
CG7145	CG7145-PA CG7145-PB CG7145-PD CG7145-PF CG7145-PE	FBgn0037138	P5CDh1	delta-1-Pyrroline-5-carboxylate dehydrogenase 1	mitochondria	2962.49	1144.64	2.58814	2836.66	3123.17	2941.52	1133.46	1112.14	1191.91	3.08015e-05
CG7161	CG7161-PA CG7161-PB	FBgn0265102	Oseg1	Outer segment 1		143.447	106.055	1.35257	145.618	138.793	147.191	116.181	99.1527	104.226	0.00274663
CG7176	CG7176-PA CG7176-PF CG7176-PB CG7176-PG CG7176-PI CG7176-PJ CG7176-PC CG7176-PD CG7176-PK	FBgn0001248	Idh	Isocitrate dehydrogenase	mitochondria	460.625	162.447	2.83553	444.584	450.372	453.157	164.346	163.506	160.803	5.03145e-08
CG7178	CG7178-PD CG7178-PE CG7178-PI	FBgn0283471	wupA	wings up A		1807.73	2104.08	0.859155	2188.69	1678.15	1697.61	1849.65	1937.7	1848.06	0.895853
CG7178	CG7178-PC CG7178-PF CG7178-PG CG7178-PH	FBgn0283471	wupA	wings up A		2530.61	2351.9	1.07598	2678.86	2562.61	2368.96	2571.05	2011.21	2328.4	0.27719
CG7178	CG7178-PB	FBgn0283471	wupA	wings up A		6355.44	2088.21	3.04349	5811.6	5971.6	5633.02	2207.73	2332.06	1789.93	4.19852e-05
CG7178	CG7178-PA CG7178-PB CG7178-PC CG7178-PF CG7178-PD CG7178-PE CG7178-PG CG7178-PH CG7178-PI CG7178-PJ CG7178-PK CG7178-PL CG7178-PM	FBgn0283471	wupA	wings up A		5140.31	4178.73	1.23011	2858.18	4958.49	3922.72	3239.13	3276	4188.91	0.639099
CG7178	CG7178-PA CG7178-PJ CG7178-PK CG7178-PL CG7178-PM	FBgn0283471	wupA	wings up A		340.379	245.324	1.38746	385.477	314.597	331.943	214.923	208.164	326.008	0.0974039
CG7214	CG7214-PA	FBgn0031940	CG7214	-		170890	1126.98	151.635	207674	120473	160467	1079.34	1105.79	1197.2	0.00302926
CG7217	CG7217-PA CG7217-PB	FBgn0038570	Prx5	Peroxiredoxin 5	mitochondria	4027	738.449	5.45332	3200	4531.07	4192.12	777.238	729.727	742.1	0.00128111
CG7224	CG7224-PA CG7224-PC	FBgn0031971	Sirup	Starvation-upregulated protein	mitochondria	259.1	124.462	2.08176	266.937	258.039	262.425	128.416	111.541	131.305	3.1723e-05
CG7254	CG7254-PA CG7254-PB	FBgn0004507	GlyP	Glycogen phosphorylase		1466.1	1424.07	1.02952	1486.9	1514.62	1438.26	1408.55	1391.11	1401.43	0.0254218
CG7269	CG7269-PC CG7269-PA CG7269-PB CG7269-PD	FBgn0014189	Hel25E	Helicase at 25E		428.558	366.426	1.16956	434.297	425.161	426.566	367.382	359.806	372.205	0.000171853
CG7269	CG7269-PC CG7269-PA CG7269-PB	FBgn0014189	Hel25E	Helicase at 25E		612.545	341.777	1.79224	551.497	632.233	525.176	326.898	311.729	381.793	0.00401608
CG7283	CG7283-PA CG7283-PF	FBgn0036213	RpL10Ab	Ribosomal protein L10Ab	cytosolic large ribosomal subunit	215.693	194.222	1.11055	199.272	231.113	219.518	196.904	199.677	186.096	0.0926348
CG7283	CG7283-PA	FBgn0036213	RpL10Ab	Ribosomal protein L10Ab	cytosolic large ribosomal subunit	345.184	255.5	1.35101	304.082	419.15	332.261	258.414	288.451	243.33	0.0755893
CG7291	CG7291-PA	FBgn0031381	Npc2a	Niemann-Pick type C-2a		374.207	194.41	1.92484	358.278	391.576	374.248	183.068	167.427	206.189	0.000216376
CG7300	CG7300-PB CG7300-PD	FBgn0032286	CG7300	-		398.315	88.3051	4.51067	349.847	465.617	391.319	92.6074	78.8826	94.7832	0.000788844
CG7322	CG7322-PA CG7322-PB CG7322-PC	FBgn0030968	CG7322	-		144.481	105.304	1.37203	141.055	145.786	146.748	113.196	102.181	101.413	0.000748536
CG7338	CG7338-PA	FBgn0037073	Tsr1	Tsr1 ribosome assembly factor		1247.58	1347.74	0.925683	1477.86	1270.35	987.318	1106.26	1410.33	1631.47	0.545241
CG7352	CG7352-PA CG7352-PC	FBgn0037581	CG7352	-		1324.03	346.658	3.81941	1265.59	1270.83	1451.85	334.295	341.955	365.185	9.23638e-05
CG7359	CG7359-PA CG7359-PB	FBgn0260855	Sec22	Secretory 22		138.91	146.296	0.949511	143.064	120.934	157.833	151.983	160.48	145.25	0.360473
CG7361	CG7361-PB CG7361-PD CG7361-PE	FBgn0021906	RFeSP	Rieske iron-sulfur protein	mitochondria	1812.19	633.393	2.86108	2014.12	1781.13	1815.72	635.42	628.73	636.122	6.971e-05
CG7390	CG7390-PA CG7390-PB CG7390-PD CG7390-PC	FBgn0038257	smp-30	Senescence marker protein-30		129.675	97.9835	1.32344	126.006	131.04	133.595	99.7941	98.098	96.209	0.000196611
CG7392	CG7392-PA CG7392-PB CG7392-PD CG7392-PC CG7392-PE CG7392-PF CG7392-PG	FBgn0044323	Cka	Connector of kinase to AP-1		1241.79	387.673	3.2032	1073.59	1639.77	1113.08	441.116	406.407	403.831	0.00935589
CG7393	CG7393-PA	FBgn0024846	p38b	p38b MAP kinase		570.467	217.077	2.62794	552.211	598.715	461.25	227.714	225.639	216.046	0.00149056
CG7399	CG7399-PA CG7399-PC CG7399-PB	FBgn0001208	Hn	Henna		104.958	208.809	0.502651	105.363	113.03	95.7842	219.102	206.047	204.872	9.91546e-05
CG7400	CG7400-PA CG7400-PB CG7400-PE CG7400-PD	FBgn0267828	Fatp	Fatty acid (long chain) transport protein	ER	239.77	105.146	2.28035	229.48	250.778	243.042	107.606	106.961	101.874	3.08579e-05
CG7409	CG7409-PA	FBgn0035817	CG7409	-		1073.98	313.783	3.42268	1169.39	1050.75	1049.96	271.477	240.551	347.808	9.40899e-05
CG7415	CG7415-PB CG7415-PC	FBgn0037580	DppIII	Dipeptidyl aminopeptidase III		510.519	400.573	1.27447	604.364	468.259	523.032	395.661	453.102	404.813	0.0582316
CG7425	CG7425-PA CG7425-PB CG7425-PC	FBgn0011217	eff	effete		189.884	126.763	1.49794	193.897	207.611	192.784	133.753	119.28	128.105	0.000365748
CG7430	CG7430-PA CG7430-PB	FBgn0036762	CG7430	-	mitochondria	2712	1223.05	2.2174	2542.85	3005.36	2634.23	1277.87	1209.51	1172.3	0.000480189
CG7433	CG7433-PB CG7433-PA CG7433-PC CG7433-PD	FBgn0036927	Gabat	gamma-aminobutyric acid transaminase	mitochondria	2274.85	670.435	3.39309	2222.23	2267.08	2339.16	669.638	692.785	650.025	1.5513e-06
CG7434	CG7434-PA	FBgn0015288	RpL22	Ribosomal protein L22	cytosolic large ribosomal subunit	89.6601	105.47	0.850101	95.388	89.2451	84.9538	117.921	105.832	95.1027	0.0862779
CG7437	CG7437-PA CG7437-PC CG7437-PD CG7437-PF CG7437-PE CG7437-PH CG7437-PI CG7437-PK CG7437-PL CG7437-PM CG7437-PG	FBgn0262737	mub	mushroom-body expressed		236.308	98.5819	2.39707	228.289	241.224	239.844	103.589	94.3073	98.2859	9.5622e-06
CG7437	CG7437-PA CG7437-PC CG7437-PD CG7437-PF CG7437-PE CG7437-PI CG7437-PL CG7437-PM CG7437-PG	FBgn0262737	mub	mushroom-body expressed		293.888	109.02	2.69573	384.861	284.077	244.53	90.2476	109.047	126.53	0.0104333
CG7461	CG7461-PB CG7461-PC	FBgn0034432	CG7461	-	mitochondria	588.673	247.214	2.38123	557.418	588.72	604.8	240.359	251.187	250.105	1.95181e-05
CG7470	CG7470-PA CG7470-PB	FBgn0037146	CG7470	-	mitochondria	678.492	136.219	4.98088	655.738	708.973	671.246	138.519	139.325	131.765	4.51308e-06
CG7479	CG7479-PA	FBgn0027085	LeuRS-m	Leucyl-tRNA synthetase, mitochondrial	mitochondria	478.453	233.323	2.05061	440.573	499.537	500.355	253.366	229.186	219.896	0.000374836
CG7484	CG7484-PB	FBgn0036745	CG7484	-	ER	179.237	79.0148	2.2684	180.82	174.13	183.388	96.1213	83.1612	64.3533	0.000519542
CG7490	CG7490-PA CG7490-PB	FBgn0000100	RpLP0	Ribosomal protein LP0	cytosolic large ribosomal subunit	229.555	217.615	1.05487	215.113	240.995	230.025	222.803	216.025	214.274	0.237739
CG7507	CG7507-PA CG7507-PC CG7507-PD CG7507-PE CG7507-PF CG7507-PG CG7507-PH CG7507-PI	FBgn0261797	Dhc64C	Dynein heavy chain 64C		822.734	304.165	2.70489	756.617	879.238	777.981	300.74	288.061	329.331	0.00023227
CG7535	CG7535-PF CG7535-PH CG7535-PI CG7535-PJ CG7535-PK CG7535-PL CG7535-PM CG7535-PN CG7535-PO CG7535-PP	FBgn0024963	GluClalpha	GluClalpha		2345.5	2507.16	0.935517	2602.74	2867.87	1831.01	2970.67	2645.04	2075.2	0.765505
CG7535	CG7535-PH CG7535-PI CG7535-PJ CG7535-PK CG7535-PL CG7535-PM CG7535-PN CG7535-PO CG7535-PP	FBgn0024963	GluClalpha	GluClalpha		2218.92	345.637	6.41981	2371.5	2527.99	1869.99	409.325	275.559	358.724	0.000703113
CG7558	CG7558-PA CG7558-PB	FBgn0262716	Arp3	Actin-related protein 3		959.48	1477.2	0.649527	1061.87	1135.06	839.898	1443.62	883.278	1246.84	0.391771
CG7563	CG7563-PB CG7563-PC CG7563-PA CG7563-PD	FBgn0012051	CalpA	Calpain-A		1015.58	393.851	2.5786	1190.31	1029.39	883.61	426.471	367.047	404.262	0.00214843
CG7580	CG7580-PA CG7580-PB CG7580-PC CG7580-PD	FBgn0036728	UQCR-Q	Ubiquinol-cytochrome c reductase ubiquinone-binding protein	mitochondria	1213.39	689.213	1.76054	1742.77	1129.53	1065.89	695.314	685.916	668.165	0.0434397
CG7583	CG7583-PC CG7583-PD CG7583-PB CG7583-PA CG7583-PE CG7583-PF CG7583-PG CG7583-PH CG7583-PI CG7583-PJ	FBgn0020496	CtBP	C-terminal Binding Protein		277.116	172.349	1.60787	267.423	271.488	287.375	184.711	184.229	146.381	0.0018141
CG7584	CG7584-PA	FBgn0039682	Obp99c	Odorant-binding protein 99c		112.804	41.5305	2.71618	107.114	110.444	114.391	45.019	49.2618	33.9094	0.000175073
CG7584	CG7584-PA CG7584-PB	FBgn0039682	Obp99c	Odorant-binding protein 99c		76.0341	24.3735	3.11953	75.0052	76.4463	76.6723	24.3595	34.1929	18.9442	0.000365203
CG7592	CG7592-PA CG7592-PB	FBgn0039685	Obp99b	Odorant-binding protein 99b		229.485	87.5889	2.62003	195.183	270.952	252.624	99.0055	96.1514	77.6266	0.00334225
CG7600	CG7600-PA	FBgn0064766	CG7600	-		191.257	162.573	1.17644	181.6	206.077	193.195	166.83	164.226	157.599	0.015439
CG7610	CG7610-PA CG7610-PB CG7610-PC	FBgn0020235	ATPsyngamma	ATP synthase, gamma subunit	mitochondria	4183.8	1286.27	3.25266	3967.49	4684.59	4122.78	1278.07	1258.65	1365.56	0.000178022
CG7619	CG7619-PA CG7619-PB	FBgn0015283	Rpn10	Regulatory particle non-ATPase 10	proteasome	265.762	195.999	1.35593	211.832	280.816	322.397	198.326	172.005	190.994	0.063391
CG7622	CG7622-PA CG7622-PB CG7622-PD CG7622-PC CG7622-PE	FBgn0002579	RpL36	Ribosomal protein L36	cytosolic large ribosomal subunit	180.942	167.229	1.082	195.399	184.744	170.925	163.258	171.027	97.9911	0.177387
CG7630	CG7630-PA	FBgn0040793	CG7630	-	mitochondria	2475.81	823.663	3.00586	2808.39	2334.99	2339.84	863.444	835.282	777.052	0.000466034
CG7641	CG7641-PA CG7641-PB	FBgn0013303	Nca	Neurocalcin		2584.07	804.297	3.21283	1693.46	2189.2	2712.58	826.002	852.065	730	0.00926463
CG7646	CG7646-PA CG7646-PC CG7646-PB	FBgn0036926	CG7646	-		3218.05	1122.22	2.86759	3275.62	3570.8	2510.58	1179.1	1119.02	1078.2	0.00327631
CG7655	CG7655-PA	FBgn0038536	CG7655	-		674.445	1166.06	0.578395	850.762	757.171	512.3	1072.95	1368.45	1098.91	0.0266708
CG7658	CG7658-PA	FBgn0037069	Cpr78Cc	Cuticular protein 78Cc		1543.69	2926.65	0.52746	1689.2	1706.18	1306.69	2888.28	2891.48	3003.07	0.000558041
CG7662	CG7662-PA CG7662-PC	FBgn0039269	veli	veli		391.067	439.09	0.89063	420.648	384.4	372.282	469.561	398.584	422.199	0.212604
CG7675	CG7675-PA CG7675-PC CG7675-PE CG7675-PB CG7675-PD	FBgn0038610	CG7675	-		380.478	162.397	2.3429	329.674	337.383	448.144	184.476	166.982	145.465	0.00667279
CG7726	CG7726-PA CG7726-PB	FBgn0013325	RpL11	Ribosomal protein L11	cytosolic large ribosomal subunit	245.286	210.254	1.16662	230.758	248.809	269.374	218.9	207.529	212.251	0.034199
CG7740	CG7740-PB CG7740-PC CG7740-PA CG7740-PE CG7740-PD CG7740-PG CG7740-PF	FBgn0026189	prominin-like	prominin-like		225.068	232.015	0.970058	248.768	167.748	314.579	279.4	211.526	230.138	0.94675
CG7748	CG7748-PA	FBgn0011336	Stt3B	Catalytic subunit 3B of the oligosaccharyltransferase complex	ER	875.885	347.301	2.52198	1252.8	1217.07	724.742	322.557	325.315	405.865	0.0144271
CG7758	CG7758-PA	FBgn0027945	ppl	pumpless	mitochondria	487.385	183.523	2.65571	443.216	530.807	496.244	193.12	183.514	174.844	0.000297796
CG7762	CG7762-PA	FBgn0028695	Rpn1	Regulatory particle non-ATPase 1	proteasome	354.623	301.453	1.17638	347.993	375.567	338.258	306.907	320.074	297.161	0.0242077
CG7765	CG7765-PA	FBgn0001308	Khc	Kinesin heavy chain		568.73	296.914	1.91547	524.802	653.322	610.349	290.551	289.952	274.769	0.00122819
CG7770	CG7770-PA CG7770-PB	FBgn0036918	Pfdn6	Prefoldin 6		643.261	349.066	1.8428	552.408	747.359	757.923	383.66	373.529	327.995	0.00930838
CG7808	CG7808-PC CG7808-PE CG7808-PF CG7808-PG	FBgn0039713	RpS8	Ribosomal protein S8	cytosolic small ribosomal subunit	161.61	172.731	0.935617	152.349	159.182	175.537	170.102	179.761	168.601	0.24656
CG7820	CG7820-PA	FBgn0027844	CAH1	Carbonic anhydrase 1		261.524	108.883	2.40188	258.933	259.836	252.932	109.998	109.076	107.386	3.44118e-07
CG7823	CG7823-PA CG7823-PB	FBgn0036921	RhoGDI	RhoGDI		2047.33	807.532	2.53529	1792.16	1807.41	2824.37	789.734	630.916	1141.88	0.0261327
CG7834	CG7834-PA CG7834-PB	FBgn0039697	CG7834	-	mitochondria	504.195	202.585	2.4888	504.934	491.012	517.298	203.139	207.041	191.466	4.42682e-06
CG7875	CG7875-PA	FBgn0003861	trp	transient receptor potential		1326.99	1187.05	1.11789	2037.98	1870.68	1457.87	1439.69	1157.82	1031.31	0.0512441
CG7888	CG7888-PC CG7888-PA CG7888-PB	FBgn0036116	CG7888	-		184.156	159.009	1.15815	191.79	207.485	135.842	170.953	168.061	142.64	0.490986
CG7897	CG7897-PA CG7897-PB	FBgn0266580	Gp210	Glycoprotein 210 kDa		2712.58	6584.01	0.411994	2579.47	3032.59	2377.89	7162.49	8123.85	6538.37	0.000768637
CG7911	CG7911-PA CG7911-PB	FBgn0039735	Nph	Nucleophosmin		780.152	368.879	2.11493	869.005	727.711	757.294	331.476	364.018	422.151	0.0012311
CG7913	CG7913-PE CG7913-PD CG7913-PL CG7913-PM CG7913-PN CG7913-PC CG7913-PK CG7913-PO CG7913-PJ CG7913-PP CG7913-PQ	FBgn0042693	PP2A-B'	PP2A-B'		202.719	234.036	0.866188	188.757	244.001	185.095	273.994	220.084	219.164	0.293215
CG7917	CG7917-PA CG7917-PB	FBgn0016685	Nlp	Nucleoplasmin		777.477	496.142	1.56704	741.134	857.331	734.294	496.396	495.498	496.759	0.00213689
CG7920	CG7920-PA CG7920-PC	FBgn0039737	CG7920	-	mitochondria	1493.43	478.348	3.12207	1373.18	1641.1	1497.22	488.427	471.077	475.479	0.000189323
CG7935	CG7935-PA	FBgn0026252	msk	moleskin		445.665	231.018	1.92913	456.208	406.608	406.327	226.137	236.987	213.884	0.000382273
CG7961	CG7961-PB CG7961-PA	FBgn0025725	alphaCOP	Coat Protein (coatomer) alpha		471.788	210.63	2.23989	501.897	598.489	444.621	218.726	195.487	217.018	0.00259377
CG7962	CG7962-PA CG7962-PB	FBgn0010350	CdsA	CDP diglyceride synthetase	ER	1196.87	447.781	2.67289	1196.98	1169.65	1081.4	431.399	455.061	457.843	4.03794e-05
CG7977	CG7977-PA	FBgn0026372	RpL23A	Ribosomal protein L23A	cytosolic large ribosomal subunit	194.29	174.462	1.11365	190.214	197.536	195.422	176.905	180.728	166.979	0.0136122
CG7986	CG7986-PA CG7986-PB CG7986-PC CG7986-PG CG7986-PD CG7986-PE CG7986-PF	FBgn0035850	Atg18a	Autophagy-related 18a		582.382	214.659	2.71306	652.661	532.748	568.627	197.567	199.793	261.21	0.000895122
CG7997	CG7997-PB CG7997-PA	FBgn0034117	CG7997	-		1108.27	287.438	3.85569	1099.89	959.202	1302.91	225.967	331.194	189.804	0.00129826
CG7998	CG7998-PA	FBgn0262559	Mdh2	Malate dehydrogenase 2	mitochondria	2753.01	862.165	3.19313	2707.18	2867.53	2691.38	921.776	833.279	839.868	7.37384e-06
CG8001	CG8001-PA CG8001-PC CG8001-PB CG8001-PD	FBgn0035268	CG8001	-		201.25	172.559	1.16627	197.741	200.757	205.398	173.896	173.385	170.436	0.000314546
CG8014	CG8014-PA CG8014-PB	FBgn0015477	Rme-8	Receptor mediated endocytosis 8		1573.17	1432.08	1.09852	1669.67	1685.12	1399.34	1476.35	1434.49	1388.12	0.189982
CG8024	CG8024-PB CG8024-PI	FBgn0002567	Rab32	Rab32		1548.75	814.064	1.90249	1328.95	1322.34	1998.85	846.222	867.909	881.928	0.0381087
CG8024	CG8024-PB	FBgn0002567	Rab32	Rab32		2323.37	1253.14	1.85405	1442.55	1996.94	1974.68	1091.47	1170.87	1400.96	0.0456186
CG8036	CG8036-PB CG8036-PC CG8036-PD	FBgn0037607	CG8036	-		123.501	99.0182	1.24725	115.95	125.689	132.882	103.092	98.0177	95.9319	0.00846202
CG8042	CG8042-PA	FBgn0027554	CG8042	-		726.009	259.964	2.79273	627.721	645.768	736.17	283.697	220.813	281.838	0.000491896
CG8048	CG8048-PA CG8048-PB CG8048-PC CG8048-PE CG8048-PF	FBgn0262511	Vha44	Vacuolar H[+] ATPase 44kD subunit		1184.97	448.18	2.64397	1131.5	1449.83	1030.95	465.79	427.877	474.083	0.00415759
CG8050	CG8050-PA	FBgn0004629	Cys	Cystatin-like		181.809	78.9883	2.30172	181.008	183.038	179.126	75.5707	82.0499	80.8763	1.5483e-06
CG8066	CG8066-PA CG8066-PB	FBgn0038243	CG8066	-		949.724	766.84	1.23849	756.677	1255.97	886.316	753.054	676.899	957.666	0.376468
CG8094	CG8094-PA	FBgn0001187	Hex-C	Hexokinase C		93.5644	82.7319	1.13094	102.431	86.4264	92.5122	77.6495	85.8659	85.5282	0.115807
CG8132	CG8132-PA	FBgn0037687	CG8132	-	mitochondria	769.646	194.888	3.94916	513.938	524.512	725.301	183.057	242.463	209.943	0.00605974
CG8184	CG8184-PB CG8184-PA CG8184-PC CG8184-PD CG8184-PE CG8184-PF CG8184-PG CG8184-PH	FBgn0030674	CG8184	-		1105.02	274.821	4.02088	1107.87	959.449	1300.3	271.45	224.778	359.266	0.00140158
CG8186	CG8186-PA	FBgn0022097	Vha36-1	Vacuolar H[+] ATPase 36kD subunit 1		657.219	252.199	2.60595	644.004	665.753	586.837	254.704	251.825	249.906	8.65958e-05
CG8189	CG8189-PA	FBgn0019644	ATPsynB	ATP synthase, subunit B	mitochondria	5681.85	1500.15	3.78752	4902.91	6336.03	5691.37	1494.91	1494.74	1470.27	0.000555754
CG8200	CG8200-PA CG8200-PB	FBgn0024754	Flo1	Flotillin 1		624.312	809.36	0.771365	570.181	524.657	433.885	945.192	693.607	895.664	0.0180785
CG8201	CG8201-PA CG8201-PH CG8201-PL CG8201-PP CG8201-PR CG8201-PS CG8201-PT CG8201-PW CG8201-PV CG8201-PX	FBgn0260934	par-1	par-1		407.354	188.227	2.16416	347.742	576.703	419.304	189.009	194.624	191.475	0.0193086
CG8205	CG8205-PC CG8205-PE CG8205-PF CG8205-PD CG8205-PB CG8205-PA CG8205-PG CG8205-PH	FBgn0023441	fus	fusilli		87.9481	82.3422	1.06808	94.9638	100.585	73.32	79.9823	95.7471	74.1489	0.579836
CG8210	CG8210-PA	FBgn0262512	Vha14-1	Vacuolar H[+] ATPase 14kD subunit 1		752.435	385.304	1.95283	766.358	545.393	934.626	375.968	276.056	309.387	0.0212491
CG8231	CG8231-PA	FBgn0027329	CCT6	Chaperonin containing TCP1 subunit 6		444.319	385.394	1.15289	415.11	529.686	539.603	328.738	406.116	447.786	0.130726
CG8251	CG8251-PA CG8251-PB CG8251-PC	FBgn0003074	Pgi	Phosphoglucose isomerase		775.606	301.165	2.57536	724.111	768.98	867.557	322.348	288.363	290.656	0.000372726
CG8256	CG8256-PC CG8256-PB CG8256-PA CG8256-PD	FBgn0022160	Gpo-1	Glycerophosphate oxidase-1	mitochondria	1578.52	1484.67	1.06321	1604.12	1537.88	1477.42	1355.7	1434.5	1380.2	0.0260252
CG8261	CG8261-PA CG8261-PB CG8261-PC	FBgn0004921	Ggamma1	G protein gamma 1		2517.81	1054.05	2.3887	2307.06	2714.88	2198.35	982.092	1028.3	1090.77	0.00102128
CG8266	CG8266-PA CG8266-PB CG8266-PC CG8266-PD	FBgn0033339	Sec31	Secretory 31		96.2429	120.758	0.796992	108.076	88.2442	91.755	137.905	112.818	115.192	0.061436
CG8269	CG8269-PA	FBgn0021825	DCTN2-p50	Dynactin 2, p50 subunit		690.35	326.663	2.11334	677.463	725.987	668.062	334.974	289.652	354.453	0.000157247
CG8280	CG8280-PA CG8280-PD CG8280-PE CG8280-PC	FBgn0284245	eEF1alpha1	eukaryotic translation elongation factor 1 alpha 1		130.031	105.546	1.23198	125.799	143.445	125.707	115.258	98.482	104.302	0.0288753
CG8282	CG8282-PA CG8282-PB	FBgn0032005	Snx6	Sorting nexin 6		456.175	244.245	1.86769	395.633	414.382	442.464	236.886	268.216	215.714	0.00097356
CG8285	CG8285-PA	FBgn0000206	boss	bride of sevenless		1219.97	531.437	2.29561	1062.8	1127.85	953.207	502.402	582.634	525.14	0.00081405
CG8306	CG8306-PA	FBgn0034142	CG8306	-	peroxisome	159.409	69.3531	2.29851	157.436	152.72	171.484	68.1197	65.3899	75.0516	0.000135643
CG8309	CG8309-PA CG8309-PB	FBgn0033902	eIF3m	eukaryotic translation initiation factor 3 subunit m		281.547	164.956	1.7068	304.607	272.285	269.485	175.487	168.529	153.871	0.000853554
CG8322	CG8322-PD CG8322-PE CG8322-PF CG8322-PG	FBgn0020236	ATPCL	ATP citrate lyase		448.452	171.43	2.61595	416.772	486.589	455.342	173.099	168.336	172.589	0.000155071
CG8325	CG8325-PA CG8325-PB	FBgn0021847	l(2)k14710	lethal (2) k14710		1311.3	423.451	3.09669	1202.51	1481.25	1196.49	483.53	439.179	340.363	0.0010659
CG8327	CG8327-PA CG8327-PC CG8327-PB	FBgn0037723	SpdS	Spermidine Synthase		950.306	274.484	3.46216	846.633	978.703	1048.25	301.204	251.45	275.279	0.000361079
CG8331	CG8331-PA CG8331-PD	FBgn0033906	CG8331	-	ER	728.289	283.49	2.56901	812.971	671.686	714.083	293.461	285.577	272.249	0.000445888
CG8340	CG8340-PA	FBgn0010339	128up	upstream of RpIII128		330.588	193.926	1.70471	445.079	326.179	284.379	152.458	210.883	220.307	0.0403119
CG8343	CG8343-PA	FBgn0040502	CG8343	-		844.532	70.4514	11.9874	880.934	810.651	724.782	53.6175	82.132	75.751	8.94959e-05
CG8351	CG8351-PA	FBgn0037632	CCT7	Chaperonin containing TCP1 subunit 7		586.307	420.881	1.39305	627.212	577.586	589.481	411.695	430.567	404.624	0.000412054
CG8369	CG8369-PA	FBgn0040532	CG8369	-		134.109	46.0639	2.91136	132.549	143.108	127.587	49.9095	42.6382	46.3179	6.25662e-05
CG8385	CG8385-PA CG8385-PB CG8385-PE CG8385-PC CG8385-PF CG8385-PH CG8385-PI CG8385-PJ	FBgn0010348	Arf79F	ADP ribosylation factor at 79F		932.548	319.634	2.91755	760.277	1004.93	993.585	320.755	327.996	310.727	0.00168404
CG8415	CG8415-PB CG8415-PA	FBgn0033912	RpS23	Ribosomal protein S23	cytosolic small ribosomal subunit	233.654	191.677	1.219	228.785	240.789	231.718	191.391	195.216	188.236	0.000523561
CG8416	CG8416-PB CG8416-PC CG8416-PD CG8416-PF CG8416-PG CG8416-PA	FBgn0014020	Rho1	Rho1		750.797	461.447	1.62705	731.802	972.792	632.796	447.322	404.127	443.011	0.0269799
CG8417	CG8417-PA	FBgn0037744	CG8417	-		352.857	194.139	1.81755	334.257	409.508	356.855	220.465	188.821	197.364	0.00244317
CG8430	CG8430-PB CG8430-PA	FBgn0001124	Got1	Glutamate oxaloacetate transaminase 1	mitochondria	249.336	166.313	1.4992	247.629	274.102	244.156	169.067	168.834	160.866	0.000824206
CG8439	CG8439-PA CG8439-PB	FBgn0010621	CCT5	Chaperonin containing TCP1 subunit 5		466.468	269.945	1.72801	417.657	420.663	431.906	320.662	248.74	213.95	0.00690218
CG8453	CG8453-PA CG8453-PB	FBgn0025454	Cyp6g1	Cyp6g1	ER	69.3214	28.0261	2.47346	71.8505	65.0408	69.7151	25.5864	33.6732	36.3819	0.000633795
CG8472	CG8472-PA CG8472-PB CG8472-PE CG8472-PC CG8472-PD	FBgn0000253	Cam	Calmodulin		1713.86	522.036	3.28304	1920.36	1762.84	1862.25	502.875	494.476	571.259	1.40863e-05
CG8479	CG8479-PB CG8479-PA CG8479-PC CG8479-PD	FBgn0261276	Opa1	Optic atrophy 1	mitochondria	2342.19	679.285	3.44802	2306.7	1944.83	2470.69	645.467	670.605	647.695	0.000521091
CG8495	CG8495-PA CG8495-PB	FBgn0261599	RpS29	Ribosomal protein S29	cytosolic small ribosomal subunit	196.846	198.941	0.989468	188.203	198.243	201.5	215.025	195.57	188.114	0.709486
CG8498	CG8498-PA CG8498-PB	FBgn0031992	CG8498	-		962.603	495.621	1.94222	946.147	1013.35	864.233	508.535	488.089	487.341	0.000515343
CG8500	CG8500-PA	FBgn0037754	CG8500	-		1050.07	547.592	1.91761	916.502	1035.64	1232.76	615.302	480.213	592.414	0.00787501
CG8511	CG8511-PA	FBgn0033730	Cpr49Ag	Cuticular protein 49Ag		17306.9	27668.6	0.625507	19010.7	28874.3	18373	18346.3	24685.5	33180.8	0.577463
CG8542	CG8542-PA CG8542-PB	FBgn0001220	Hsc70-5	Heat shock protein cognate 5	mitochondria	449.834	191.509	2.34889	438.285	471.654	444.396	196.99	192.808	187.514	1.67549e-05
CG8552	CG8552-PA CG8552-PB CG8552-PE CG8552-PD	FBgn0031990	PAPLA1	Phosphatidic Acid Phospholipase A1		734.493	208.328	3.52566	545.558	835.182	744.172	196.614	210.128	216.967	0.00429189
CG8553	CG8553-PB CG8553-PA	FBgn0261270	SelD	Selenide,water dikinase		1789.76	1095.67	1.63349	2175.73	2131.15	2038.96	971.021	1173.03	1233.19	0.000371191
CG8582	CG8582-PA CG8582-PB CG8582-PC CG8582-PD CG8582-PE	FBgn0035772	Sh3beta	Sh3beta		1527.82	788.48	1.93767	1525.39	1509.32	1548.62	714.249	863.533	791.065	7.79498e-05
CG8586	CG8586-PA CG8586-PB CG8586-PC	FBgn0033320	CG8586	-		164.178	55.9708	2.93327	139.742	168.795	195.589	49.5763	60.1223	55.5488	0.00233551
CG8597	CG8597-PB CG8597-PA CG8597-PC CG8597-PE CG8597-PD	FBgn0011640	lark	lark		441.124	289.037	1.52619	440.093	479.5	409.323	262.181	433.093	279.307	0.111456
CG8604	CG8604-PA CG8604-PB CG8604-PC	FBgn0027356	Amph	Amphiphysin		481.005	229.855	2.09264	504.126	488.202	481.793	224.65	232.328	232.904	3.34579e-06
CG8604	CG8604-PA CG8604-PB	FBgn0027356	Amph	Amphiphysin		300.034	169.256	1.77266	267.973	322.423	315.892	149.552	189.83	175.252	0.0032985
CG8613	CG8613-PA	FBgn0033924	CG8613	-	mitochondria	1281.54	268.488	4.77316	1274.61	1444.8	1166.01	283.395	243.923	267.896	0.000230464
CG8615	CG8615-PA CG8615-PC CG8615-PB	FBgn0035753	RpL18	Ribosomal protein L18	cytosolic large ribosomal subunit	205.556	203.938	1.00793	205.197	214.029	205.299	210.966	230.321	187.101	0.924942
CG8627	CG8627-PB CG8627-PA	FBgn0010387	Dbi	Diazepam-binding inhibitor		156.223	99.3162	1.57298	166.357	165.16	150.838	101.054	100.957	95.6484	0.000312922
CG8649	CG8649-PA CG8649-PC CG8649-PD	FBgn0024238	Fim	Fimbrin		329.306	149.813	2.19811	319.828	330.409	312.365	145.072	151.357	155.921	9.88601e-06
CG8663	CG8663-PA CG8663-PC CG8663-PD	FBgn0032946	nrv3	nervana 3		43239.4	2770.79	15.6055	45612.7	42657.3	41641.1	2914.67	2728.93	2679.61	4.48338e-06
CG8665	CG8665-PA	FBgn0032945	CG8665	-		171.567	353.355	0.485538	180.913	158.802	182.541	329.149	371.055	358.007	0.000253174
CG8680	CG8680-PA CG8680-PB CG8680-PC	FBgn0031684	ND-13A	NADH dehydrogenase (ubiquinone) 13 kDa A subunit	mitochondria	1006.47	318.309	3.16194	1147.87	1119.39	732.819	400.069	332.135	260.93	0.0087315
CG8705	CG8705-PB CG8705-PA	FBgn0013726	pnut	peanut		1830.5	603.6	3.03264	1428.45	2362.35	1939.76	526.049	657.95	668.606	0.00917136
CG8707	CG8707-PA	FBgn0033272	RagC-D	Ras-related GTP binding C/D	lysosome	689.739	242.261	2.8471	613.073	722.811	749.146	233.166	239.113	255.594	0.000429301
CG8728	CG8728-PA	FBgn0033235	CG8728	-	mitochondria	551.331	422.46	1.30505	578.581	560.917	500.273	369.877	358.006	517.635	0.0808153
CG8732	CG8732-PD CG8732-PE CG8732-PA CG8732-PH CG8732-PB CG8732-PG CG8732-PI CG8732-PF CG8732-PC CG8732-PJ	FBgn0263120	Acsl	Acyl-CoA synthetase long-chain	ER	272.097	93.6418	2.90573	254.408	288.352	294.851	97.6512	95.1069	91.6945	0.000129138
CG8736	CG8736-PB	FBgn0033308	CG8736	-		7865.48	6444.54	1.22049	6526.85	8706.21	5534.18	6572.37	6768.67	6086.64	0.665551
CG8739	CG8739-PB CG8739-PA CG8739-PC CG8739-PD	FBgn0086784	stmA	stambha A		3331.35	810.854	4.10845	3706.06	3268.49	3102.01	790.865	776.909	892.763	0.00015923
CG8759	CG8759-PB CG8759-PC CG8759-PA CG8759-PD	FBgn0086904	Nacalpha	Nascent polypeptide associated complex protein alpha subunit		198.037	131.444	1.50663	194.207	204.594	201.822	124.573	134.636	121.898	0.000123667
CG8764	CG8764-PA	FBgn0011227	ox	oxen	mitochondria	3026.53	895.185	3.3809	3043.75	2233.76	2683.25	979.171	875.279	762.967	0.00182887
CG8770	CG8770-PA	FBgn0004623	Gbeta76C	G protein beta-subunit 76C		2289.67	544.52	4.20493	2185.68	2223.69	2463.33	510.545	548.957	576.181	3.9792e-05
CG8778	CG8778-PA	FBgn0033761	CG8778	-	mitochondria	1019.99	918.322	1.11071	881.455	1033.64	1096.33	788.332	945.558	981.385	0.320355
CG8781	CG8781-PA	FBgn0033378	tsu	tsunagi		454.506	274.007	1.65874	366.912	550.588	485.7	272.841	273.992	275.2	0.0227188
CG8790	CG8790-PB CG8790-PA CG8790-PC	FBgn0027610	Dic1	Dicarboxylate carrier 1	mitochondria	1450.73	459.711	3.15574	1301.35	987.347	1721.7	419.103	437.248	457.128	0.0134745
CG8798	CG8798-PA CG8798-PC	FBgn0036892	Lon	Lon protease	mitochondria	1377.5	732.588	1.88033	1251.79	1329.16	1634.66	712.196	795.686	722.508	0.00524604
CG8808	CG8808-PA CG8808-PC CG8808-PB CG8808-PD	FBgn0017558	Pdk	Pyruvate dehydrogenase kinase	mitochondria	288.263	134.268	2.14692	289.765	353.812	256.413	133.796	129.994	148.004	0.00501698
CG8863	CG8863-PA CG8863-PB CG8863-PC CG8863-PD CG8863-PE	FBgn0038145	Droj2	DnaJ-like-2		259.45	90.5597	2.86496	258.204	281.011	243.41	88.0899	98.5929	84.3084	0.000130637
CG8864	CG8864-PA	FBgn0028940	Cyp28a5	Cyp28a5	ER	114.048	69.1478	1.64934	104.422	123.66	115.722	72.4765	72.9392	62.9814	0.00220291
CG8877	CG8877-PA	FBgn0033688	Prp8	pre-mRNA processing factor 8		211.539	191.892	1.10239	200.378	223.623	211.891	194.907	189.18	191.674	0.0441262
CG8884	CG8884-PF CG8884-PG CG8884-PI CG8884-PK CG8884-PJ	FBgn0013334	Sap47	Synapse-associated protein 47kD		3966.76	835.171	4.74964	3850.16	4020.11	4035.42	855.656	814.709	836.152	8.34005e-07
CG8885	CG8885-PA	FBgn0262467	Scox	Synthesis of cytochrome c oxidase	mitochondria	12065.7	5082.54	2.37395	11826.3	13604.3	11156	6265.95	4975.47	4277.05	0.0016772
CG8888	CG8888-PA	FBgn0033679	CG8888	-		1353.76	1023.87	1.3222	1328.25	1201.83	1179.82	1000.85	1040.91	1031.51	0.0113406
CG8891	CG8891-PA	FBgn0031663	CG8891	-		860.725	485.169	1.77407	851.304	1008.29	729.528	420.163	609.101	412.038	0.0207138
CG8893	CG8893-PA CG8893-PC	FBgn0001092	Gapdh2	Glyceraldehyde 3 phosphate dehydrogenase 2		746.758	336.972	2.21608	724.262	780.306	658.468	302.109	325.852	357.663	0.000532945
CG8900	CG8900-PB CG8900-PA	FBgn0010411	RpS18	Ribosomal protein S18	cytosolic small ribosomal subunit	190.662	186.973	1.01973	180.231	191.877	208.846	197.167	198.86	163.221	0.638909
CG8905	CG8905-PA CG8905-PB	FBgn0010213	Sod2	Superoxide dismutase 2 (Mn)	mitochondria	2767.82	899.485	3.07711	3173.75	2695.63	2643.67	825.227	931.282	924.936	0.000350639
CG8922	CG8922-PA CG8922-PB CG8922-PC CG8922-PD	FBgn0002590	RpS5a	Ribosomal protein S5a	cytosolic small ribosomal subunit	222.341	206.228	1.07813	199.875	226.901	230.715	199.068	206.285	210.931	0.253302
CG8938	CG8938-PA CG8938-PB CG8938-PC CG8938-PD	FBgn0010226	GstS1	Glutathione S transferase S1		441.139	282.429	1.56194	517.157	475.2	387.603	278.363	276.955	299.896	0.010832
CG8947	CG8947-PA	FBgn0250848	26-29-p	26-29kD-proteinase	lysosome	418.557	297.156	1.40854	400.23	381.295	426.944	312.912	295.303	312.454	0.00267412
CG8977	CG8977-PA CG8977-PB CG8977-PC CG8977-PD	FBgn0015019	CCT3	Chaperonin containing TCP1 subunit 3		565.848	405.092	1.39684	633.593	642.297	450.27	366	411.426	413.237	0.0504361
CG8978	CG8978-PB CG8978-PA	FBgn0001961	Arpc1	Actin-related protein 2/3 complex, subunit 1		783.675	477.831	1.64007	671.647	949.289	789.607	623.511	572.01	377.859	0.0639522
CG8983	CG8983-PA	FBgn0033663	ERp60	ERp60	ER	335.837	162.027	2.07272	335.754	375.806	313.594	163.82	162.548	159.7	0.00059614
CG8993	CG8993-PA	FBgn0035334	CG8993	-	mitochondria	1034.46	390.961	2.64594	1070.42	1100.25	951.626	412.319	389.88	377.348	0.000154591
CG8996	CG8996-PA CG8996-PB	FBgn0010516	wal	walrus	mitochondria	613.255	223.6	2.74264	607.411	623.544	653.522	227.852	225.956	217.935	8.19659e-06
CG9000	CG9000-PA	FBgn0034176	ste24a	prenyl protease type I	ER	1265.02	320.512	3.94687	1203.86	1240.45	1363.57	286.119	327.582	390.386	8.11511e-05
CG9006	CG9006-PA	FBgn0086712	Egm	Enigma	mitochondria	2374.04	945.127	2.51187	1993.66	2135.58	3252.5	939.463	1062.06	770.349	0.0195053
CG9008	CG9008-PA CG9008-PD CG9008-PE	FBgn0028540	CG9008	-		1092.66	1943.87	0.562105	1183.49	1202.99	935.124	1913.37	2117.86	1823.15	0.00233196
CG9012	CG9012-PA CG9012-PB CG9012-PC CG9012-PD CG9012-PE CG9012-PF CG9012-PG	FBgn0000319	Chc	Clathrin heavy chain		965.505	522.952	1.84626	972.967	1064.53	920.406	553.362	515.433	497	0.000510183
CG9022	CG9022-PA	FBgn0014868	Ost48	Oligosaccharyltransferase 48kD subunit	ER	521.644	323.715	1.61143	514.325	464.279	564.827	315.897	311.139	358.565	0.00472714
CG9034	CG9034-PA CG9034-PB	FBgn0040931	CG9034	-		582.598	1369.81	0.425314	596.675	656.655	517.821	1269.2	1407.51	1445.68	0.000305535
CG9035	CG9035-PA CG9035-PB	FBgn0021795	Tapdelta	Translocon-associated protein delta	ER	188.323	129.306	1.45642	175.155	168.455	210.956	124.158	135.934	128.368	0.0153402
CG9042	CG9042-PB CG9042-PF CG9042-PC CG9042-PG CG9042-PA CG9042-PE	FBgn0001128	Gpdh	Glycerol 3 phosphate dehydrogenase		1070.84	239.118	4.47831	949.592	1231.66	1125.33	239.934	241.183	237.545	0.000467237
CG9042	CG9042-PC CG9042-PG	FBgn0001128	Gpdh	Glycerol 3 phosphate dehydrogenase		6276.04	991.356	6.33077	5943	6305.11	6616.31	924.16	1020.72	1036.92	1.15623e-05
CG9044	CG9044-PB CG9044-PC	FBgn0031752	CG9044	-		60.7179	29.9285	2.02876	59.9726	55.7334	64.6703	30.5917	29.0208	30.2187	0.000326249
CG9057	CG9057-PA CG9057-PB CG9057-PD CG9057-PE CG9057-PF	FBgn0030608	Lsd-2	Lipid storage droplet-2		102.319	34.4178	2.97285	93.9853	95.9858	117.11	28.9173	40.3486	32.3274	0.00108998
CG9066	CG9066-PA CG9066-PB CG9066-PC	FBgn0030703	MSBP	membrane steroid binding protein		682.696	202.956	3.36377	679.723	703.739	665.702	202.349	179.478	236.627	1.82628e-05
CG9075	CG9075-PA CG9075-PC CG9075-PB CG9075-PD CG9075-PE CG9075-PF	FBgn0001942	eIF4A	eukaryotic translation initiation factor 4A		261.001	155.796	1.67527	270.976	252.579	261.766	160.743	153.813	149.197	6.91848e-05
CG9079	CG9079-PA	FBgn0033597	Cpr47Ea	Cuticular protein 47Ea		25194	20593.8	1.22338	28881.3	22287.4	25263.3	20422	22955.5	18816.2	0.103139
CG9090	CG9090-PA CG9090-PB CG9090-PC	FBgn0034497	CG9090	-	mitochondria	11058.7	3891.02	2.84211	12722.1	11702.3	10444.4	5244.67	3594.16	3282.76	0.0010727
CG9092	CG9092-PA CG9092-PB	FBgn0001089	Gal	beta galactosidase		3272.74	1305.1	2.50766	2754.36	3322.14	3958.95	1353.27	1693.66	1282.56	0.00681147
CG9119	CG9119-PA	FBgn0035189	CG9119	-		115.566	176.905	0.653262	123.057	119.085	116.133	178.156	162.258	194.998	0.00363078
CG9127	CG9127-PA CG9127-PB CG9127-PC	FBgn0000052	ade2	adenosine 2		247.513	430.201	0.575344	233.489	278.659	234.877	441.336	406.764	436.74	0.000617619
CG9128	CG9128-PA CG9128-PB	FBgn0283500	Sac1	Sac1 phosphatase		1632.42	556.628	2.9327	1831.66	1251.95	1104.55	512.844	577.005	575.735	0.0195734
CG9138	CG9138-PB CG9138-PG CG9138-PD CG9138-PE CG9138-PF CG9138-PC	FBgn0031879	uif	uninflatable		550.834	154.665	3.56147	536.278	547.493	563.448	167.206	140.379	157.273	3.7702e-06
CG9140	CG9140-PA CG9140-PB	FBgn0031771	ND-51	NADH dehydrogenase (ubiquinone) 51 kDa subunit	mitochondria	648.36	344.087	1.88429	654.5	661.936	630.176	339.1	345.756	321.73	1.2653e-05
CG9148	CG9148-PA	FBgn0025682	scf	supercoiling factor		297.905	219.767	1.35555	308.953	329.038	263.546	186.745	268.733	218.591	0.0691776
CG9159	CG9159-PA CG9159-PB CG9159-PC	FBgn0266449	Kr-h2	Kruppel homolog 2		553.801	238.04	2.3265	602.421	604.985	543.924	253.507	231.506	202.383	0.000139706
CG9160	CG9160-PA CG9160-PB CG9160-PC	FBgn0011361	ND-ACP	NADH dehydrogenase (ubiquinone) acyl carrier protein	mitochondria	3939.47	1037.36	3.79758	3931.77	4050.85	3841.39	1002.92	1038.23	1073.33	1.40993e-06
CG9160	CG9160-PA CG9160-PC	FBgn0011361	ND-ACP	NADH dehydrogenase (ubiquinone) acyl carrier protein	mitochondria	6994.27	1587.41	4.40609	6195.41	7789.85	7267.07	1672.23	1546.37	1552.82	0.00030904
CG9172	CG9172-PB CG9172-PA CG9172-PC	FBgn0030718	ND-20	NADH dehydrogenase (ubiquinone) 20 kDa subunit	mitochondria	1908.08	889.183	2.14588	1627.28	1752.39	2350.12	904.917	955.811	811.787	0.0109088
CG9212	CG9212-PB CG9212-PA CG9212-PC CG9212-PE CG9212-PF	FBgn0030724	Nipsnap	Nipsnap	mitochondria	638.009	315.136	2.02455	621.095	686.901	576.862	337.227	314.958	317.146	0.0007377
CG9232	CG9232-PA CG9232-PB	FBgn0263200	Galt	Galactose-1-phosphate uridylyltransferase		163.277	139.834	1.16764	165.234	154.37	170.713	150.436	136.45	133.726	0.030199
CG9244	CG9244-PB CG9244-PD CG9244-PE CG9244-PF	FBgn0010100	Acon	Aconitase	mitochondria	2293.26	866.407	2.64686	2240.7	2462.03	2188.16	915.47	859.243	876.396	7.86261e-05
CG9245	CG9245-PA	FBgn0030670	Pis	Phosphatidylinositol synthase		1593.01	247.154	6.44541	1518.57	1382.31	1692.07	243.771	246.751	251.006	0.000138214
CG9246	CG9246-PA	FBgn0032925	CG9246	-		7242.42	4814.61	1.50426	5473.57	10260.6	8345.4	4358.61	5099.84	5061.04	0.0869454
CG9261	CG9261-PC CG9261-PF CG9261-PG CG9261-PD CG9261-PA CG9261-PE	FBgn0015777	nrv2	nervana 2		1733.74	909.746	1.90574	1469.09	1826.78	1537.14	908.703	942.675	880.015	0.00323914
CG9277	CG9277-PB CG9277-PA	FBgn0284243	betaTub56D	beta-Tubulin at 56D		3621.95	2153.46	1.68192	2990.16	3703.45	4033.81	1944.27	2399.42	2185.36	0.0139253
CG9280	CG9280-PA CG9280-PD	FBgn0001114	Glt	Glutactin		565.519	270.746	2.08874	516.421	653.019	444.043	275.908	267.358	269.139	0.0121154
CG9282	CG9282-PA CG9282-PB CG9282-PC	FBgn0032518	RpL24	Ribosomal protein L24	cytosolic large ribosomal subunit	246.374	195.883	1.25776	245.863	273.236	252.391	180.554	204.749	217.562	0.0145784
CG9285	CG9285-PA CG9285-PC CG9285-PB CG9285-PD	FBgn0000454	Dip-B	Dipeptidase B		892.833	517.801	1.72428	923.449	926.278	835.842	544.51	443.244	506.499	0.000689923
CG9291	CG9291-PA CG9291-PB	FBgn0266711	EloC	Elongin C		194.102	373.103	0.520237	221.138	150.649	244.313	351.339	370.325	400.949	0.00595127
CG9297	CG9297-PA CG9297-PB CG9297-PC CG9297-PD CG9297-PE	FBgn0038181	CG9297	-		2743.78	1629.89	1.68342	2860.88	3072.44	2709.81	1512.85	2012.96	1576.68	0.00335816
CG9327	CG9327-PA	FBgn0261394	Prosalpha3	Proteasome alpha3 subunit	proteasome	609.064	393.355	1.54838	541.643	638.725	656.186	415.751	451.973	360.163	0.0103626
CG9331	CG9331-PA CG9331-PL CG9331-PD CG9331-PB CG9331-PF CG9331-PG CG9331-PJ CG9331-PK CG9331-PC CG9331-PM CG9331-PH CG9331-PI	FBgn0032889	CG9331	-	mitochondria	218.921	127.459	1.71758	217.31	231.257	169.024	133.068	128.461	126.437	0.0156327
CG9336	CG9336-PA CG9336-PB	FBgn0032897	CG9336	-		170.09	58.0068	2.93224	163.618	180.158	158.36	60.7116	61.8256	51.3551	0.000119167
CG9338	CG9338-PA CG9338-PB	FBgn0032899	CG9338	-		368.081	314.996	1.16852	377.048	343.422	381.759	327.397	302.001	330.712	0.034923
CG9342	CG9342-PA	FBgn0266369	Mtp	Microsomal triacylglycerol transfer protein	ER	241.566	105.379	2.29236	201.858	328.978	239.421	116.039	97.3835	115.239	0.0182409
CG9360	CG9360-PA	FBgn0030332	CG9360	-		236.373	74.1798	3.18648	233.416	219.055	260.243	64.5411	82.2807	84.3723	0.000295956
CG9375	CG9375-PA	FBgn0003205	Ras85D	Ras oncogene at 85D		691.684	531.634	1.30105	805.557	692.442	574.531	601.299	522.249	543.457	0.128681
CG9390	CG9390-PA CG9390-PD CG9390-PB	FBgn0012034	AcCoAS	Acetyl Coenzyme A synthase		414.993	130.856	3.17137	398.774	457.708	440.347	138.221	129.292	135.367	7.26736e-05
CG9390	CG9390-PA CG9390-PD	FBgn0012034	AcCoAS	Acetyl Coenzyme A synthase		485.172	173.808	2.79143	392.087	602.426	487.896	208.526	156.297	163.473	0.00722327
CG9391	CG9391-PA CG9391-PC	FBgn0037063	CG9391	-		1178.86	288.15	4.09114	1257.99	1175.81	1052.16	300.692	283.135	265.788	0.000132006
CG9394	CG9394-PA CG9394-PB	FBgn0034588	CG9394	-		2163.76	461.128	4.69232	2580.88	2072.49	1936.11	473.574	457.793	453.448	0.000904476
CG9399	CG9399-PB CG9399-PA CG9399-PD CG9399-PE	FBgn0037715	CG9399	-	mitochondria	800.892	256.632	3.12078	741.115	795.402	791.766	254.154	261.618	258.747	8.03989e-06
CG9423	CG9423-PA CG9423-PB CG9423-PC CG9423-PD	FBgn0027338	Kap-alpha3	karyopherin alpha3		202.516	79.883	2.53516	204.649	198.067	218.55	83.8369	76.2567	83.909	4.33642e-05
CG9429	CG9429-PA CG9429-PB	FBgn0005585	Calr	Calreticulin	ER	335.215	173.846	1.92823	334.376	342.475	332.128	175.498	174.877	169.783	1.46729e-06
CG9436	CG9436-PA	FBgn0033101	CG9436	-		161.53	98.3463	1.64246	139.149	144.923	158.484	98.1459	91.3196	140.387	0.0835356
CG9438	CG9438-PA	FBgn0000473	Cyp6a2	Cytochrome P450-6a2	ER	91.8468	38.0425	2.41432	91.4152	92.1431	93.042	41.0996	38.4885	25.7702	0.00027679
CG9441	CG9441-PB CG9441-PC CG9441-PA	FBgn0003162	Pu	Punch		233.442	628.564	0.371389	182.962	266.508	307.771	630.698	583.457	648.305	0.00088988
CG9446	CG9446-PA CG9446-PB CG9446-PC CG9446-PD CG9446-PE CG9446-PF CG9446-PG	FBgn0265935	coro	coro		1292.08	1074.24	1.20278	1467.48	1223.65	1380.1	983.828	846.885	1099.25	0.020312
CG9453	CG9453-PB CG9453-PA CG9453-PD CG9453-PE CG9453-PF CG9453-PG CG9453-PH CG9453-PK CG9453-PL CG9453-PI CG9453-PJ	FBgn0265137	Spn42Da	Serpin 42Da		342.561	253.157	1.35316	294.194	366.575	396.306	229.025	282.926	250.554	0.0451497
CG9474	CG9474-PA	FBgn0266720	Snap24	Synaptosomal-associated protein 24kDa		619.706	346.952	1.78615	766.942	509.081	623.528	380.66	363.051	301.219	0.0220782
CG9485	CG9485-PA CG9485-PE CG9485-PF CG9485-PB CG9485-PC CG9485-PD	FBgn0034618	CG9485	-		467.255	830.872	0.562367	460.307	474.206	458.303	827.605	845.752	803.375	1.07702e-05
CG9498	CG9498-PA	FBgn0031801	CG9498	-		158.939	93.8632	1.69331	162.096	234.825	148.374	129.736	70.9957	109.827	0.0701771
CG9512	CG9512-PA CG9512-PB	FBgn0030593	CG9512	-		155.546	95.2854	1.63242	166.134	153.888	149.155	101.083	101.184	86.9226	0.000979629
CG9515	CG9515-PA CG9515-PB	FBgn0032077	CG9515	-		1001.38	778.218	1.28676	975.577	872.412	1205.01	790.416	687.636	880.632	0.109931
CG9528	CG9528-PA CG9528-PC CG9528-PB	FBgn0031814	retm	real-time	mitochondria	1048.74	181.327	5.78368	776.641	1028.49	1289.94	184.196	186.998	173.368	0.00457887
CG9539	CG9539-PA CG9539-PB	FBgn0086357	Sec61alpha	Sec61 alpha subunit	ER	250.72	96.4614	2.59918	228.016	293.308	239.78	98.0972	100.286	89.0999	0.00149664
CG9543	CG9543-PA	FBgn0027496	epsilonCOP	Coat Protein (coatomer) epsilon		229.522	106.152	2.16221	221.761	229.532	236.399	107.286	105.749	102.488	9.92622e-06
CG9553	CG9553-PA CG9553-PC CG9553-PB CG9553-PD CG9553-PE CG9553-PF	FBgn0000308	chic	chickadee		539.293	332.577	1.62156	526.15	542.234	546.013	326.93	324.452	346.535	2.44797e-05
CG9572	CG9572-PA CG9572-PB CG9572-PD	FBgn0031089	CG9572	-		1369.82	1057.96	1.29477	1428.55	1486.92	1219.21	940.639	1024.68	1217.28	0.0513332
CG9575	CG9575-PA CG9575-PD CG9575-PB	FBgn0031090	Rab35	Rab35		337.046	131.585	2.56144	341.134	351.525	320.03	128.46	132.959	133.452	2.56908e-05
CG9577	CG9577-PA	FBgn0031092	CG9577	-	mitochondria	608.57	298.136	2.04125	518.035	646.11	647.813	311.333	317.217	296.535	0.00243112
CG9579	CG9579-PA CG9579-PB	FBgn0000084	AnxB10	Annexin B10		500.195	210.34	2.37803	496.373	494.09	444.774	216.209	203.988	211.387	9.9301e-05
CG9579	CG9579-PB	FBgn0000084	AnxB10	Annexin B10		776.63	312.529	2.48499	745.345	765.471	823.184	340.498	320.185	282.563	8.76874e-05
CG9603	CG9603-PA CG9603-PB	FBgn0040529	COX7A	Cytochrome c oxidase subunit 7A	mitochondria	5749.62	781.8	7.35434	4676.88	6213.32	5695.12	804.611	758.657	783.489	0.000463023
CG9614	CG9614-PA	FBgn0003089	pip	pipe		620.752	291.289	2.13105	542.447	596.681	761.376	279.266	322.868	276.168	0.00725344
CG9629	CG9629-PA	FBgn0036857	CG9629	-	mitochondria	843.545	258.568	3.26238	791.843	940.968	834.918	257.892	255.182	245.872	0.000171139
CG9665	CG9665-PB	FBgn0036680	Cpr73D	Cuticular protein 73D		1152.93	1993.85	0.578243	1428.74	1172.92	853.931	2119.87	2238.45	1690.21	0.0213389
CG9668	CG9668-PA	FBgn0003250	Rh4	Rhodopsin 4		1795.03	303.448	5.91543	1850.17	1971.15	1641.04	316.226	275.486	350.301	0.000107865
CG9674	CG9674-PA CG9674-PD CG9674-PF CG9674-PG CG9674-PI CG9674-PE CG9674-PH	FBgn0036663	CG9674	-		564.707	242.067	2.33286	598.783	563.835	536.159	244.224	243.322	241.316	5.82251e-05
CG9674	CG9674-PA CG9674-PD CG9674-PF CG9674-PG	FBgn0036663	CG9674	-		507.321	235.327	2.15581	520.015	503.184	476.807	240.813	236.729	231.348	3.34983e-05
CG9676	CG9676-PA	FBgn0030773	CG9676	-		483.091	112.736	4.28517	500.724	488.661	502.394	NaN	NaN	112.736	#DIV/0!
CG9686	CG9686-PA	FBgn0030158	CG9686	-		135.385	60.6293	2.233	152.313	115.964	130.14	63.2809	65.8206	54.2478	0.00300405
CG9704	CG9704-PB CG9704-PA CG9704-PC	FBgn0004108	Nrt	Neurotactin		1162.15	376.365	3.08784	1060.8	1119.22	1271.66	378.827	413.338	337.868	0.000312212
CG9710	CG9710-PA CG9710-PB	FBgn0021768	nudC	nudC		699.891	324.785	2.15494	684.777	731.379	683.046	314.967	319.659	338.085	2.68477e-05
CG9734	CG9734-PC CG9734-PB CG9734-PA CG9734-PD CG9734-PF	FBgn0027657	glob1	globin 1		183.805	129.687	1.41729	180.852	195.137	184.04	131.815	131.281	130.909	0.000217355
CG9738	CG9738-PA CG9738-PB CG9738-PC	FBgn0024326	Mkk4	MAP kinase kinase 4		616.761	210.15	2.93487	690.191	633.658	528.81	207.366	218.779	205.928	0.00101622
CG9745	CG9745-PC CG9745-PA CG9745-PD	FBgn0000412	D1	D1 chromosomal protein		2015.74	1817.18	1.10927	1581.62	2729.1	1987.21	2104.16	1943.7	1584.4	0.580462
CG9762	CG9762-PA CG9762-PB	FBgn0011455	ND-SGDH	NADH dehydrogenase (ubiquinone) SGDH subunit	mitochondria	3106.44	1170.07	2.65492	3250.62	3207.42	2887.45	1213.44	1133.44	1063.81	8.57967e-05
CG9769	CG9769-PA	FBgn0037270	eIF3f1	eukaryotic translation initiation factor 3 subunit f1		333.106	258.384	1.28919	310.136	448.372	338.654	274.566	225.829	224.134	0.0516904
CG9778	CG9778-PA CG9778-PC CG9778-PD	FBgn0261086	Syt14	Synaptotagmin 14		194.946	59.3965	3.2821	189.205	201.43	194.586	61.5714	71.5315	49.293	5.25236e-05
CG9792	CG9792-PA	FBgn0041711	yellow-e	yellow-e		1432.66	1900.45	0.753854	1492.45	1458.99	1333.79	1252.87	1800.06	2199.02	0.311587
CG9796	CG9796-PA	FBgn0038149	GILT1	Gamma-interferon-inducible lysosomal thiol reductase 1		279.253	220.325	1.26746	265.638	280.749	293.011	229.933	214.949	219.49	0.00300957
CG9805	CG9805-PA CG9805-PD	FBgn0037249	eIF3a	eukaryotic translation initiation factor 3 subunit a		417.465	251.061	1.6628	429.327	333.826	444.437	262.222	241.337	276.706	0.0169053
CG9812	CG9812-PB CG9812-PE	FBgn0034860	CG9812	-		762.815	166.655	4.57722	832.833	745.819	718.767	167.999	156.004	177.343	6.82114e-05
CG9813	CG9813-PE CG9813-PB CG9813-PA CG9813-PD CG9813-PF CG9813-PC CG9813-PG	FBgn0038143	CG9813	-		275.649	144.239	1.91106	239.311	313.533	217.564	141.605	145.971	135.506	0.0166275
CG9819	CG9819-PA CG9819-PB CG9819-PC CG9819-PD	FBgn0267912	CanA-14F	Calcineurin A at 14F		541.517	284.335	1.90451	593.57	611.453	457.157	292.84	325.203	237.523	0.00813154
CG9834	CG9834-PA CG9834-PB CG9834-PC CG9834-PD	FBgn0034433	EndoB	Endophilin B		3691.81	783.382	4.71266	3962.74	3774.25	3397.93	821.298	766.913	812.745	6.33822e-05
CG9836	CG9836-PA	FBgn0037637	IscU	Iron-sulfur cluster assembly enzyme	mitochondria	144.251	164.278	0.878096	155.557	137.706	140.713	145.716	200.776	155.801	0.269977
CG9839	CG9839-PA CG9839-PB	FBgn0037633	CG9839	-		737.115	335.166	2.19925	926.342	779.419	585.686	296.985	432.821	305.512	0.01788
CG9842	CG9842-PA CG9842-PC CG9842-PB	FBgn0011826	Pp2B-14D	Protein phosphatase 2B at 14D		343.173	338.759	1.01303	364.889	299.251	375.981	325.629	357.61	265.963	0.447019
CG9847	CG9847-PA CG9847-PC CG9847-PE CG9847-PF CG9847-PD	FBgn0010470	Fkbp14	FK506-binding protein 14	ER	397.5	122.516	3.24448	312.761	451.603	501.821	161.653	114.125	121.692	0.00772935
CG9881	CG9881-PA CG9881-PB	FBgn0031437	Arpc5	Actin-related protein 2/3 complex, subunit 5		815.829	704.678	1.15773	780.485	839.663	690.891	666.109	750.865	652.161	0.203601
CG9894	CG9894-PB CG9894-PA CG9894-PC CG9894-PD	FBgn0031453	Bacc	Bacchus		299.865	155.235	1.93168	297.936	306.002	295.845	162.091	154.314	149.793	6.90424e-06
CG9911	CG9911-PD CG9911-PB CG9911-PA CG9911-PC	FBgn0030734	CG9911	-	ER	347.162	146.73	2.36599	362.619	382.229	334.6	128.307	162.593	153.809	0.00025237
CG9914	CG9914-PA CG9914-PB	FBgn0030737	CG9914	-		124.099	116.952	1.06112	124.526	125.89	121.9	117.132	110.618	118.907	0.0369983
CG9916	CG9916-PA	FBgn0004432	Cyp1	Cyclophilin 1	mitochondria	478.781	286.406	1.67169	538.52	455.769	450.212	289.548	294.949	256.675	0.00289642
CG9917	CG9917-PA CG9917-PB	FBgn0030740	CG9917	-		320.753	162.998	1.96783	306.315	366.578	299.546	150.369	165.684	181.386	0.00237589
CG9928	CG9928-PA CG9928-PB	FBgn0032472	CG9928	-		96.5592	50.7131	1.90403	102.357	96.1034	109.361	72.2346	58.2183	42.3806	0.00884741
CG9946	CG9946-PA CG9946-PB	FBgn0261609	eIF2alpha	eukaryotic translation initiation factor 2 subunit alpha		318.57	202.127	1.57609	314.471	333.695	305.866	162.679	164.114	213.277	0.00174589

## Sheet: old vs young abundance
Protein abundance data for old vs. young WT flies.
Annotation Symbol	Isoform Name	FlyBase ID	Gene Symbol	Gene Name	Localization Group	FC 240 h	Adjusted p Value
CG10007	CG10007-PA	FBgn0260744	Tango9	Transport and Golgi organization 9		0.904544	0.892944
CG10011	CG10011-PA	FBgn0039590	CG10011	-		1.63911	0.000427889
CG10023	CG10023-PD	FBgn0020440	Fak	Focal adhesion kinase		0.6775	0.703651
CG10031	CG10031-PA	FBgn0031563	CG10031	-		0.428822	3.46421e-10
CG10033	CG10033-PH	FBgn0000721	for	foraging		0.556642	0.135044
CG10033	CG10033-PE	FBgn0000721	for	foraging		0.818002	0.00358578
CG10035	CG10035-PA	FBgn0038028	CG10035	-		0.872131	0.852689
CG10038	CG10038-PA	FBgn0038013	CG10038	-		3.91562	7.28502e-07
CG10042	CG10042-PB	FBgn0038016	MBD-R2	MBD-R2		0.386671	3.65072e-06
CG10045	CG10045-PA	FBgn0001149	GstD1	Glutathione S transferase D1		0.621855	0.582769
CG10047	CG10047-PA	FBgn0028400	Syt4	Synaptotagmin 4		4.75055	0.0834224
CG10055	CG10055-PA	FBgn0037482	CG10055	-		0.394377	0.687445
CG10060	CG10060-PA	FBgn0001104	Galphai	G protein alpha i subunit		0.902673	0.917274
CG10061	CG10061-PA	FBgn0011020	Sas-4	Spindle assembly abnormal 4		1.10293	0.110362
CG10062	CG10062-PA	FBgn0034439	CG10062	-		0.676357	0.235061
CG10064	CG10064-PA	FBgn0035724	CG10064	-		2.43239	0.283644
CG10067	CG10067-PA	FBgn0000044	Act57B	Actin 57B		0.864868	0.917353
CG10069	CG10069-PA	FBgn0034611	MFS16	Major Facilitator Superfamily Transporter 16		2.97468	0.0798987
CG1007	CG1007-PA	FBgn0000575	emc	extra macrochaetae		0.748466	0.623182
CG10071	CG10071-PA	FBgn0016726	RpL29	Ribosomal protein L29	cytosolic large ribosomal subunit	0.76418	0.752232
CG10072	CG10072-PA	FBgn0261445	sgl	sugarless		1.55782	0.001982
CG10075	CG10075-PA	FBgn0035722	CG10075	-	mitochondria	0.841929	0.0204687
CG10076	CG10076-PA	FBgn0003475	spir	spire		0.831962	0.827694
CG10077	CG10077-PA	FBgn0035720	CG10077	-		0.786251	0.051033
CG10078	CG10078-PB	FBgn0041194	Prat2	Phosphoribosylamidotransferase 2		0.957143	0.796832
CG10079	CG10079-PA	FBgn0003731	Egfr	Epidermal growth factor receptor		1.27106	1.91853e-07
CG10080	CG10080-PA	FBgn0034641	mahj	mahjong		0.321058	0.107844
CG10081	CG10081-PA	FBgn0034441	CG10081	-		0.68294	0.867298
CG10083	CG10083-PA	FBgn0036372	Abp1	Actin binding protein 1		1.14151	0.945645
CG10084	CG10084-PA	FBgn0002044	swm	second mitotic wave missing		0.955084	0.745601
CG1009	CG1009-PD	FBgn0261243	Psa	Puromycin sensitive aminopeptidase		1.16321	0.147005
CG10091	CG10091-PA	FBgn0038020	GstD9	Glutathione S transferase D9		3.85809	0.015775
CG10092	CG10092-PA	FBgn0037526	ArgRS-m	Arginyl-tRNA synthetase, mitochondrial	mitochondria	0.55343	9.42377e-06
CG10098	CG10098-PA	FBgn0037472	CG10098	-		1.8636	0.63523
CG10101	CG10101-PB	FBgn0037501	Ir84a	Ionotropic receptor 84a		1.0644	0.971799
CG10103	CG10103-PA	FBgn0035715	CG10103	-		0.530443	0.681143
CG10106	CG10106-PA	FBgn0029506	Tsp42Ee	Tetraspanin 42Ee		1.20328	0.37468
CG10107	CG10107-PA	FBgn0035713	velo	veloren		0.536321	0.797652
CG10112	CG10112-PA	FBgn0033942	Cpr51A	Cuticular protein 51A		0.357354	1.25189e-08
CG10113	CG10113-PB	FBgn0037502	wa-cup	walker cup		0.846801	0.877258
CG10118	CG10118-PA	FBgn0005626	ple	pale		0.644607	0.823959
CG10119	CG10119-PA	FBgn0010397	LamC	Lamin C		1.39407	0.000552063
CG10120	CG10120-PB	FBgn0002719	Men	Malic enzyme		0.837541	0.255195
CG10122	CG10122-PA	FBgn0019938	RpI1	RNA polymerase I subunit		1.04193	0.93607
CG10123	CG10123-PA	FBgn0040268	Top3alpha	Topoisomerase 3alpha		1.93382	0.110091
CG10125	CG10125-PA	FBgn0024177	zpg	zero population growth		0.978131	0.984569
CG10126	CG10126-PA	FBgn0038088	CG10126	-		1.22038	0.293437
CG10129	CG10129-PA	FBgn0002926	ndl	nudel		1.1546	0.688087
CG10130	CG10130-PA	FBgn0010638	Sec61beta	Sec61 beta subunit		0.7439	0.00875486
CG10131	CG10131-PA	FBgn0033949	CG10131	-		0.890714	0.953956
CG10132	CG10132-PA	FBgn0032798	CG10132	-		1.4788	0.3397
CG10133	CG10133-PA	FBgn0036366	CG10133	-		0.767858	0.854807
CG10134	CG10134-PB	FBgn0038087	beat-Va	beat-Va		0.962866	0.974102
CG10137	CG10137-PA	FBgn0032800	CG10137	-		1.47591	0.00452435
CG10142	CG10142-PA	FBgn0035076	Ance-5	Ance-5		1.23373	0.0188816
CG10143	CG10143-PA	FBgn0033952	Adgf-E	Adenosine deaminase-related growth factor E		1.48275	0.921329
CG10145	CG10145-PA	FBgn0020269	mspo	M-spondin		1.24897	0.683367
CG10146	CG10146-PA	FBgn0012042	AttA	Attacin-A		2.7952	0.128044
CG10149	CG10149-PA	FBgn0028689	Rpn6	Regulatory particle non-ATPase 6	proteasome	0.866251	0.0183636
CG10155	CG10155-PA	FBgn0020767	Spred	Sprouty-related protein with EVH-1 domain		0.287516	0.102371
CG10157	CG10157-PA	FBgn0039099	GILT2	Gamma-interferon-inducible lysosomal thiol reductase 2	lysosome	0.573708	0.000898469
CG10159	CG10159-PB	FBgn0015602	BEAF-32	Boundary element-associated factor of 32kD		0.789586	0.928244
CG10159	CG10159-PA	FBgn0015602	BEAF-32	Boundary element-associated factor of 32kD		1.19165	0.0830206
CG10160	CG10160-PA	FBgn0001258	ImpL3	Ecdysone-inducible gene L3		0.186018	0.00149112
CG10161	CG10161-PB	FBgn0040227	eIF3d1	eukaryotic translation initiation factor 3 subunit d1		0.779401	0.00613667
CG10166	CG10166-PA	FBgn0032799	CG10166	-	ER	20.1002	0.000178644
CG10173	CG10173-PA	FBgn0035696	Best2	Bestrophin 2	peroxisome	0.783934	0.506328
CG10181	CG10181-PA	FBgn0004513	Mdr65	Multi drug resistance 65		0.807427	0.952922
CG10184	CG10184-PA	FBgn0039094	CG10184	-		0.630973	0.697428
CG10185	CG10185-PA	FBgn0038397	CG10185	-		3.59251	1.00487e-10
CG10186	CG10186-PA	FBgn0032797	Hasp	Hig-anchoring scaffold protein		2.11372	0.529957
CG10189	CG10189-PA	FBgn0032793	CG10189	-		1.31147	0.726607
CG1019	CG1019-PA	FBgn0014863	Mlp84B	Muscle LIM protein at 84B		1.23768	1.37485e-07
CG10192	CG10192-PA	FBgn0260634	eIF4G2	eukaryotic translation initiation factor 4G2		0.942849	0.975551
CG10194	CG10194-PA	FBgn0032790	CG10194	-	mitochondria	0.289709	6.46532e-10
CG10198	CG10198-PA	FBgn0039120	Nup98-96	Nucleoporin 98-96kD		1.46156	0.771716
CG10202	CG10202-PA	FBgn0033969	CG10202	-		1.07327	0.919692
CG10203	CG10203-PA	FBgn0028554	x16	x16 splicing factor		0.622817	0.66067
CG10206	CG10206-PA	FBgn0026196	nop5	nop5		1.19586	0.0728463
CG1021	CG1021-PF	FBgn0037443	Dmtn	Dementin	ER	1.10722	0.835643
CG10210	CG10210-PA	FBgn0039117	tst	twister		3.76911	0.246545
CG10211	CG10211-PA	FBgn0032685	CG10211	-		1.21827	0.871491
CG10214	CG10214-PA	FBgn0039115	CG10214	-	mitochondria	1.21298	0.701301
CG10217	CG10217-PA	FBgn0039113	CG10217	-		1.4544	1.7002e-05
CG10219	CG10219-PA	FBgn0039112	SdhD	Succinate dehydrogenase, subunit D	mitochondria	0.338361	0.278058
CG10221	CG10221-PA	FBgn0028475	Hrd3	HMG-coA reductase degradation 3	ER	0.78715	0.912572
CG10223	CG10223-PA	FBgn0284220	Top2	Topoisomerase 2		0.781315	0.0919835
CG10225	CG10225-PA	FBgn0039110	RanBP3	Ran binding protein 3		1.15746	0.867074
CG10226	CG10226-PA	FBgn0035695	CG10226	-		1.00433	0.984569
CG10228	CG10228-PF	FBgn0264962	Pcf11	Protein 1 of cleavage and polyadenylation factor 1		0.33159	0.264449
CG10229	CG10229-PA	FBgn0040208	Kat60	Katanin 60		0.906283	0.621377
CG10230	CG10230-PB	FBgn0028691	Rpn9	Regulatory particle non-ATPase 9	proteasome	0.919854	0.914376
CG10233	CG10233-PA	FBgn0087005	rtp	retinophilin		1.73704	8.78791e-07
CG10234	CG10234-PA	FBgn0024230	Hs2st	Heparan sulfate 2-O-sulfotransferase		1.18676	0.697577
CG10236	CG10236-PA	FBgn0002526	LanA	Laminin A		1.75748	0.475479
CG10237	CG10237-PA	FBgn0032783	CG10237	-		0.635751	0.643375
CG10241	CG10241-PA	FBgn0015714	Cyp6a17	Cytochrome P450-6a17		0.961488	0.898892
CG10244	CG10244-PA	FBgn0022800	Cad96Ca	Cadherin 96Ca		0.799089	0.00856245
CG10245	CG10245-PB	FBgn0033980	Cyp6a20	Cyp6a20	ER	1.44052	0.000452118
CG10246	CG10246-PB	FBgn0013771	Cyp6a9	Cytochrome P450-6a9	ER	0.928111	0.401291
CG10247	CG10247-PA	FBgn0033981	Cyp6a21	Cyp6a21	ER	0.496432	0.00548232
CG10248	CG10248-PA	FBgn0013772	Cyp6a8	Cytochrome P450-6a8	ER	1.08166	0.760301
CG10249	CG10249-PC	FBgn0027596	Kank	Kank		7.37798	0.105558
CG10252	CG10252-PA	FBgn0039104	CG10252	-		0.853243	0.806875
CG10253	CG10253-PA	FBgn0033983	ADPS	Alkyldihydroxyacetonephosphate synthase	peroxisome	0.409346	0.494336
CG10254	CG10254-PB	FBgn0027512	CG10254	-		0.919007	0.0528628
CG10260	CG10260-PC	FBgn0267350	PI4KIIIalpha	Phosphatidylinositol 4-kinase III alpha		1.1445	0.00645467
CG10262	CG10262-PA	FBgn0032813	PCNA2	Proliferating cell nuclear antigen 2		0.670965	0.780535
CG10263	CG10263-PC	FBgn0032812	Hakai	Hakai		0.742544	0.855581
CG10265	CG10265-PA	FBgn0033990	CG10265	-		1.85937	0.811058
CG10274	CG10274-PB	FBgn0035690	CG10274	-		0.90886	0.780535
CG10277	CG10277-PA	FBgn0037442	godzilla	godzilla E3 ubiquitin protein ligase		4.01646	2.41636e-05
CG10279	CG10279-PC	FBgn0003261	Rm62	Rm62		1.13763	0.941587
CG10280	CG10280-PA	FBgn0037395	CG10280	-		1.01421	0.958663
CG10287	CG10287-PA	FBgn0026077	Gasp	Gasp		1.17341	0.698914
CG10289	CG10289-PA	FBgn0035688	CG10289	-		0.818106	0.0507349
CG10289	CG10289-PD	FBgn0035688	CG10289	-		0.33956	0.219814
CG10295	CG10295-PC	FBgn0267698	Pak	p21-activated kinase		0.7184	0.86683
CG10297	CG10297-PA	FBgn0020765	Acp65Aa	Adult cuticle protein 65Aa		2.92241	0.0375817
CG10302	CG10302-PA	FBgn0284256	bsf	bicoid stability factor	mitochondria	1.6983	0.570056
CG10305	CG10305-PB	FBgn0261597	RpS26	Ribosomal protein S26	cytosolic small ribosomal subunit	0.632408	0.166873
CG10306	CG10306-PA	FBgn0034654	eIF3k	eukaryotic translation initiation factor 3 subunit k		2.10227	0.573756
CG10307	CG10307-PA	FBgn0034655	CG10307	-		1.93425	0.594795
CG10309	CG10309-PB	FBgn0038418	pad	poils au dos		0.933435	0.93607
CG1031	CG1031-PA	FBgn0015568	alpha-Est1	alpha-Esterase-1		0.966753	0.803063
CG10315	CG10315-PC	FBgn0034858	eIF2Bdelta	eukaryotic translation initiation factor 2B subunit delta		1.84031	0.589653
CG10317	CG10317-PC	FBgn0038423	CG10317	-		0.504803	0.661714
CG10320	CG10320-PA	FBgn0034645	ND-B12	NADH dehydrogenase (ubiquinone) B12 subunit	mitochondria	0.383107	0.294242
CG10326	CG10326-PA	FBgn0038453	Arl6IP1	ADP-ribosylation factor-like 6 interacting protein 1	ER	1.24028	0.724104
CG10327	CG10327-PB	FBgn0025790	TBPH	TAR DNA-binding protein-43 homolog		1.33348	0.796263
CG10328	CG10328-PA	FBgn0015520	nonA-l	nonA-like		0.921527	0.426709
CG10333	CG10333-PA	FBgn0032690	CG10333	-		0.773255	0.78913
CG10335	CG10335-PA	FBgn0036271	Pbgs	Porphobilinogen synthase		0.407812	0.270646
CG10337	CG10337-PA	FBgn0032805	CG10337	-		0.784722	0.831236
CG10340	CG10340-PA	FBgn0022344	CG10340	-	mitochondria	0.899996	0.948026
CG10342	CG10342-PA	FBgn0027109	NPF	neuropeptide F		0.892235	0.86204
CG10343	CG10343-PA	FBgn0032703	CG10343	-		0.784678	0.0514301
CG10345	CG10345-PA	FBgn0027562	CG10345	-		1.2634	2.29449e-05
CG10347	CG10347-PB	FBgn0030342	CG10347	-		0.746303	0.613593
CG10348	CG10348-PC	FBgn0032707	CG10348	-		1.60779	0.122122
CG10352	CG10352-PB	FBgn0030348	CG10352	-		0.484543	0.000175849
CG10354	CG10354-PA	FBgn0031868	Rat1	Rat1 5'-3' exoribonuclease		0.845305	0.128754
CG10359	CG10359-PG	FBgn0035452	CG10359	-		1.40439	0.0729223
CG10360	CG10360-PA	FBgn0003231	ref(2)P	refractory to sigma P		0.963954	0.614577
CG10361	CG10361-PA	FBgn0036208	CG10361	-	mitochondria	0.602768	0.781536
CG10362	CG10362-PA	FBgn0030358	CG10362	-		0.788725	0.878081
CG10363	CG10363-PA	FBgn0041180	Tep4	Thioester-containing protein 4		0.736917	0.112639
CG10367	CG10367-PA	FBgn0263782	Hmgcr	HMG Coenzyme A reductase	ER	0.258399	0.277442
CG10369	CG10369-PC	FBgn0032706	Irk3	Inwardly rectifying potassium channel 3		1.11205	0.870554
CG10370	CG10370-PA	FBgn0028684	Rpt5	Regulatory particle triple-A ATPase 5	proteasome	0.863282	0.922072
CG10371	CG10371-PB	FBgn0039111	PTPMT1	Protein tyrosine phosphatase, mitochondrial 1	mitochondria	1.534	1.06686e-07
CG10372	CG10372-PA	FBgn0025608	Faf2	Fas-associated factor	ER	0.351833	3.26734e-07
CG10373	CG10373-PB	FBgn0032704	Jwa	Jwa		1.55295	0.0255444
CG10374	CG10374-PC	FBgn0039114	Lsd-1	Lipid storage droplet-1		1.42159	0.584335
CG10374	CG10374-PA	FBgn0039114	Lsd-1	Lipid storage droplet-1		0.313764	4.49567e-05
CG10376	CG10376-PA	FBgn0032702	CG10376	-		1.62333	0.558228
CG10377	CG10377-PA	FBgn0004838	Hrb27C	Heterogeneous nuclear ribonucleoprotein at 27C		5.69243	0.290634
CG10379	CG10379-PA	FBgn0015513	mbc	myoblast city		1.09766	0.922117
CG10382	CG10382-PA	FBgn0025878	wrapper	wrapper		0.749326	0.0299605
CG10387	CG10387-PA	FBgn0015553	tos	tosca		1.08339	0.740235
CG10390	CG10390-PA	FBgn0014342	mia	meiosis I arrest		1.00592	0.990831
CG10392	CG10392-PC	FBgn0261403	sxc	super sex combs		0.433601	0.33114
CG10399	CG10399-PA	FBgn0031877	CG10399	-	mitochondria	0.971357	0.951939
CG1041	CG1041-PA	FBgn0037440	CRAT	Carnitine O-Acetyl-Transferase	peroxisome	1.02259	0.97545
CG10413	CG10413-PA	FBgn0032689	CG10413	-		0.535554	0.114435
CG10417	CG10417-PA	FBgn0033021	CG10417	-		0.690676	2.0481e-05
CG10418	CG10418-PA	FBgn0036277	CG10418	-		1.45534	0.0633571
CG10420	CG10420-PA	FBgn0039296	CG10420	-	ER	4.99781	0.563152
CG10423	CG10423-PA	FBgn0039300	RpS27	Ribosomal protein S27	cytosolic small ribosomal subunit	1.35291	0.575711
CG10424	CG10424-PA	FBgn0036848	CG10424	-	mitochondria	1.28918	0.0336846
CG10425	CG10425-PA	FBgn0039304	CG10425	-		1.22318	0.00139069
CG10428	CG10428-PA	FBgn0032724	CG10428	-		0.877381	0.924125
CG10431	CG10431-PA	FBgn0032730	CG10431	-		1.38582	0.225296
CG10433	CG10433-PA	FBgn0034638	CG10433	-		1.03399	0.939035
CG10433	CG10433-PB	FBgn0034638	CG10433	-		2.10907	0.818109
CG10440	CG10440-PA	FBgn0034636	twz	tiwaz		2.44929	0.374497
CG10443	CG10443-PA	FBgn0000464	Lar	Leukocyte-antigen-related-like		1.04727	0.817175
CG10444	CG10444-PA	FBgn0034494	CG10444	-		0.646482	0.26634
CG10445	CG10445-PC	FBgn0037531	CG10445	-		0.692775	0.736909
CG10449	CG10449-PA	FBgn0002022	Catsup	Catecholamines up		4.0539	0.00174241
CG10459	CG10459-PA	FBgn0033440	CG10459	-		0.966151	0.987264
CG10460	CG10460-PA	FBgn0034443	cer	crammer	lysosome	1.08039	0.799188
CG10462	CG10462-PA	FBgn0032815	CG10462	-		0.929276	0.917274
CG10463	CG10463-PA	FBgn0032819	CG10463	-		0.633073	0.0466069
CG10467	CG10467-PA	FBgn0035679	CG10467	-		5.19568	0.240702
CG10470	CG10470-PA	FBgn0032746	CG10470	-		0.111586	0.322343
CG10473	CG10473-PA	FBgn0263198	Acn	Acinus		1.43673	0.389238
CG10474	CG10474-PA	FBgn0034427	CG10474	-		1.10137	0.95835
CG10478	CG10478-PA	FBgn0035657	alphaKap4	alpha Karyopherin-4		2.01265	0.561303
CG10479	CG10479-PA	FBgn0035656	CG10479	-		2.21368	0.146592
CG10480	CG10480-PA	FBgn0002638	Rcc1	Regulator of chromosome condensation 1		0.279395	1.01098e-06
CG10481	CG10481-PB	FBgn0032827	CG10481	-		0.811911	0.00501269
CG1049	CG1049-PA	FBgn0041342	Pcyt1	Phosphocholine cytidylyltransferase 1		0.589091	0.721033
CG10496	CG10496-PA	FBgn0034631	TAF1C-like	TATA box-binding protein-associated factor RNA polymerase I subunit C-like		0.921967	0.474026
CG10497	CG10497-PI	FBgn0010415	Sdc	Syndecan		1.20489	0.911042
CG10497	CG10497-PB	FBgn0010415	Sdc	Syndecan		1.31125	0.180495
CG10497	CG10497-PA	FBgn0010415	Sdc	Syndecan		0.55019	0.491242
CG10501	CG10501-PB	FBgn0000075	amd	alpha methyl dopa-resistant		1.71141	0.390272
CG10504	CG10504-PA	FBgn0028427	Ilk	Integrin linked kinase		0.543399	0.179692
CG10506	CG10506-PA	FBgn0027090	GlnRS	Glutaminyl-tRNA synthetase		1.20769	0.875795
CG10508	CG10508-PJ	FBgn0037060	CG10508	-		4.20653	0.00380758
CG10512	CG10512-PA	FBgn0037057	CG10512	-	mitochondria	0.37706	0.130886
CG10516	CG10516-PA	FBgn0036549	CG10516	-		0.220952	1.58575e-05
CG10522	CG10522-PA	FBgn0002466	sti	sticky		1.22247	9.42414e-05
CG10527	CG10527-PA	FBgn0034583	CG10527	-		0.774428	0.302125
CG10535	CG10535-PA	FBgn0037926	Elp1	Elongator complex protein 1		1.33802	0.00224229
CG10537	CG10537-PA	FBgn0004244	Rdl	Resistant to dieldrin		1.08465	0.861205
CG10538	CG10538-PA	FBgn0032821	CdGAPr	Cd GTPase activating protein-related		4.13994	0.404801
CG10540	CG10540-PA	FBgn0034577	cpa	capping protein alpha		1.0105	0.978473
CG10542	CG10542-PA	FBgn0086694	Bre1	Bre1		0.849177	0.118442
CG10543	CG10543-PA	FBgn0034570	CG10543	-		0.289308	0.545738
CG10545	CG10545-PA	FBgn0001105	Gbeta13F	G protein beta-subunit 13F		1.04173	0.946758
CG10546	CG10546-PA	FBgn0035636	Cralbp	Cellular retinaldehyde binding protein		1.15554	0.85986
CG10550	CG10550-PB	FBgn0039321	CG10550	-		0.990797	0.893218
CG10553	CG10553-PA	FBgn0039324	CG10553	-		0.61218	0.24611
CG1056	CG1056-PH	FBgn0087012	5-HT2A	5-hydroxytryptamine (serotonin) receptor 2A		2.78331	0.66067
CG10560	CG10560-PA	FBgn0039325	CG10560	-		0.666923	0.147005
CG10561	CG10561-PA	FBgn0002036	CG10561	-		1.1983	0.87571
CG10562	CG10562-PA	FBgn0039326	CG10562	-		1.37029	0.580493
CG10564	CG10564-PD	FBgn0024150	Ac78C	Adenylyl cyclase 78C		2.46113	0.100973
CG10565	CG10565-PA	FBgn0037051	CG10565	-		0.0596813	0.000364667
CG10566	CG10566-PA	FBgn0037050	ICA69	ICA69		0.801562	0.0095711
CG10574	CG10574-PA	FBgn0028429	I-2	Inhibitor-2		1.37286	0.842931
CG10575	CG10575-PA	FBgn0035632	Ppat-Dpck	Bifunctional Phosphopantetheine adenylyltransferase - Dephospho-CoA kinase	mitochondria	0.625141	0.00233509
CG10576	CG10576-PA	FBgn0035630	CG10576	-		0.930584	0.874176
CG10578	CG10578-PB	FBgn0263106	DnaJ-1	DnaJ-like-1		0.924092	0.723497
CG10583	CG10583-PA	FBgn0035627	Sse	Separase		3.6006	0.201635
CG10587	CG10587-PA	FBgn0037039	CG10587	-		1.00295	0.964121
CG10588	CG10588-PA	FBgn0037037	CG10588	-	mitochondria	0.98215	0.984363
CG10589	CG10589-PA	FBgn0037035	CG10589	-		0.624816	0.653216
CG1059	CG1059-PA	FBgn0087013	Karybeta3	Karyopherin beta 3		0.595133	0.0781741
CG10590	CG10590-PA	FBgn0035622	TM9SF3	Transmembrane 9 superfamily protein member 3		0.589003	4.8202e-07
CG10592	CG10592-PA	FBgn0035619	CG10592	-		1.14479	0.849151
CG10593	CG10593-PA	FBgn0016122	Acer	Angiotensin-converting enzyme-related		2.39958	0.454025
CG10596	CG10596-PA	FBgn0015766	Msr-110	Msr-110		1.77515	0.728993
CG10600	CG10600-PC	FBgn0032717	CG10600	-		0.0820734	0.188536
CG10602	CG10602-PD	FBgn0032721	CG10602	-		0.868424	0.016817
CG10610	CG10610-PA	FBgn0028436	ECSIT	ECSIT	mitochondria	1.01525	0.990831
CG10616	CG10616-PA	FBgn0036286	CG10616	-		1.15017	0.00285027
CG10619	CG10619-PA	FBgn0003896	tup	tailup		0.90845	0.185996
CG10620	CG10620-PA	FBgn0036299	Tsf2	Transferrin 2		0.664488	0.881316
CG10622	CG10622-PA	FBgn0029118	Sucb	Sucb	mitochondria	2.41528	1.27266e-06
CG10623	CG10623-PA	FBgn0032727	CG10623	-		0.199557	0.049809
CG10624	CG10624-PA	FBgn0010894	sinu	sinuous		0.515878	0.226962
CG10625	CG10625-PC	FBgn0035612	frm	farmer		0.747119	0.890134
CG10625	CG10625-PA	FBgn0035612	frm	farmer		0.755601	0.000552063
CG10627	CG10627-PA	FBgn0036298	nst	nesthocker		1.13951	0.570549
CG10628	CG10628-PA	FBgn0032818	CG10628	-	mitochondria	1.25408	0.917925
CG1063	CG1063-PA	FBgn0010051	Itp-r83A	Inositol 1,4,5,-tris-phosphate receptor	ER	1.07639	0.953839
CG10631	CG10631-PA	FBgn0032817	CG10631	-		0.996179	0.95835
CG10632	CG10632-PG	FBgn0036302	sowah	sosondowah		0.415276	0.338517
CG10635	CG10635-PA	FBgn0035603	Pfdn4	Prefoldin 4		1.51437	4.91153e-07
CG10637	CG10637-PA	FBgn0015772	Nak	Numb-associated kinase		2.9365	0.179207
CG10638	CG10638-PA	FBgn0036290	CG10638	-		2.15331	1.33487e-09
CG10638	CG10638-PB	FBgn0036290	CG10638	-		0.928965	0.945645
CG10639	CG10639-PA	FBgn0032729	L2HGDH	L-2-hydroxyglutarate dehydrogenase	mitochondria	0.45952	4.73162e-08
CG1064	CG1064-PA	FBgn0011715	Snr1	Snf5-related 1		3.10564	0.0152041
CG10640	CG10640-PA	FBgn0035601	Uev1A	Ubiquitin-conjugating enzyme variant 1A		1.59011	0.253403
CG10641	CG10641-PA	FBgn0032731	Swip-1	Swiprosin-1		1.53221	0.000112047
CG10645	CG10645-PC	FBgn0016031	lama	lamina ancestor		5.73814	0.000571511
CG1065	CG1065-PA	FBgn0004888	Scsalpha	Succinyl coenzyme A synthetase alpha subunit	mitochondria	1.01151	0.817175
CG10652	CG10652-PC	FBgn0086710	RpL30	Ribosomal protein L30	cytosolic large ribosomal subunit	0.685524	3.52726e-05
CG10653	CG10653-PA	FBgn0001202	hook	hook		0.820822	0.24783
CG10655	CG10655-PA	FBgn0002021	l(2)37Bb	lethal (2) 37Bb	mitochondria	1.54744	0.752839
CG10664	CG10664-PA	FBgn0032833	COX4	Cytochrome c oxidase subunit 4	mitochondria	5.94107	2.01899e-06
CG10669	CG10669-PA	FBgn0039329	CG10669	-		1.19345	0.630962
CG10671	CG10671-PB	FBgn0035586	Fitm	Fat storage inducing transmembrane protein		1.14898	0.853548
CG10672	CG10672-PA	FBgn0035588	CG10672	-	mitochondria	3.46591	0.423967
CG10673	CG10673-PA	FBgn0035590	Prpk	p53-related protein kinase		1.26906	0.000819425
CG10675	CG10675-PA	FBgn0039328	CHKov2	CHKov2		1.17393	0.00560118
CG10679	CG10679-PA	FBgn0032725	Nedd8	Nedd8		0.972341	0.904134
CG10680	CG10680-PA	FBgn0032836	CG10680	-		0.766961	0.87786
CG10686	CG10686-PA	FBgn0041775	tral	trailer hitch		1.11221	0.524352
CG10686	CG10686-PC	FBgn0041775	tral	trailer hitch		2.19897	0.346325
CG10687	CG10687-PA	FBgn0086443	AsnRS	Asparaginyl-tRNA synthetase		1.00888	0.974842
CG10688	CG10688-PA	FBgn0036300	Pmm2	Phosphomannomutase type 2		2.67811	0.311337
CG10691	CG10691-PB	FBgn0002031	l(2)37Cc	lethal (2) 37Cc	mitochondria	0.931495	0.817182
CG10693	CG10693-PB	FBgn0003429	slo	slowpoke		1.08939	0.971002
CG10694	CG10694-PA	FBgn0039147	CG10694	-		0.833287	0.0590495
CG10697	CG10697-PB	FBgn0000422	Ddc	Dopa decarboxylase		0.79728	0.000248781
CG1070	CG1070-PJ	FBgn0261238	Alh	Alhambra		0.734128	0.783806
CG1070	CG1070-PA	FBgn0261238	Alh	Alhambra		0.968441	0.971589
CG10701	CG10701-PE	FBgn0011661	Moe	Moesin		1.09567	0.944362
CG10701	CG10701-PA	FBgn0011661	Moe	Moesin		0.945942	0.468743
CG10710	CG10710-PA	FBgn0036377	CG10710	-		1.30997	7.10424e-06
CG10711	CG10711-PA	FBgn0086785	Vps36	Vacuolar protein sorting 36		0.782283	0.863936
CG10712	CG10712-PB	FBgn0044324	Chro	Chromator		1.37996	4.64698e-09
CG10713	CG10713-PA	FBgn0036360	CG10713	-		2.13992	0.574902
CG10718	CG10718-PA	FBgn0004374	neb	nebbish		5.87847	4.48725e-08
CG10719	CG10719-PA	FBgn0010300	brat	brain tumor		0.713023	0.000122061
CG1072	CG1072-PB	FBgn0013751	Awh	Arrowhead		0.672346	0.000376441
CG10724	CG10724-PA	FBgn0260049	flr	flare		0.398951	0.587461
CG10726	CG10726-PA	FBgn0014127	barr	barren		0.822012	0.721756
CG10731	CG10731-PC	FBgn0034081	CG10731	-	mitochondria	1.20726	0.125928
CG10732	CG10732-PA	FBgn0036365	cmb	combover		0.884768	0.309854
CG10737	CG10737-PD	FBgn0034420	CG10737	-		1.19769	0.101872
CG10739	CG10739-PA	FBgn0010309	pigeon	pigeon		0.412531	0.820359
CG10749	CG10749-PA	FBgn0036328	CG10749	-	mitochondria	0.0275634	0.489554
CG10750	CG10750-PA	FBgn0032769	CG10750	-		2.18088	0.389238
CG10751	CG10751-PA	FBgn0024196	robl	roadblock		0.967887	0.930195
CG10753	CG10753-PA	FBgn0261933	SmD1	Small ribonucleoprotein particle protein SmD1		1.3641	0.892944
CG10754	CG10754-PA	FBgn0036314	Sf3a2	Splicing factor 3a subunit 2		1.25565	0.661025
CG10756	CG10756-PA	FBgn0032847	Taf13	TBP-associated factor 13		1.4693	0.0451337
CG10757	CG10757-PA	FBgn0032849	mRpS18B	mitochondrial ribosomal protein S18B	mitochondria	0.98958	0.909439
CG10759	CG10759-PA	FBgn0030016	Or7a	Odorant receptor 7a		0.886054	0.837177
CG10763	CG10763-PA	FBgn0030011	Gbeta5	Gbeta5		0.653444	0.613593
CG10772	CG10772-PF	FBgn0004509	Fur1	Furin 1		2.77643	0.283644
CG10777	CG10777-PB	FBgn0029979	mahe	maheshvara		0.793587	0.0271062
CG10778	CG10778-PA	FBgn0029980	CG10778	-		1.06595	0.32229
CG1078	CG1078-PA	FBgn0037255	Fip1	Factor interacting with poly(A) polymerase 1		3.30952	0.330419
CG10798	CG10798-PB	FBgn0262656	Myc	Myc		1.26357	0.811751
CG10799	CG10799-PA	FBgn0033821	CG10799	-		2.26129	0.00413301
CG10801	CG10801-PA	FBgn0029660	CG10801	-		8.6056	0.427211
CG10804	CG10804-PA	FBgn0029663	CG10804	-		2.40453	0.605566
CG10808	CG10808-PA	FBgn0033876	Syngr	Synaptogyrin		1.00912	0.953451
CG1081	CG1081-PA	FBgn0041191	Rheb	Ras homolog enriched in brain		1.02897	0.969996
CG10810	CG10810-PA	FBgn0283461	Drs	Drosomycin		0.790258	0.00872783
CG10811	CG10811-PB	FBgn0023213	eIF4G1	eukaryotic translation initiation factor 4G1		1.73725	0.00345996
CG10811	CG10811-PA	FBgn0023213	eIF4G1	eukaryotic translation initiation factor 4G1		0.789216	0.007097
CG10812	CG10812-PA	FBgn0035434	Drsl5	Drosomycin-like 5		0.951652	0.967062
CG1082	CG1082-PA	FBgn0015572	alpha-Est4	alpha-Esterase-4		1.50037	0.74634
CG10822	CG10822-PA	FBgn0034478	CG10822	-		1.06304	0.945645
CG10823	CG10823-PA	FBgn0038880	SIFaR	SIFamide receptor		0.580904	0.00127917
CG10830	CG10830-PA	FBgn0038839	Ktl	Kctd12-like		0.767286	0.647298
CG10833	CG10833-PA	FBgn0031689	Cyp28d1	Cyp28d1	ER	1.37809	0.572895
CG10837	CG10837-PE	FBgn0020660	eIF4B	eukaryotic translation initiation factor 4B		0.89233	0.546683
CG10839	CG10839-PA	FBgn0028858	CG10839	-		0.841649	0.883867
CG1084	CG1084-PA	FBgn0037240	Cont	Contactin		0.986549	0.882413
CG10841	CG10841-PA	FBgn0038163	CG10841	-		0.886437	0.874568
CG10842	CG10842-PA	FBgn0015037	Cyp4p1	Cytochrome P450-4p1	ER	1.2876	0.133725
CG10843	CG10843-PA	FBgn0033397	Cyp4p3	Cyp4p3	ER	0.796879	0.803085
CG10844	CG10844-PD	FBgn0011286	RyR	Ryanodine receptor		1.11118	0.906293
CG10844	CG10844-PB	FBgn0011286	RyR	Ryanodine receptor		1.19813	0.497162
CG10847	CG10847-PB	FBgn0004875	enc	encore		0.793378	0.630124
CG10849	CG10849-PA	FBgn0035471	Sc2	Sc2		2.44359	0.12096
CG10851	CG10851-PA	FBgn0004587	B52	B52		1.46815	0.826801
CG10852	CG10852-PA	FBgn0015585	Acp63F	Accessory gland protein 63F		1.0053	0.990831
CG10863	CG10863-PA	FBgn0027552	CG10863	-		0.610899	0.000112716
CG10869	CG10869-PA	FBgn0031347	CG10869	-		1.60937	0.633347
CG10874	CG10874-PA	FBgn0031395	CG10874	-		2.72456	0.0177833
CG1088	CG1088-PB	FBgn0283535	Vha26	Vacuolar H[+]-ATPase 26kD subunit		0.0945905	4.0163e-05
CG10880	CG10880-PA	FBgn0031398	CG10880	-		1.29685	0.110091
CG10881	CG10881-PA	FBgn0038796	eIF3g2	eukaryotic translation initiation factor 3 subunit g2		1.13687	0.654011
CG10882	CG10882-PB	FBgn0262126	Sec24CD	Secretory 24CD		1.10878	0.0751583
CG10888	CG10888-PA	FBgn0003249	Rh3	Rhodopsin 3		0.856424	0.92176
CG1089	CG1089-PB	FBgn0261393	alpha-Est5	alpha-Esterase-5		1.01804	0.973115
CG10890	CG10890-PC	FBgn0002887	mus201	mutagen-sensitive 201		0.538332	0.516067
CG10897	CG10897-PA	FBgn0033636	tou	toutatis		4.66443	0.58768
CG10898	CG10898-PA	FBgn0037911	CG10898	-		0.67027	2.39326e-06
CG1090	CG1090-PG	FBgn0037238	CG1090	-		0.890321	0.199028
CG1091	CG1091-PB	FBgn0037470	Tailor	Tailor		1.61107	0.660377
CG10913	CG10913-PA	FBgn0028983	Spn55B	Serpin 55B		1.14162	0.297645
CG10915	CG10915-PA	FBgn0034308	CG10915	-		0.748767	0.179692
CG10916	CG10916-PA	FBgn0034312	CG10916	-		1.03766	0.98242
CG10918	CG10918-PA	FBgn0031178	CG10918	-		0.768924	0.272611
CG1092	CG1092-PC	FBgn0037228	CG1092	-		0.873464	0.830501
CG10922	CG10922-PA	FBgn0011638	La	La autoantigen-like		0.776778	0.890134
CG10923	CG10923-PA	FBgn0004379	Klp67A	Kinesin-like protein at 67A		0.925367	0.970717
CG10924	CG10924-PA	FBgn0034356	CG10924	-	mitochondria	0.417196	6.66328e-06
CG10927	CG10927-PA	FBgn0034360	CG10927	-		2.41246	0.20452
CG10932	CG10932-PA	FBgn0029969	CG10932	-	mitochondria	0.865271	0.263545
CG10933	CG10933-PA	FBgn0034264	Dlish	Dachs ligand with SH3s		0.577526	0.633441
CG10936	CG10936-PA	FBgn0034253	CG10936	-		1.18367	0.83685
CG10938	CG10938-PA	FBgn0016697	Prosalpha5	Proteasome alpha5 subunit	proteasome	0.844007	0.00645467
CG10939	CG10939-PA	FBgn0010620	CG10939	-		1.44028	0.163295
CG10944	CG10944-PB	FBgn0261592	RpS6	Ribosomal protein S6	cytosolic small ribosomal subunit	0.817696	0.0159251
CG10948	CG10948-PB	FBgn0036317	CG10948	-		4.19877	0.213473
CG10949	CG10949-PA	FBgn0032858	CG10949	-		0.758248	9.52952e-05
CG10954	CG10954-PA	FBgn0032859	Arpc2	Actin-related protein 2/3 complex, subunit 2		0.405279	0.647006
CG10960	CG10960-PB	FBgn0036316	CG10960	-		0.335535	0.243236
CG10960	CG10960-PC	FBgn0036316	CG10960	-		1.34192	0.226485
CG10961	CG10961-PA	FBgn0265464	Traf6	TNF-receptor-associated factor 6		1.19193	0.00100335
CG10962	CG10962-PB	FBgn0030073	CG10962	-	mitochondria	1.05939	0.96687
CG10964	CG10964-PA	FBgn0030026	sni	sniffer	mitochondria	1.21615	0.906293
CG10969	CG10969-PA	FBgn0036310	CG10969	-		1.10087	0.658578
CG10970	CG10970-PA	FBgn0030078	CG10970	-		2.1667	0.0627124
CG10973	CG10973-PB	FBgn0036306	CG10973	-		1.80904	0.277453
CG10975	CG10975-PA	FBgn0014007	Ptp69D	Protein tyrosine phosphatase 69D		2.50342	0.842277
CG10978	CG10978-PB	FBgn0037374	jagn	jagunal	ER	1.01313	0.915932
CG10979	CG10979-PA	FBgn0037379	CG10979	-		0.979524	0.889964
CG1098	CG1098-PA	FBgn0027497	Madm	MLF1-adaptor molecule		1.13852	0.20452
CG10986	CG10986-PB	FBgn0001087	g	garnet		0.679498	0.836695
CG10988	CG10988-PA	FBgn0001612	Grip91	Gamma-tubulin ring protein 91		1.06488	0.0483235
CG1099	CG1099-PA	FBgn0023388	Dap160	Dynamin associated protein 160		0.2928	0.0416246
CG1099	CG1099-PB	FBgn0023388	Dap160	Dynamin associated protein 160		0.703288	0.00134304
CG10990	CG10990-PA	FBgn0030520	Pdcd4	Programmed cell death 4		0.904547	0.901454
CG10992	CG10992-PA	FBgn0030521	CtsB1	Cathepsin B1	lysosome	1.06093	0.0401828
CG10997	CG10997-PA	FBgn0030529	Clic	Chloride intracellular channel		1.14772	0.937738
CG10998	CG10998-PA	FBgn0031142	r-cup	ryder cup		2.80607	1.7595e-05
CG1100	CG1100-PA	FBgn0028690	Rpn5	Regulatory particle non-ATPase 5	proteasome	0.876008	0.40772
CG11001	CG11001-PA	FBgn0013954	FK506-bp2	FK506-binding protein 2		0.866677	0.0333448
CG11006	CG11006-PF	FBgn0262714	Sap130	Sin3A-associated protein 130		0.83037	0.804864
CG11009	CG11009-PD	FBgn0036318	Wbp2	WW domain binding protein 2		2.53778	0.141201
CG1101	CG1101-PA	FBgn0010774	Ref1	RNA and export factor binding protein 1		0.7485	7.44832e-06
CG11015	CG11015-PA	FBgn0031830	COX5B	Cytochrome c oxidase subunit 5B	mitochondria	0.00213853	0.012167
CG1102	CG1102-PA	FBgn0027930	MP1	Melanization Protease 1		1.03259	0.974381
CG11020	CG11020-PD	FBgn0016920	nompC	no mechanoreceptor potential C		1.85761	0.0517337
CG11024	CG11024-PA	FBgn0000318	cl	clot		0.73908	0.0416246
CG11027	CG11027-PA	FBgn0013749	Arf102F	ADP ribosylation factor at 102F		1.30383	3.08657e-05
CG1103	CG1103-PA	FBgn0037235	CG1103	-		1.21832	0.100673
CG11037	CG11037-PA	FBgn0037038	CG11037	-		1.24895	0.247085
CG11044	CG11044-PA	FBgn0034484	CG11044	-		0.331318	0.141246
CG1105	CG1105-PA	FBgn0037465	CG1105	-		0.110844	0.151579
CG11050	CG11050-PA	FBgn0031836	CG11050	-		1.08543	0.892944
CG11051	CG11051-PA	FBgn0040813	Nplp2	Neuropeptide-like precursor 2		1.01256	0.9306
CG11052	CG11052-PA	FBgn0040524	CG11052	-		0.4342	0.677825
CG11055	CG11055-PB	FBgn0034491	Hsl	Hormone-sensitive lipase		1.9432	0.118293
CG1106	CG1106-PB	FBgn0010225	Gel	Gelsolin		0.80999	0.022006
CG11061	CG11061-PA	FBgn0034697	GM130	Golgi matrix protein 130 kD		1.18884	0.892944
CG11062	CG11062-PA	FBgn0024913	Actbeta	Activin-beta		11.0569	0.212902
CG11064	CG11064-PA	FBgn0087002	apolpp	apolipophorin		0.776017	0.00859438
CG11066	CG11066-PB	FBgn0033033	scaf	scarface		1.79407	0.000490506
CG11068	CG11068-PA	FBgn0030536	CG11068	-		1.16087	0.947777
CG1107	CG1107-PA	FBgn0037218	aux	auxilin		0.490145	0.794511
CG11070	CG11070-PA	FBgn0028467	CG11070	-		1.34478	0.733556
CG11073	CG11073-PA	FBgn0034693	CG11073	-		0.406621	0.327771
CG11077	CG11077-PA	FBgn0039930	CG11077	-		1.28692	0.82853
CG1108	CG1108-PA	FBgn0015574	alpha-Est6	alpha-Esterase-6	mitochondria	1.84162	0.479612
CG11081	CG11081-PB	FBgn0025741	PlexA	Plexin A		1.09581	0.107844
CG11081	CG11081-PA	FBgn0025741	PlexA	Plexin A		1.17656	0.116079
CG11089	CG11089-PA	FBgn0039241	CG11089	-		0.963099	0.984733
CG11092	CG11092-PA	FBgn0027537	Nup93-1	Nucleoporin 93kD-1		0.613268	0.493577
CG11095	CG11095-PA	FBgn0030528	CG11095	-	mitochondria	2.41408	0.00343299
CG11098	CG11098-PA	FBgn0031842	Tango1	Transport and Golgi organization 1		0.692621	0.272611
CG11100	CG11100-PB	FBgn0037207	Mes2	Mesoderm-expressed 2		0.900079	0.86695
CG11107	CG11107-PA	FBgn0033160	Dhx15	DEAH-box helicase 15		0.697729	0.375567
CG11111	CG11111-PG	FBgn0003218	rdgB	retinal degeneration B		1.8443	0.50696
CG11111	CG11111-PC	FBgn0003218	rdgB	retinal degeneration B		0.901467	0.105511
CG1112	CG1112-PA	FBgn0015575	alpha-Est7	alpha-Esterase-7		5.80262	0.0335002
CG11120	CG11120-PA	FBgn0039250	Mink	Mitotic spindle and nuclear protein		0.843421	0.891932
CG11122	CG11122-PA	FBgn0030266	CG11122	-		0.838524	0.333629
CG11124	CG11124-PA	FBgn0033170	sPLA2	secretory Phospholipase A2		1.89938	0.0922879
CG11124	CG11124-PB	FBgn0033170	sPLA2	secretory Phospholipase A2		0.166314	0.0490427
CG11125	CG11125-PA	FBgn0033174	CG11125	-		0.490139	0.586406
CG11127	CG11127-PA	FBgn0033178	CG11127	-		1.76562	0.761936
CG11133	CG11133-PA	FBgn0037205	BoYb	Brother of Yb		0.927961	0.922072
CG11134	CG11134-PA	FBgn0030518	CG11134	-		0.744413	0.605481
CG11137	CG11137-PA	FBgn0037199	CG11137	-	ER	1.42773	0.182461
CG11139	CG11139-PA	FBgn0033179	p47	p47		1.15821	0.000938725
CG11140	CG11140-PI	FBgn0010548	Aldh-III	Aldehyde dehydrogenase type III		0.696097	3.26734e-07
CG11140	CG11140-PE	FBgn0010548	Aldh-III	Aldehyde dehydrogenase type III		0.664138	0.814752
CG11142	CG11142-PA	FBgn0031737	obst-E	obstructor-E		0.657022	0.643206
CG11142	CG11142-PB	FBgn0031737	obst-E	obstructor-E		1.29225	0.895263
CG11143	CG11143-PA	FBgn0025885	Inos	Inos		1.14372	0.122608
CG11144	CG11144-PA	FBgn0019985	mGluR	metabotropic Glutamate Receptor		0.9569	0.948945
CG11147	CG11147-PA	FBgn0031734	CG11147	-		0.501302	0.672304
CG11148	CG11148-PD	FBgn0039936	Gyf	Gigyf		0.203761	0.0870416
CG1115	CG1115-PA	FBgn0037299	Vps37B	Vacuolar protein sorting 37B		0.761824	0.00529878
CG11151	CG11151-PA	FBgn0030519	CG11151	-	peroxisome	1.444	0.235061
CG11154	CG11154-PA	FBgn0010217	ATPsynbeta	ATP synthase, beta subunit	mitochondria	1.20689	0.00412955
CG11155	CG11155-PA	FBgn0039927	CG11155	-		0.537424	0.476467
CG11156	CG11156-PA	FBgn0002878	mus101	mutagen-sensitive 101		1.1701	0.731171
CG11158	CG11158-PA	FBgn0030511	CG11158	-		3.09059	0.115493
CG11163	CG11163-PA	FBgn0025693	ZnT41F	Zinc transporter 41F		0.771703	0.81397
CG11166	CG11166-PC	FBgn0033166	Eaf	ELL-associated factor		1.09176	0.969512
CG11172	CG11172-PA	FBgn0030505	NFAT	NFAT nuclear factor		1.18547	0.255195
CG11173	CG11173-PA	FBgn0034913	Snap29	Synaptosomal-associated protein 29kDa		2.71239	0.123951
CG11178	CG11178-PB	FBgn0030499	CG11178	-		0.832292	0.0563321
CG11180	CG11180-PA	FBgn0034528	CG11180	-		0.808162	0.827694
CG1119	CG1119-PA	FBgn0004913	Gnf1	Germ line transcription factor 1		0.992522	0.995327
CG11190	CG11190-PA	FBgn0030035	PIG-T	Phosphatidylinositol glycan anchor biosynthesis class T		1.36493	0.00357664
CG11198	CG11198-PA	FBgn0033246	ACC	Acetyl-CoA carboxylase		0.779389	0.0193292
CG11199	CG11199-PB	FBgn0046704	Liprin-alpha	Liprin-alpha		1.0273	0.643375
CG11200	CG11200-PB	FBgn0034500	CG11200	Carbonyl reductase	ER	0.55017	3.1907e-06
CG11206	CG11206-PA	FBgn0034720	Liprin-gamma	Liprin-gamma		0.836031	0.912806
CG1121	CG1121-PA	FBgn0015576	alpha-Est8	alpha-Esterase-8		0.530964	6.84726e-05
CG11210	CG11210-PA	FBgn0033259	CG11210	-		0.107873	0.335984
CG11211	CG11211-PA	FBgn0033067	CG11211	-		11.5231	9.94119e-10
CG11212	CG11212-PA	FBgn0262867	Ptr	Patched-related		4.53868	0.142334
CG11217	CG11217-PA	FBgn0015614	CanB2	Calcineurin B2		2.6624	0.0764277
CG11218	CG11218-PA	FBgn0034470	Obp56d	Odorant-binding protein 56d		1.84507	1.88941e-05
CG11219	CG11219-PA	FBgn0024943	PIP82	PIP82		0.82541	0.00412955
CG11227	CG11227-PA	FBgn0031139	CG11227	-		0.916189	0.408534
CG11228	CG11228-PA	FBgn0261456	hpo	hippo		0.79353	0.871263
CG11236	CG11236-PA	FBgn0031860	CG11236	-	peroxisome	0.500585	0.439521
CG11237	CG11237-PA	FBgn0034452	Oseg6	Outer segment 6		0.691957	0.833843
CG1124	CG1124-PA	FBgn0037290	CG1124	-		1.08305	0.892741
CG11241	CG11241-PA	FBgn0037186	CG11241	-	mitochondria	0.579642	0.0319269
CG11242	CG11242-PA	FBgn0034451	TBCB	tubulin-binding cofactor B		1.53824	0.0313638
CG11248	CG11248-PB	FBgn0037117	CG11248	-		3.59986	0.00187481
CG11251	CG11251-PA	FBgn0036346	CG11251	-		0.829312	0.759273
CG11254	CG11254-PA	FBgn0016034	mael	maelstrom		1.55866	0.592695
CG11255	CG11255-PA	FBgn0036337	AdenoK	Adenosine Kinase		0.926994	0.949408
CG11257	CG11257-PA	FBgn0034442	CG11257	-		0.629579	0.615642
CG11259	CG11259-PA	FBgn0036333	MICAL-like	MICAL-like		0.453706	0.602966
CG11267	CG11267-PA	FBgn0036334	CG11267	-	mitochondria	1.17253	0.731171
CG11271	CG11271-PB	FBgn0083978	CG17672	-	cytosolic small ribosomal subunit	1.15074	0.00170458
CG11274	CG11274-PA	FBgn0036340	SRm160	SRm160		1.13188	0.86683
CG11275	CG11275-PA	FBgn0034706	CG11275	-		1.00568	0.991064
CG11276	CG11276-PA	FBgn0011284	RpS4	Ribosomal protein S4	cytosolic small ribosomal subunit	0.555395	0.00195731
CG11278	CG11278-PA	FBgn0036341	Syx13	Syntaxin 13		0.248407	0.0792683
CG11281	CG11281-PB	FBgn0086916	snky	sneaky		1.23958	0.836256
CG11284	CG11284-PA	FBgn0030056	CG11284	-		3.3468	0.0374498
CG1129	CG1129-PB	FBgn0037279	CG1129	-		0.43634	0.005932
CG11290	CG11290-PA	FBgn0034975	enok	enoki mushroom		1.11013	0.686788
CG11299	CG11299-PA	FBgn0034897	Sesn	Sestrin		1.17884	0.86447
CG11303	CG11303-PA	FBgn0020372	TM4SF	Transmembrane 4 superfamily		0.974647	0.908432
CG11306	CG11306-PA	FBgn0037108	CG11306	-	ER	0.761556	0.761169
CG11307	CG11307-PC	FBgn0037106	CG11307	-		0.640159	0.188537
CG11309	CG11309-PB	FBgn0037070	CG11309	-		1.3789	0.765328
CG1131	CG1131-PB	FBgn0015569	alpha-Est10	alpha-Esterase-10	mitochondria	0.620968	0.000206818
CG11310	CG11310-PA	FBgn0037067	Cpr78Ca	Cuticular protein 78Ca		0.505562	0.396466
CG11314	CG11314-PA	FBgn0039800	Npc2g	Niemann-Pick type C-2g		1.42579	0.031334
CG11315	CG11315-PA	FBgn0039801	Npc2h	Niemann-Pick type C-2h		1.54058	0.00128357
CG11315	CG11315-PB	FBgn0039801	Npc2h	Niemann-Pick type C-2h		2.93611	0.319165
CG11317	CG11317-PA	FBgn0039816	CG11317	-		1.12002	0.253084
CG11319	CG11319-PA	FBgn0031835	CG11319	-		1.49702	0.00184992
CG11321	CG11321-PC	FBgn0031857	LUBEL	Linear Ubiquitin E3 ligase		0.631534	0.462271
CG11323	CG11323-PA	FBgn0031854	TTLL3A	Tubulin tyrosine ligase-like 3A		1.29863	0.759619
CG11324	CG11324-PA	FBgn0025777	homer	homer	ER	0.421469	0.0156051
CG11326	CG11326-PD	FBgn0031850	Tsp	Thrombospondin		0.62482	1.96852e-06
CG11328	CG11328-PH	FBgn0028703	Nhe3	Na[+]/H[+] hydrogen exchanger 3		1.68849	0.00670093
CG11330	CG11330-PA	FBgn0000351	cort	cortex		0.948205	0.865323
CG11331	CG11331-PA	FBgn0028990	Spn27A	Serpin 27A		1.15618	0.0210461
CG11334	CG11334-PA	FBgn0039849	CG11334	-		1.23797	0.181074
CG11337	CG11337-PB	FBgn0039846	PNPase	Polynucleotide phosphorylase	mitochondria	1.31278	0.676469
CG1134	CG1134-PA	FBgn0035483	Mul1	Mitochondrial E3 ubiquitin protein ligase 1	mitochondria	0.623809	0.0159091
CG11342	CG11342-PA	FBgn0035537	CG11342	-		0.71495	0.695221
CG11347	CG11347-PD	FBgn0035542	DOR	Diabetes and obesity regulated		0.733417	0.0108822
CG11348	CG11348-PA	FBgn0000038	nAChRbeta1	nicotinic Acetylcholine Receptor beta1		0.504086	0.782434
CG1135	CG1135-PA	FBgn0263832	Rcd5	Reduction in Cnn dots 5		1.31638	0.892944
CG11352	CG11352-PC	FBgn0027339	jim	jim		2.00905	1.62164e-07
CG11369	CG11369-PA	FBgn0029951	CG11369	-		0.984853	0.986408
CG11372	CG11372-PA	FBgn0031213	galectin	galectin		1.41653	0.456438
CG11375	CG11375-PA	FBgn0039227	polybromo	polybromo		0.867685	0.78913
CG11376	CG11376-PA	FBgn0031216	Zir	Zizimin-related		0.630832	0.465173
CG11377	CG11377-PA	FBgn0031217	CG11377	-		0.691111	0.492818
CG11378	CG11378-PA	FBgn0040364	CG11378	-		0.965652	0.95835
CG11381	CG11381-PA	FBgn0029568	CG11381	-		0.813723	0.955237
CG11390	CG11390-PA	FBgn0011695	EbpIII	Ejaculatory bulb protein III		2.15325	3.13985e-05
CG11391	CG11391-PA	FBgn0038732	CG11391	-		0.384998	0.168891
CG11395	CG11395-PA	FBgn0034200	Gbp2	Growth-blocking peptide 2		3.99554	0.000283518
CG11397	CG11397-PA	FBgn0015391	glu	gluon		1.05083	0.465348
CG11398	CG11398-PA	FBgn0040366	CG11398	-		0.372669	0.493577
CG11399	CG11399-PB	FBgn0037021	CG11399	-		1.02425	0.965019
CG1140	CG1140-PB	FBgn0035298	SCOT	Succinyl-CoA:3-ketoacid CoA transferase	mitochondria	0.723992	0.473325
CG11400	CG11400-PA	FBgn0034198	CG11400	-		0.988277	0.988654
CG11401	CG11401-PA	FBgn0037170	Trxr-2	thioredoxin reductase 2	mitochondria	0.911821	0.946758
CG11407	CG11407-PA	FBgn0038733	CG11407	-		1.14898	0.0110868
CG11411	CG11411-PA	FBgn0004650	fs(1)N	female sterile (1) Nasrat		1.10591	0.312177
CG11414	CG11414-PA	FBgn0035024	CG11414	-		0.765556	0.418843
CG11419	CG11419-PA	FBgn0034231	APC10	Anaphase Promoting Complex subunit 10		0.51986	0.00388054
CG11423	CG11423-PA	FBgn0034251	ND-51L1	NADH dehydrogenase (ubiquinone) 51 kDa subunit-like 1	mitochondria	0.808581	0.801856
CG11427	CG11427-PA	FBgn0003210	rb	ruby		0.573361	0.651177
CG11444	CG11444-PA	FBgn0029715	CG11444	-		1.09146	0.0628987
CG11448	CG11448-PA	FBgn0024985	CG11448	-		2.40782	0.0136243
CG11451	CG11451-PA	FBgn0037025	Spc105R	Spc105-related		0.635491	0.0515403
CG11455	CG11455-PA	FBgn0031228	ND-15	NADH dehydrogenase (ubiquinone) 15 kDa subunit	mitochondria	1.33609	0.642872
CG11456	CG11456-PA	FBgn0037031	CG11456	-		0.351602	3.05879e-06
CG11459	CG11459-PA	FBgn0037396	CG11459	-		1.10309	0.948154
CG1146	CG1146-PB	FBgn0035346	CG1146	-		0.857251	0.531977
CG11466	CG11466-PA	FBgn0038037	Cyp9f2	Cyp9f2	ER	0.733944	0.711191
CG11471	CG11471-PA	FBgn0027086	IleRS	Isoleucyl-tRNA synthetase		4.85668	0.12911
CG11474	CG11474-PA	FBgn0034688	CG11474	-		1.33466	0.160258
CG11475	CG11475-PA	FBgn0034687	CG11475	-		1.62798	0.000184236
CG11486	CG11486-PD	FBgn0035397	CG11486	-		1.03572	0.834182
CG1149	CG1149-PA	FBgn0015770	MstProx	MstProx		1.31383	0.77027
CG11490	CG11490-PA	FBgn0031233	Tbc1d15-17	TBC1 domain family member 15/17		1.01294	0.949756
CG11491	CG11491-PC	FBgn0283451	br	broad		1.86779	0.811478
CG11498	CG11498-PB	FBgn0039749	CG11498	-		0.380495	0.294937
CG11500	CG11500-PA	FBgn0040623	Spase12	Spase 12-subunit		3.06023	3.25012e-05
CG11501	CG11501-PA	FBgn0039666	Diedel	Diedel		0.848111	0.680009
CG11502	CG11502-PC	FBgn0003651	svp	seven up		1.6706	1.00148e-06
CG11505	CG11505-PA	FBgn0035424	CG11505	-		0.242201	0.120007
CG11512	CG11512-PA	FBgn0010040	GstD4	Glutathione S transferase D4		0.827502	0.0405754
CG11513	CG11513-PB	FBgn0041164	armi	armitage		2.39408	0.0179317
CG11516	CG11516-PA	FBgn0004369	Ptp99A	Protein tyrosine phosphatase 99A		1.05041	0.806875
CG1152	CG1152-PA	FBgn0001112	Gld	Glucose dehydrogenase		1.22708	0.755868
CG11522	CG11522-PA	FBgn0039857	RpL6	Ribosomal protein L6	cytosolic large ribosomal subunit	0.675892	2.29449e-05
CG11523	CG11523-PA	FBgn0037156	CG11523	-		1.36841	0.000178644
CG11526	CG11526-PA	FBgn0035437	Strip	Striatin interacting protein		1.1195	0.927246
CG11527	CG11527-PA	FBgn0011722	Tig	Tiggrin		3.91261	0.0253929
CG1153	CG1153-PA	FBgn0037414	Osi7	Osiris 7		0.707486	8.37079e-05
CG11533	CG11533-PD	FBgn0039908	Asator	Asator		0.570209	0.00217359
CG11539	CG11539-PA	FBgn0039859	CG11539	-		2.39069	0.330364
CG1155	CG1155-PA	FBgn0040279	Osi14	Osiris 14		4.59612	0.25953
CG11550	CG11550-PA	FBgn0039864	CG11550	-		0.516557	6.66084e-05
CG11555	CG11555-PA	FBgn0086856	CG11555	-		4.97747	7.96571e-05
CG11567	CG11567-PA	FBgn0015623	Cpr	Cytochrome P450 reductase	mitochondria	1.18644	0.737017
CG11577	CG11577-PA	FBgn0036847	CG11577	-	ER	1.53287	0.253084
CG11579	CG11579-PC	FBgn0000117	arm	armadillo		0.929121	0.352255
CG11583	CG11583-PA	FBgn0035524	CG11583	-		0.808357	0.162099
CG11589	CG11589-PA	FBgn0028664	VhaM9.7-c	Vacuolar H[+] ATPase M9.7 subunit c		1.3105	0.00055101
CG11594	CG11594-PA	FBgn0035484	CG11594	-		1.51382	0.636687
CG11596	CG11596-PB	FBgn0023522	CG11596	-		1.16501	0.737017
CG11598	CG11598-PB	FBgn0038067	CG11598	-		2.35335	0.618777
CG1161	CG1161-PA	FBgn0037313	CG1161	-		1.13381	0.343898
CG11614	CG11614-PA	FBgn0002945	nkd	naked cuticle		0.971567	0.636177
CG11621	CG11621-PC	FBgn0015278	Pi3K68D	Phosphotidylinositol 3 kinase 68D		0.585422	7.89046e-05
CG11630	CG11630-PA	FBgn0032964	CG11630	-		0.901907	0.840981
CG11635	CG11635-PA	FBgn0033283	CG11635	-		0.264453	0.388775
CG11642	CG11642-PB	FBgn0040340	TRAM	TRAM		0.481117	0.00167847
CG11648	CG11648-PC	FBgn0000015	Abd-B	Abdominal B		1.41688	0.180928
CG11652	CG11652-PA	FBgn0036194	CG11652	-		0.685713	0.000112047
CG11654	CG11654-PA	FBgn0014455	Ahcy	Adenosylhomocysteinase		0.949585	0.889964
CG11655	CG11655-PA	FBgn0030638	CG11655	-		0.41538	0.00287767
CG11661	CG11661-PH	FBgn0010352	Nc73EF	Neural conserved at 73EF	mitochondria	0.369819	0.467192
CG11661	CG11661-PI	FBgn0010352	Nc73EF	Neural conserved at 73EF	mitochondria	0.890368	0.179052
CG11661	CG11661-PG	FBgn0010352	Nc73EF	Neural conserved at 73EF	mitochondria	4.86272	0.647006
CG11663	CG11663-PA	FBgn0029539	CG11663	-		1.43412	0.720651
CG11665	CG11665-PA	FBgn0033028	CG11665	-		1.4708	0.394694
CG11668	CG11668-PA	FBgn0038113	CG11668	-		0.937708	0.82954
CG1167	CG1167-PA	FBgn0003206	Ras64B	Ras oncogene at 64B		0.722857	0.00267198
CG11670	CG11670-PD	FBgn0038114	CG11670	-		2.16067	0.489783
CG11671	CG11671-PA	FBgn0037562	CG11671	-		1.107	0.915074
CG11678	CG11678-PA	FBgn0011741	Arp6	Actin-related protein 6		0.409284	0.315309
CG11679	CG11679-PA	FBgn0030678	CG11679	-	mitochondria	1.05255	0.253491
CG1168	CG1168-PA	FBgn0041707	7B2	7B2		1.5604	4.77455e-05
CG11680	CG11680-PA	FBgn0002774	mle	maleless		3.3062	0.0237349
CG11693	CG11693-PB	FBgn0037570	CG11693	-		2.65956	0.442758
CG11695	CG11695-PA	FBgn0030316	CG11695	-		1.12812	0.016655
CG11698	CG11698-PA	FBgn0037572	CG11698	-		1.55828	0.0154675
CG11699	CG11699-PA	FBgn0030311	CG11699	-		0.99216	0.965019
CG11711	CG11711-PC	FBgn0259481	Mob2	Mob2		0.658139	0.0206241
CG11715	CG11715-PA	FBgn0030304	Cyp4g15	Cyp4g15	ER	1.64265	4.07966e-10
CG1172	CG1172-PA	FBgn0264712	CG1172	-		1.44704	0.00892191
CG11720	CG11720-PA	FBgn0003373	Sgs3	Salivary gland secretion 3		0.752282	0.0101629
CG11722	CG11722-PA	FBgn0037777	CG11722	-	mitochondria	1.0253	0.925678
CG11727	CG11727-PD	FBgn0262740	Evi5	Ecotropic viral integration site 5		0.781034	0.873398
CG11734	CG11734-PC	FBgn0031107	HERC2	HECT and RLD domain containing protein 2		0.593789	0.319965
CG11738	CG11738-PA	FBgn0027334	l(1)G0004	lethal (1) G0004		1.06804	0.972591
CG11739	CG11739-PC	FBgn0037239	Sfxn1-3	Sideroflexin 1/3	mitochondria	0.982378	0.975305
CG11750	CG11750-PA	FBgn0030294	Pa1	PTIP associated 1		0.672141	0.61601
CG11752	CG11752-PA	FBgn0030292	CG11752	-	mitochondria	0.893077	0.622772
CG11761	CG11761-PA	FBgn0033528	trsn	translin		1.10831	0.774366
CG11762	CG11762-PA	FBgn0037618	ouib	ouija board		1.18082	5.7156e-05
CG11765	CG11765-PA	FBgn0033518	Prx2540-2	Peroxiredoxin 2540-2		0.78143	0.00645467
CG11771	CG11771-PA	FBgn0039252	CG11771	-	mitochondria	0.631129	0.884551
CG11779	CG11779-PB	FBgn0038683	CG11779	-	mitochondria	0.693072	0.752388
CG11783	CG11783-PA	FBgn0015240	Hr96	Hormone receptor-like in 96		0.782254	0.799224
CG11784	CG11784-PA	FBgn0033381	GstE13	Glutathione S transferase E13		0.683589	0.000142498
CG11785	CG11785-PA	FBgn0045866	bai	baiser		1.12569	0.236125
CG11788	CG11788-PA	FBgn0034495	CG11788	-		1.94609	0.541838
CG11790	CG11790-PA	FBgn0039265	CG11790	-	ER	1.21341	0.0710996
CG11793	CG11793-PA	FBgn0003462	Sod1	Superoxide dismutase 1		0.938138	0.962964
CG11796	CG11796-PA	FBgn0036992	CG11796	-	ER	1.55499	0.79832
CG11797	CG11797-PA	FBgn0034468	Obp56a	Odorant-binding protein 56a		1.45749	0.0174496
CG11798	CG11798-PC	FBgn0015371	chn	charlatan		1.11461	0.967062
CG11799	CG11799-PG	FBgn0036134	FoxK	Forkhead box K		0.799224	0.573061
CG11799	CG11799-PK	FBgn0036134	FoxK	Forkhead box K		0.715443	0.771863
CG11804	CG11804-PB	FBgn0029092	ced-6	ced-6		0.808109	0.0104455
CG11811	CG11811-PA	FBgn0036099	CG11811	-	mitochondria	1.50179	0.843114
CG11815	CG11815-PA	FBgn0035299	CG11815	-	mitochondria	1.2835	0.00030814
CG11821	CG11821-PA	FBgn0038680	Cyp12a5	Cyp12a5	mitochondria	1.12438	0.0266397
CG11822	CG11822-PA	FBgn0031261	nAChRbeta3	nicotinic Acetylcholine Receptor beta3		0.761575	0.0262318
CG11825	CG11825-PA	FBgn0033519	CG11825	-	mitochondria	0.924902	0.969439
CG11828	CG11828-PD	FBgn0039616	CG11828	-		0.0618398	0.0135957
CG11838	CG11838-PB	FBgn0260933	rempA	reduced mechanoreceptor potential A		0.801896	0.929375
CG11840	CG11840-PA	FBgn0031260	Spp	Signal peptide peptidase	ER	0.369269	0.559368
CG11841	CG11841-PA	FBgn0039628	CG11841	-		1.18607	0.000301223
CG11842	CG11842-PA	FBgn0039629	CG11842	-		0.393079	0.270333
CG11844	CG11844-PB	FBgn0046214	vig2	vig2		0.953362	0.953202
CG11847	CG11847-PB	FBgn0259152	Clbn	Caliban		1.25496	0.896498
CG11853	CG11853-PA	FBgn0039298	to	takeout		1.14621	0.379987
CG11856	CG11856-PA	FBgn0039302	Nup358	Nucleoporin 358kD		1.09088	0.36769
CG11857	CG11857-PA	FBgn0039303	CG11857	-		1.21488	0.955806
CG11857	CG11857-PC	FBgn0039303	CG11857	-		0.329395	0.0300933
CG11866	CG11866-PA	FBgn0033486	dmpd	dampened		0.675817	0.591825
CG11873	CG11873-PA	FBgn0039633	CG11873	-		0.676471	7.74822e-07
CG11874	CG11874-PA	FBgn0039634	alpha-Man-Ib	alpha-Mannosidase class I b		0.890041	0.751885
CG11876	CG11876-PA	FBgn0039635	CG11876	-	mitochondria	0.598894	0.00654402
CG11877	CG11877-PA	FBgn0039636	Atg14	Autophagy-related 14		0.920773	0.0913528
CG11878	CG11878-PA	FBgn0039310	CG11878	-		3.08228	0.613575
CG11880	CG11880-PA	FBgn0039637	Ctl2	Choline transporter-like 2		0.790696	0.028458
CG11882	CG11882-PA	FBgn0039642	CG11882	-		1.2125	0.231722
CG11883	CG11883-PC	FBgn0033538	CG11883	-		0.85769	0.892741
CG11883	CG11883-PB	FBgn0033538	CG11883	-		0.951681	0.666178
CG11883	CG11883-PA	FBgn0033538	CG11883	-		1.03034	0.778977
CG11885	CG11885-PA	FBgn0031253	CG11885	-		0.862081	0.780749
CG11887	CG11887-PA	FBgn0033540	Elp2	Elongator complex protein 2		0.925225	0.780535
CG11888	CG11888-PA	FBgn0028692	Rpn2	Regulatory particle non-ATPase 2	proteasome	0.866943	0.882585
CG11889	CG11889-PA	FBgn0039308	CG11889	-		0.588969	1.26298e-06
CG11891	CG11891-PH	FBgn0039309	CG11891	-		0.484951	3.12707e-05
CG11892	CG11892-PB	FBgn0039313	CG11892	-		0.523393	0.394924
CG11893	CG11893-PA	FBgn0039316	CG11893	-		0.275	0.310439
CG11895	CG11895-PA	FBgn0024836	stan	starry night		0.993274	0.986571
CG11896	CG11896-PA	FBgn0038488	m-cup	mann-cup		0.942561	0.386733
CG11897	CG11897-PB	FBgn0039644	CG11897	-		0.564424	3.44e-05
CG11898	CG11898-PB	FBgn0039645	CG11898	-		0.827009	0.798868
CG11899	CG11899-PA	FBgn0014427	CG11899	-		0.42759	0.391717
CG11901	CG11901-PB	FBgn0029176	eEF1gamma	eukaryotic translation elongation factor 1 gamma		0.783802	0.596801
CG11902	CG11902-PB	FBgn0028647	CG11902	-		0.492452	0.482018
CG11908	CG11908-PA	FBgn0027376	rha	rha		0.935344	0.972903
CG11909	CG11909-PA	FBgn0261575	tobi	target of brain insulin		1.27246	5.05782e-06
CG11910	CG11910-PA	FBgn0039332	alrm	astrocytic leucine-rich repeat molecule		2.14033	0.422427
CG11913	CG11913-PB	FBgn0039331	ND-49L	NADH dehydrogenase (ubiquinone) 49 kDa subunit-like	mitochondria	1.66518	0.775927
CG11919	CG11919-PC	FBgn0033564	Pex6	Peroxin 6	peroxisome	0.945916	0.975305
CG11920	CG11920-PA	FBgn0039274	CG11920	-		0.986373	0.934953
CG11926	CG11926-PA	FBgn0031640	Mon1	Monensin sensitivity 1		1.84145	0.498124
CG11927	CG11927-PA	FBgn0031638	CG11927	-	mitochondria	1.7581	0.721385
CG11929	CG11929-PA	FBgn0031620	CG11929	-		0.33883	0.15781
CG1193	CG1193-PA	FBgn0037375	kat-60L1	katanin p60-like 1		0.984523	0.971155
CG11940	CG11940-PB	FBgn0261811	pico	pico		0.948123	0.945427
CG11943	CG11943-PA	FBgn0031078	Nup205	Nucleoporin 205kD		1.16728	0.654011
CG11949	CG11949-PB	FBgn0010434	cora	coracle		0.770637	0.000173062
CG11949	CG11949-PC	FBgn0010434	cora	coracle		3.23638	0.323072
CG11949	CG11949-PA	FBgn0010434	cora	coracle		0.789314	3.79121e-06
CG11951	CG11951-PC	FBgn0039656	CG11951	-		1.08403	0.823821
CG11956	CG11956-PC	FBgn0263236	SP1029	SP1029		1.10165	0.969466
CG11958	CG11958-PA	FBgn0015622	Cnx99A	Calnexin 99A	ER	1.22715	0.114609
CG11961	CG11961-PA	FBgn0034436	CG11961	-		0.328545	0.0922879
CG11961	CG11961-PB	FBgn0034436	CG11961	-		0.496789	0.00778874
CG11963	CG11963-PC	FBgn0037643	skap	skpA associated protein	mitochondria	1.22234	0.892741
CG11963	CG11963-PA	FBgn0037643	skap	skpA associated protein	mitochondria	0.401303	0.180974
CG11964	CG11964-PA	FBgn0037644	CG11964	-		1.69166	0.0711492
CG11967	CG11967-PA	FBgn0037646	CAHbeta	Carbonic anhydrase beta	mitochondria	4.91467	0.432425
CG11968	CG11968-PA	FBgn0037647	RagA-B	Ras-related GTP binding A/B	mitochondria	1.69609	0.353735
CG11970	CG11970-PA	FBgn0027503	CG11970	-		0.374741	0.179551
CG11975	CG11975-PA	FBgn0037648	CG11975	-		0.701795	0.681611
CG11980	CG11980-PB	FBgn0037652	CG11980	-	mitochondria	0.248425	0.251646
CG11981	CG11981-PA	FBgn0026380	Prosbeta3	Proteasome beta3 subunit	proteasome	1.4137	0.00897962
CG11982	CG11982-PA	FBgn0037653	CG11982	-		0.725416	6.03374e-06
CG11983	CG11983-PA	FBgn0037654	CG11983	-		0.824996	0.00813745
CG11984	CG11984-PD	FBgn0037655	Kcmf1	Potassium channel modulatory factor 1		1.7174	0.69818
CG11986	CG11986-PA	FBgn0037656	CG11986	-		1.45525	9.09946e-05
CG11987	CG11987-PA	FBgn0264075	tgo	tango		2.72214	0.0534502
CG11989	CG11989-PA	FBgn0263251	vnc	variable nurse cells		1.26299	0.00998282
CG11994	CG11994-PA	FBgn0037661	Ada	Adenosine deaminase		0.99934	0.998074
CG11999	CG11999-PA	FBgn0037312	CG11999	-	ER	1.2949	0.00151873
CG12000	CG12000-PA	FBgn0250746	Prosbeta7	Proteasome beta7 subunit	proteasome	1.39686	0.84416
CG12001	CG12001-PA	FBgn0037265	spartin	spartin		0.312082	0.103751
CG12002	CG12002-PA	FBgn0011828	Pxn	Peroxidasin		1.08182	0.826465
CG12004	CG12004-PA	FBgn0035236	CG12004	-		1.49135	2.8547e-06
CG12005	CG12005-PB	FBgn0037301	Mms19	Mms19		1.37767	0.662356
CG12006	CG12006-PA	FBgn0035464	PIG-B	Phosphatidylinositol glycan anchor biosynthesis class B	ER	0.805726	0.764523
CG12007	CG12007-PA	FBgn0037293	CG12007	-		0.325151	0.62081
CG12008	CG12008-PA	FBgn0004167	kst	karst		1.96266	7.1834e-05
CG12013	CG12013-PC	FBgn0035438	PHGPx	PHGPx	mitochondria	1.05338	0.886493
CG12019	CG12019-PA	FBgn0011573	Cdc37	Cdc37		0.398522	0.532432
CG12021	CG12021-PC	FBgn0067864	Patj	Patj		0.797103	2.86536e-06
CG12024	CG12024-PA	FBgn0035283	CG12024	-		1.6503	0.250364
CG12025	CG12025-PA	FBgn0035285	CG12025	-		1.02943	0.889964
CG12028	CG12028-PA	FBgn0000449	dib	disembodied	mitochondria	0.847761	0.876879
CG12030	CG12030-PA	FBgn0035147	Gale	UDP-galactose 4'-epimerase		1.44344	0.462391
CG12031	CG12031-PA	FBgn0035145	MED14	Mediator complex subunit 14		4.43943	0.0185205
CG12042	CG12042-PA	FBgn0033206	DCTN4-p62	Dynactin 4, p62 subunit		0.885036	0.614309
CG12045	CG12045-PA	FBgn0039805	Cpr100A	Cuticular protein 100A		0.920287	0.224634
CG12047	CG12047-PK	FBgn0002873	mud	mushroom body defect		1.61178	0.564516
CG12047	CG12047-PL	FBgn0002873	mud	mushroom body defect		1.432	0.81744
CG12048	CG12048-PA	FBgn0039675	ppk21	pickpocket 21		0.78852	0.000111933
CG12051	CG12051-PA	FBgn0000043	Act42A	Actin 42A		0.874643	0.0386959
CG12052	CG12052-PL	FBgn0283521	lola	longitudinals lacking		1.09635	0.894209
CG12052	CG12052-PQ	FBgn0283521	lola	longitudinals lacking		1.09939	0.921329
CG12052	CG12052-PJ	FBgn0283521	lola	longitudinals lacking		0.0453694	0.0935059
CG12052	CG12052-PAA	FBgn0283521	lola	longitudinals lacking		0.657959	0.204686
CG12054	CG12054-PB	FBgn0039831	CG12054	-		1.16425	0.934721
CG12055	CG12055-PA	FBgn0001091	Gapdh1	Glyceraldehyde 3 phosphate dehydrogenase 1		0.97747	0.737218
CG12056	CG12056-PA	FBgn0030099	CG12056	-		0.691281	0.478836
CG12065	CG12065-PA	FBgn0030052	CG12065	-		1.39986	0.490863
CG12065	CG12065-PC	FBgn0030052	CG12065	-		0.897918	0.950205
CG12066	CG12066-PB	FBgn0000274	Pka-C2	Protein kinase, cAMP-dependent, catalytic subunit 2		0.93009	0.9652
CG12068	CG12068-PA	FBgn0262112	sro	shroud		1.14637	0.00584879
CG12069	CG12069-PA	FBgn0039796	CG12069	-		1.22659	0.00146108
CG12070	CG12070-PA	FBgn0000416	Sap-r	Saposin-related	lysosome	1.21392	8.25298e-05
CG12073	CG12073-PA	FBgn0004573	5-HT7	5-hydroxytryptamine (serotonin) receptor 7		1.06227	0.48639
CG12075	CG12075-PA	FBgn0030065	CG12075	-		0.718293	0.786572
CG12076	CG12076-PA	FBgn0027616	YT521-B	YT521-B		0.404188	0.58472
CG12079	CG12079-PA	FBgn0266582	ND-30	NADH dehydrogenase (ubiquinone) 30 kDa subunit	mitochondria	2.23605	0.722921
CG12082	CG12082-PA	FBgn0035402	Usp5	Ubiquitin specific protease 5		0.914062	0.964617
CG12085	CG12085-PC	FBgn0028577	hfp	half pint		1.63062	0.67456
CG12085	CG12085-PA	FBgn0028577	hfp	half pint		3.89257	0.0559649
CG12086	CG12086-PA	FBgn0011204	cue	cueball		0.826056	0.382683
CG12090	CG12090-PA	FBgn0035227	Iml1	Increased minichromosome loss 1		0.64699	0.816923
CG12092	CG12092-PA	FBgn0261675	Npc1b	Niemann-Pick type C-1b		2.2016	0.107844
CG12096	CG12096-PA	FBgn0030457	CG12096	-		1.15697	0.166487
CG1210	CG1210-PC	FBgn0020386	Pdk1	Phosphoinositide-dependent kinase 1		1.91982	0.394528
CG12101	CG12101-PA	FBgn0015245	Hsp60A	Heat shock protein 60A	mitochondria	1.09794	0.80919
CG12105	CG12105-PA	FBgn0035241	CG12105	-		0.67594	0.132991
CG12108	CG12108-PA	FBgn0030057	Ppt1	Palmitoyl-protein thioesterase 1	lysosome	1.00658	0.994888
CG12111	CG12111-PA	FBgn0030050	CG12111	-		0.756087	0.00531376
CG12113	CG12113-PA	FBgn0026679	IntS4	Integrator 4		0.224788	0.639788
CG12117	CG12117-PA	FBgn0014032	Sptr	Sepiapterin reductase		1.78655	0.00597274
CG12118	CG12118-PA	FBgn0030101	CG12118	-	mitochondria	0.726144	0.00853337
CG12119	CG12119-PA	FBgn0030102	SmydA-9	SET and MYND domain containing, arthropod-specific, member 9		1.17355	0.700416
CG12120	CG12120-PA	FBgn0086367	t	tan		0.865557	0.643206
CG12121	CG12121-PA	FBgn0030109	CG12121	-		1.73215	0.365191
CG12125	CG12125-PA	FBgn0030037	Miga	Mitoguardin		0.661135	0.285444
CG1213	CG1213-PA	FBgn0037387	CG1213	-		0.987271	0.979967
CG12131	CG12131-PA	FBgn0027619	eIF3j	eukaryotic translation initiation factor 3 subunit j		0.946526	0.351415
CG12132	CG12132-PA	FBgn0040236	c11.1	c11.1		1.27186	0.117834
CG12140	CG12140-PA	FBgn0033465	Etf-QO	Electron transfer flavoprotein-ubiquinone oxidoreductase	mitochondria	0.567761	2.41234e-05
CG12141	CG12141-PA	FBgn0027084	LysRS	Lysyl-tRNA synthetase		0.645517	0.628345
CG12143	CG12143-PA	FBgn0033132	Tsp42Ej	Tetraspanin 42Ej	lysosome	0.827927	0.644717
CG12149	CG12149-PA	FBgn0040234	c12.2	c12.2	mitochondria	1.1992	0.892381
CG12151	CG12151-PA	FBgn0029958	Pdp	Pyruvate dehydrogenase phosphatase	mitochondria	1.42428	0.551798
CG12153	CG12153-PA	FBgn0022786	Hira	Hira		0.826313	0.263449
CG12155	CG12155-PA	FBgn0029957	CG12155	-		0.201162	0.125574
CG12156	CG12156-PA	FBgn0029959	Rab39	Rab39		1.41249	0.00224137
CG12157	CG12157-PA	FBgn0016041	Tom40	Translocase of outer membrane 40	mitochondria	0.342116	0.0239702
CG12159	CG12159-PA	FBgn0033232	CG12159	-		1.35535	0.73975
CG12162	CG12162-PA	FBgn0037329	POLDIP2	Polymerase (DNA-directed), delta interacting protein 2	mitochondria	0.549006	0.794299
CG12163	CG12163-PB	FBgn0260462	CG12163	-	lysosome	1.57917	0.18445
CG12163	CG12163-PA	FBgn0260462	CG12163	-	lysosome	0.822992	0.925283
CG12169	CG12169-PA	FBgn0035143	Ppm1	Ppm1		0.181745	4.4426e-05
CG12170	CG12170-PA	FBgn0037356	CG12170	-	mitochondria	1.99975	0.310319
CG12171	CG12171-PA	FBgn0037354	CG12171	-		0.707739	0.0162007
CG12173	CG12173-PA	FBgn0037305	CG12173	-		1.01966	0.984139
CG12177	CG12177-PA	FBgn0030510	CG12177	-		1.27822	0.808287
CG12179	CG12179-PC	FBgn0025388	CG12179	-		0.429892	0.750168
CG12184	CG12184-PA	FBgn0025387	CG12184	-		1.5295	0.435233
CG12186	CG12186-PA	FBgn0027082	ProRS-m	Prolyl-tRNA synthetase, mitochondrial	mitochondria	0.642063	0.688126
CG12189	CG12189-PA	FBgn0035150	Rev1	Rev1		1.01519	0.994197
CG12191	CG12191-PA	FBgn0035170	dpr20	defective proboscis extension response 20		2.44257	0.475698
CG12196	CG12196-PA	FBgn0086908	egg	eggless		2.50739	0.28335
CG1220	CG1220-PA	FBgn0063923	Kaz1-ORFB	Kaz1-ORFB		1.20906	0.201141
CG12200	CG12200-PA	FBgn0031018	CG12200	-		0.82504	0.826868
CG12201	CG12201-PD	FBgn0037970	GC2	Glutamate Carrier 2	mitochondria	1.39712	6.02665e-06
CG12202	CG12202-PA	FBgn0031020	Naa15-16	N(alpha)-acetyltransferase 15/16		0.93128	0.414679
CG12203	CG12203-PA	FBgn0031021	ND-18	NADH dehydrogenase (ubiquinone) 18 kDa subunit	mitochondria	0.62706	0.5969
CG12206	CG12206-PA	FBgn0029662	CG12206	-		0.599576	0.409041
CG12210	CG12210-PA	FBgn0003660	Syb	Synaptobrevin		1.16134	0.318422
CG12213	CG12213-PB	FBgn0260742	CG12213	-		1.51093	0.73975
CG12223	CG12223-PB	FBgn0278608	Dsp1	Dorsal switch protein 1		1.09059	0.786572
CG12225	CG12225-PA	FBgn0028982	Spt6	Spt6		1.06089	0.948945
CG12229	CG12229-PA	FBgn0036723	CG12229	-		0.65352	0.38204
CG12230	CG12230-PB	FBgn0000257	car	carnation		1.84389	0.504688
CG12232	CG12232-PA	FBgn0010223	Galphaf	G protein alpha f subunit	mitochondria	1.00419	0.990093
CG12233	CG12233-PA	FBgn0027291	l(1)G0156	lethal (1) G0156	mitochondria	1.76197	0.51761
CG12234	CG12234-PA	FBgn0031051	Ranbp21	Ranbp21		1.50086	0.538898
CG12235	CG12235-PA	FBgn0031050	Arp10	Actin-related protein 10		0.929413	0.10724
CG12237	CG12237-PA	FBgn0031048	CG12237	-		0.854338	0.50193
CG12238	CG12238-PA	FBgn0087008	e(y)3	enhancer of yellow 3		0.79889	0.366873
CG12239	CG12239-PA	FBgn0029810	CG12239	-		1.41427	0.0267564
CG12241	CG12241-PA	FBgn0038304	CG12241	-		1.0838	0.149521
CG12244	CG12244-PA	FBgn0261524	lic	licorne		0.721999	0.349369
CG12245	CG12245-PA	FBgn0014179	gcm	glial cells missing		0.765527	0.871491
CG12249	CG12249-PA	FBgn0021776	mira	miranda		0.924229	0.0781428
CG12251	CG12251-PA	FBgn0033807	AQP	aquaporin		1.83932	0.324941
CG12252	CG12252-PA	FBgn0035026	Fcp1	TFIIF-interacting CTD phosphatase		0.937939	0.903986
CG12254	CG12254-PA	FBgn0038760	MED25	Mediator complex subunit 25		1.55407	0.0596878
CG12261	CG12261-PA	FBgn0039555	mRpS22	mitochondrial ribosomal protein S22	mitochondria	1.06338	0.863645
CG12262	CG12262-PA	FBgn0035811	CG12262	-	mitochondria	0.910675	0.713106
CG12264	CG12264-PA	FBgn0032393	CG12264	-	mitochondria	0.905006	0.97545
CG12268	CG12268-PA	FBgn0039131	CG12268	-		0.631297	0.58825
CG12269	CG12269-PB	FBgn0038665	euc	eucalyptus		0.619426	3.7494e-08
CG12269	CG12269-PA	FBgn0038665	euc	eucalyptus		1.92157	0.622896
CG12275	CG12275-PA	FBgn0027494	RpS10a	Ribosomal protein S10a	cytosolic large ribosomal subunit	1.39954	0.26851
CG12276	CG12276-PA	FBgn0029512	Aos1	Activator of SUMO 1		4.16156	0.385684
CG12279	CG12279-PA	FBgn0038080	CG12279	-		0.904884	0.0757536
CG1228	CG1228-PG	FBgn0261985	Ptpmeg	Protein tyrosine phosphatase Meg		1.64896	0.755668
CG12283	CG12283-PB	FBgn0015399	kek1	kekkon-1		3.20596	0.533064
CG12288	CG12288-PA	FBgn0032620	CG12288	-		1.19028	0.09493
CG12290	CG12290-PA	FBgn0039419	CG12290	-		1.15093	0.000880856
CG12295	CG12295-PB	FBgn0261041	stj	straightjacket		0.952292	0.978473
CG12296	CG12296-PA	FBgn0013469	klu	klumpfuss		1.1734	0.000191673
CG12299	CG12299-PA	FBgn0032295	CG12299	-		0.78295	0.92176
CG12301	CG12301-PA	FBgn0036514	CG12301	-		0.693307	0.806413
CG12304	CG12304-PA	FBgn0036515	AIMP2	aaRS-interacting multifunctional protein 2		1.15765	0.592527
CG12311	CG12311-PB	FBgn0086368	tw	twisted	ER	0.93342	0.945861
CG12313	CG12313-PA	FBgn0035124	ttm2	tiny tim 2	mitochondria	0.594657	8.71614e-08
CG12316	CG12316-PB	FBgn0036483	CG12316	-		1.00641	0.996464
CG1232	CG1232-PA	FBgn0003710	tipE	temperature-induced paralytic E		0.75188	0.110279
CG12321	CG12321-PA	FBgn0038577	CG12321	-		0.383618	0.250284
CG12323	CG12323-PB	FBgn0029134	Prosbeta5	Proteasome beta5 subunit	proteasome	0.898669	0.100432
CG12324	CG12324-PA	FBgn0033555	RpS15Ab	Ribosomal protein S15Ab	cytosolic small ribosomal subunit	0.713803	2.3939e-06
CG12325	CG12325-PA	FBgn0033557	CG12325	-		2.92575	0.677712
CG12327	CG12327-PA	FBgn0036492	Best3	Bestrophin 3		0.776069	0.57074
CG1233	CG1233-PB	FBgn0035137	CG1233	-		1.27074	1.74317e-05
CG12333	CG12333-PA	FBgn0038617	CG12333	-		0.849508	0.5969
CG12338	CG12338-PA	FBgn0033543	CG12338	-	peroxisome	0.606599	0.073642
CG1234	CG1234-PA	FBgn0037489	CG1234	-		2.72828	0.000134947
CG12340	CG12340-PA	FBgn0027499	wde	windei		2.17751	0.0920464
CG12342	CG12342-PA	FBgn0086898	dgo	diego		1.29487	0.694818
CG12344	CG12344-PA	FBgn0033558	CG12344	-		0.077947	0.216006
CG12345	CG12345-PB	FBgn0000303	ChAT	Choline acetyltransferase		1.25211	1.94891e-05
CG12348	CG12348-PD	FBgn0003380	Sh	Shaker		0.886142	0.622238
CG12352	CG12352-PA	FBgn0024188	san	separation anxiety		0.872952	0.631664
CG12355	CG12355-PA	FBgn0040805	CG12355	-	mitochondria	1.17553	0.791494
CG12355	CG12355-PB	FBgn0040805	CG12355	-	mitochondria	1.73548	6.55499e-07
CG12357	CG12357-PA	FBgn0022943	Cbp20	cap binding protein 20		1.36277	0.00685477
CG1236	CG1236-PA	FBgn0037370	CG1236	-	mitochondria	0.856153	0.0277302
CG12363	CG12363-PA	FBgn0024432	Dlc90F	Dynein light chain 90F		1.9569	3.26734e-07
CG12366	CG12366-PA	FBgn0033901	O-fut1	O-fucosyltransferase 1	ER	1.05434	0.78913
CG12367	CG12367-PA	FBgn0033686	Hen1	Hen1 methyltransferase		8.81638	0.0590717
CG12369	CG12369-PA	FBgn0010238	Lac	Lachesin		1.13503	0.00379643
CG12370	CG12370-PA	FBgn0033744	Dh44-R2	Diuretic hormone 44 receptor 2		1.6563	0.205863
CG12375	CG12375-PA	FBgn0031987	CG12375	-	mitochondria	2.55879	0.000119923
CG12384	CG12384-PA	FBgn0033624	CG12384	-		0.881232	0.845383
CG12389	CG12389-PA	FBgn0025373	Fpps	Farnesyl pyrophosphate synthase	mitochondria	1.28141	0.44401
CG12390	CG12390-PA	FBgn0015582	dare	defective in the avoidance of repellents	mitochondria	0.388161	0.225198
CG12398	CG12398-PA	FBgn0030596	CG12398	-		0.934176	0.86695
CG1240	CG1240-PA	FBgn0035370	Non2	Novel nucleolar protein 2		2.4857	0.424698
CG12400	CG12400-PA	FBgn0031505	ND-B14.5B	NADH dehydrogenase (ubiquinone) B14.5 B subunit	mitochondria	0.94823	0.575179
CG12402	CG12402-PA	FBgn0038202	CG12402	-		8.74634	0.0214133
CG12403	CG12403-PA	FBgn0265262	Vha68-1	Vacuolar H[+] ATPase 68kD subunit 1		1.14254	0.38683
CG12404	CG12404-PA	FBgn0032465	CG12404	-		1.05109	0.4228
CG12408	CG12408-PA	FBgn0033027	TpnC4	Troponin C isoform 4		6.25613	0.0314907
CG1241	CG1241-PA	FBgn0044452	Atg2	Autophagy-related 2		1.20065	0.721091
CG12413	CG12413-PA	FBgn0039588	mIF2	mitochondrial translation initiation factor 2	mitochondria	2.33088	0.223948
CG1242	CG1242-PA	FBgn0001233	Hsp83	Heat shock protein 83		1.02556	0.836749
CG12423	CG12423-PA	FBgn0040038	klhl10	kelch like family member 10		4.76876	0.182194
CG12428	CG12428-PD	FBgn0039543	CG12428	-	peroxisome	0.228312	7.35409e-09
CG12439	CG12439-PA	FBgn0032094	CG12439	-		1.00717	0.950797
CG1244	CG1244-PC	FBgn0035357	MEP-1	MEP-1		1.13629	0.190845
CG12448	CG12448-PC	FBgn0028857	CG12448	-		0.354474	0.605796
CG12449	CG12449-PJ	FBgn0027341	Gfat1	Glutamine:fructose-6-phosphate aminotransferase 1		0.757812	0.775927
CG12449	CG12449-PK	FBgn0027341	Gfat1	Glutamine:fructose-6-phosphate aminotransferase 1		1.18742	0.0211249
CG1245	CG1245-PA	FBgn0037359	MED27	Mediator complex subunit 27		0.789732	0.00333716
CG1246	CG1246-PB	FBgn0035360	CG1246	-		1.72908	0.622501
CG12464	CG12464-PA	FBgn0033861	CG12464	-	mitochondria	0.737532	0.514529
CG12473	CG12473-PE	FBgn0016975	stnB	stoned B		0.957185	0.219814
CG12477	CG12477-PA	FBgn0036809	CG12477	-		1.45001	4.52486e-06
CG12484	CG12484-PA	FBgn0086604	CG12484	-		0.729098	0.00046873
CG1249	CG1249-PA	FBgn0261789	SmD2	Small ribonucleoprotein particle protein SmD2		1.1015	0.950205
CG12499	CG12499-PA	FBgn0038968	CG12499	-		0.695288	0.841582
CG1250	CG1250-PE	FBgn0262125	Sec23	Secretory 23		1.0614	0.296273
CG12500	CG12500-PC	FBgn0016976	stnA	stoned A		1.13628	0.0157737
CG12501	CG12501-PA	FBgn0034473	Or56a	Odorant receptor 56a		1.48471	0.866668
CG12505	CG12505-PA	FBgn0033926	Arc1	Activity-regulated cytoskeleton associated protein 1		19.3612	4.05829e-10
CG12512	CG12512-PA	FBgn0031703	CG12512	-	mitochondria	1.02518	0.967073
CG12517	CG12517-PA	FBgn0032311	CG12517	-		0.333229	0.000189193
CG12525	CG12525-PB	FBgn0036010	Ir67a	Ionotropic receptor 67a		0.735289	0.778476
CG12526	CG12526-PA	FBgn0036009	Or67a	Odorant receptor 67a		0.875721	0.732102
CG12529	CG12529-PA	FBgn0004057	Zw	Zwischenferment		0.838464	0.20094
CG12530	CG12530-PA	FBgn0010341	Cdc42	Cdc42		0.697063	0.000639715
CG12531	CG12531-PA	FBgn0031064	CG12531	-		0.602444	4.47427e-06
CG12532	CG12532-PA	FBgn0010380	AP-1-2beta	Adaptor Protein complex 1/2, beta subunit		0.90724	0.226868
CG12534	CG12534-PA	FBgn0031068	Alr	Augmenter of liver regeneration	mitochondria	1.17487	0.86695
CG12537	CG12537-PC	FBgn0264493	rdx	roadkill		0.465256	0.530215
CG12547	CG12547-PA	FBgn0250830	CG12547	-		0.954823	0.752017
CG12548	CG12548-PC	FBgn0016919	nompB	no mechanoreceptor potential B		1.11629	0.834221
CG12559	CG12559-PE	FBgn0003256	rl	rolled		1.05117	0.608807
CG12560	CG12560-PC	FBgn0031974	CG12560	-		0.705423	0.0392882
CG12567	CG12567-PA	FBgn0039958	CG12567	-		1.2386	0.237088
CG1258	CG1258-PA	FBgn0011692	pav	pavarotti		5.8765	0.164249
CG12582	CG12582-PA	FBgn0037215	beta-Man	beta-Mannosidase	lysosome	2.01114	0.806875
CG1259	CG1259-PB	FBgn0035513	Cpr64Ad	Cuticular protein 64Ad		1.34666	0.00398334
CG12590	CG12590-PA	FBgn0037294	CG12590	-		1.14326	0.00139039
CG12602	CG12602-PA	FBgn0032373	Vha100-5	Vacuolar H[+] ATPase 100kD subunit 5		1.62021	0.149578
CG12605	CG12605-PB	FBgn0035481	CG12605	-		0.243668	3.80603e-06
CG12608	CG12608-PA	FBgn0030630	CG12608	-		0.597466	0.266066
CG12609	CG12609-PB	FBgn0030952	CG12609	-		1.43589	2.0417e-05
CG1262	CG1262-PA	FBgn0020509	Acp62F	Accessory gland protein 62F		0.906887	0.246018
CG12620	CG12620-PA	FBgn0032626	CG12620	-		0.194893	0.00362538
CG1263	CG1263-PA	FBgn0261602	RpL8	Ribosomal protein L8	cytosolic large ribosomal subunit	0.69726	0.855328
CG12630	CG12630-PA	FBgn0028979	tio	tiptop		2.11764	0.586048
CG12661	CG12661-PA	FBgn0030071	CG12661	-		1.28529	0.806496
CG12663	CG12663-PA	FBgn0029961	Ir7a	Ionotropic receptor 7a		0.819311	0.0122144
CG12664	CG12664-PB	FBgn0030090	fend	forked end		1.03342	0.949549
CG12674	CG12674-PA	FBgn0031388	CG12674	-		0.777656	0.00389561
CG1268	CG1268-PB	FBgn0035521	VhaM9.7-a	Vacuolar H[+] ATPase M9.7 subunit a		1.08047	0.84618
CG12689	CG12689-PA	FBgn0029952	CG12689	-	mitochondria	0.511251	0.708563
CG12693	CG12693-PB	FBgn0029705	CG12693	-		1.40272	0.457338
CG12698	CG12698-PA	FBgn0030721	CG12698	-		1.11912	0.952818
CG12700	CG12700-PA	FBgn0026174	SkpD	SKP1-related D		1.05381	0.599854
CG12702	CG12702-PA	FBgn0031070	CG12702	-		0.680067	0.000889209
CG12703	CG12703-PA	FBgn0031069	Pmp70	Peroxisomal Membrane Protein 70 kDa	peroxisome	0.692167	0.000346396
CG12708	CG12708-PA	FBgn0030666	CG12708	-		1.02491	0.900725
CG1271	CG1271-PA	FBgn0035392	CG1271	-		4.21282	0.557436
CG12715	CG12715-PA	FBgn0030443	CG12715	-		1.63032	0.331478
CG12728	CG12728-PA	FBgn0029825	CG12728	-		1.04696	0.912265
CG12734	CG12734-PA	FBgn0283724	Girdin	Girdin		0.58102	5.69829e-05
CG12736	CG12736-PA	FBgn0033184	mEFTu2	mitochondrial translation elongation factor Tu 2	mitochondria	1.74689	0.0027213
CG12737	CG12737-PA	FBgn0025864	Crag	Calmodulin-binding protein related to a Rab3 GDP/GTP exchange protein		0.969641	0.987939
CG1274	CG1274-PA	FBgn0040308	Jafrac2	Thioredoxin peroxidase 2	ER	0.658072	0.716921
CG12740	CG12740-PB	FBgn0035422	RpL28	Ribosomal protein L28	cytosolic large ribosomal subunit	1.28497	0.0875363
CG12749	CG12749-PA	FBgn0004237	Hrb87F	Heterogeneous nuclear ribonucleoprotein at 87F		0.489034	0.717094
CG1275	CG1275-PB	FBgn0035321	CG1275	-		1.1487	0.867193
CG1275	CG1275-PC	FBgn0035321	CG1275	-		6.15863	0.274094
CG12750	CG12750-PA	FBgn0086707	ncm	nucampholin		4.36485	0.0483769
CG12753	CG12753-PA	FBgn0038427	ema	endosomal maturation defective		0.963665	0.871491
CG12755	CG12755-PB	FBgn0002440	l(3)mbn	lethal (3) malignant blood neoplasm		1.47834	0.593879
CG12756	CG12756-PA	FBgn0035624	Eaf6	Esa1-associated factor 6		1.49613	0.000850621
CG12758	CG12758-PB	FBgn0034408	sano	serrano		1.0382	0.943416
CG12759	CG12759-PA	FBgn0010220	Dbp45A	DEAD box protein 45A		0.982756	0.995176
CG1276	CG1276-PA	FBgn0015829	TfIIEbeta	Transcription factor IIEbeta		0.535278	6.26081e-07
CG12765	CG12765-PA	FBgn0033813	fsd	fates-shifted		5.72458	0.00825036
CG12768	CG12768-PA	FBgn0037206	CG12768	-		1.32041	0.628358
CG12769	CG12769-PB	FBgn0033252	CG12769	-		0.541592	0.136117
CG12770	CG12770-PA	FBgn0021814	Vps28	Vacuolar protein sorting 28		1.38255	0.113591
CG12775	CG12775-PA	FBgn0032987	RpL21	Ribosomal protein L21	cytosolic large ribosomal subunit	0.753631	0.00575769
CG12781	CG12781-PA	FBgn0034797	nahoda	nahoda		0.975743	0.889964
CG12787	CG12787-PB	FBgn0041150	hoe1	hoepel1		0.930409	0.921382
CG12787	CG12787-PC	FBgn0041150	hoe1	hoepel1		1.17103	0.830589
CG12789	CG12789-PA	FBgn0025697	santa-maria	scavenger receptor acting in neural tissue and majority of rhodopsin is absent		1.07459	0.949549
CG12792	CG12792-PA	FBgn0022288	l(2)09851	lethal (2) 09851		0.558433	0.39455
CG12797	CG12797-PA	FBgn0033972	Ciao1	Ciao1		0.839811	0.412862
CG12806	CG12806-PA	FBgn0037766	Teh1	tipE homolog 1		0.374175	0.258812
CG12807	CG12807-PA	FBgn0037772	Spn85F	Serpin 85F		0.889502	0.0159091
CG12809	CG12809-PA	FBgn0041105	nerfin-2	nervous fingers 2		0.953359	0.946634
CG12811	CG12811-PA	FBgn0037779	CG12811	-		0.961752	0.77579
CG12812	CG12812-PA	FBgn0037781	Fancl	Fancl		0.988442	0.990831
CG12814	CG12814-PB	FBgn0037796	CG12814	-		1.31024	0.767033
CG12817	CG12817-PB	FBgn0037798	CG12817	-		0.638201	0.000917448
CG12822	CG12822-PA	FBgn0033229	CG12822	-		1.17648	0.946758
CG12843	CG12843-PA	FBgn0033130	Tsp42Ei	Tetraspanin 42Ei		2.6051	2.18309e-05
CG12845	CG12845-PA	FBgn0033127	Tsp42Ef	Tetraspanin 42Ef		1.41878	0.434654
CG12846	CG12846-PA	FBgn0029507	Tsp42Ed	Tetraspanin 42Ed		4.58904	3.04949e-09
CG12848	CG12848-PA	FBgn0040666	CG12848	-	mitochondria	0.779263	0.309854
CG12858	CG12858-PA	FBgn0033958	jef	jet fuel		0.988766	0.871263
CG12859	CG12859-PA	FBgn0033961	ND-B15	NADH dehydrogenase (ubiquinone) B15 subunit	mitochondria	0.909699	0.721091
CG12862	CG12862-PA	FBgn0033950	CG12862	-		0.442378	0.770308
CG12864	CG12864-PA	FBgn0026427	Su(var)2-HP2	Su(var)2-HP2		0.810407	0.353649
CG12868	CG12868-PB	FBgn0033945	CG12868	-		0.956425	0.970717
CG12876	CG12876-PA	FBgn0086346	ALiX	ALG-2 interacting protein X		0.398508	0.00213232
CG12878	CG12878-PB	FBgn0045862	btz	barentsz		5.15415	0.153887
CG12883	CG12883-PA	FBgn0039538	CG12883	-		0.247718	0.152259
CG12891	CG12891-PB	FBgn0261862	whd	withered	mitochondria	0.972773	0.819852
CG12892	CG12892-PA	FBgn0033526	Caf1-105	Chromatin assembly factor 1, p105 subunit		0.566979	0.660083
CG12895	CG12895-PA	FBgn0033523	CG12895	-	mitochondria	7.4165	0.0800219
CG12896	CG12896-PA	FBgn0033521	CG12896	-		1.83422	0.33134
CG12900	CG12900-PA	FBgn0033515	Ir47a	Ionotropic receptor 47a		2.08884	0.15503
CG12908	CG12908-PA	FBgn0026403	Ndg	Nidogen/entactin		0.458191	1.97207e-07
CG1291	CG1291-PA	FBgn0035401	CG1291	-	ER	1.08292	0.952922
CG12918	CG12918-PA	FBgn0263260	sel	seele	ER	1.04755	0.746596
CG12923	CG12923-PA	FBgn0033461	CG12923	-		0.382713	0.415997
CG12926	CG12926-PA	FBgn0033437	CG12926	-		1.14267	0.105442
CG12935	CG12935-PA	FBgn0033547	CG12935	-	mitochondria	1.12874	0.908354
CG12936	CG12936-PA	FBgn0033549	mms4	Methyl methanesulfonate sensitivity 4		0.819078	0.178931
CG12942	CG12942-PA	FBgn0033569	CG12942	-		1.26991	0.806496
CG12960	CG12960-PB	FBgn0034023	Ir52a	Ionotropic receptor 52a		1.55547	0.713106
CG12963	CG12963-PA	FBgn0034031	CG12963	-		0.614654	0.571153
CG12964	CG12964-PC	FBgn0034022	CG12964	-		1.43508	0.767033
CG12971	CG12971-PB	FBgn0037078	CG12971	-		2.64568	0.462391
CG12975	CG12975-PA	FBgn0037061	CG12975	-		0.377968	0.536192
CG1298	CG1298-PA	FBgn0033032	kune	kune-kune		1.07148	0.913531
CG12983	CG12983-PD	FBgn0037040	CG12983	-		0.652721	0.79832
CG12986	CG12986-PA	FBgn0030868	CG12986	-		1.59325	0.000327021
CG1299	CG1299-PA	FBgn0035501	CG1299	-		6.73822	0.086768
CG12995	CG12995-PA	FBgn0030826	CG12995	-		4.72608	0.178022
CG13001	CG13001-PA	FBgn0030806	CG13001	-		1.20107	0.820359
CG13005	CG13005-PA	FBgn0030794	CG13005	-		2.52807	0.292574
CG13018	CG13018-PA	FBgn0040751	CG13018	-	mitochondria	0.302622	0.226601
CG13022	CG13022-PB	FBgn0036679	CG13022	-		0.327505	0.0209947
CG13032	CG13032-PA	FBgn0036652	CG13032	-		13.392	0.076923
CG13049	CG13049-PA	FBgn0036592	CG13049	-		0.938711	0.0967183
CG13057	CG13057-PA	FBgn0053061	CG33061	-		1.05059	0.507347
CG13059	CG13059-PA	FBgn0036607	CG13059	-		0.730376	0.0109394
CG13061	CG13061-PA	FBgn0042201	Nplp3	Neuropeptide-like precursor 3		0.379608	0.219246
CG1307	CG1307-PC	FBgn0026566	CG1307	-		1.47235	0.536019
CG13072	CG13072-PA	FBgn0036580	PDCD-5	Programmed Cell Death 5		0.840905	0.483782
CG13076	CG13076-PA	FBgn0044028	Notum	Notum		2.77832	0.000421076
CG13077	CG13077-PA	FBgn0032810	CG13077	-		0.648685	0.082151
CG13079	CG13079-PB	FBgn0264845	Tep5	Thioester-containing protein 5		1.01929	0.973752
CG13083	CG13083-PB	FBgn0032789	CG13083	-		1.07188	0.0869954
CG1309	CG1309-PA	FBgn0035519	CG1309	-		1.14803	0.870526
CG13091	CG13091-PA	FBgn0032055	CG13091	-		1.27902	0.463431
CG13094	CG13094-PA	FBgn0032048	Dh31	Diuretic hormone 31		0.882268	0.609428
CG13097	CG13097-PA	FBgn0032051	CG13097	-		1.20752	0.444413
CG13098	CG13098-PA	FBgn0032053	mRpL51	mitochondrial ribosomal protein L51	mitochondria	1.12895	0.0953498
CG13101	CG13101-PA	FBgn0032084	CG13101	-		1.14843	0.316902
CG13109	CG13109-PC	FBgn0041092	tai	taiman		1.70029	0.493685
CG1311	CG1311-PA	FBgn0035523	Ctl1	Choline transporter-like 1		0.890067	0.169808
CG13114	CG13114-PB	FBgn0032127	CG13114	-		0.882651	0.9521
CG13131	CG13131-PA	FBgn0032175	CG13131	-		1.07699	0.779663
CG1314	CG1314-PA	FBgn0031134	CG1314	-		1.02146	0.966802
CG1315	CG1315-PA	FBgn0026565	CG1315	-		1.01422	0.765328
CG13151	CG13151-PA	FBgn0033750	CG13151	-		0.609882	0.794299
CG13154	CG13154-PA	FBgn0033736	CG13154	-		0.683013	0.730264
CG1316	CG1316-PA	FBgn0035526	CG1316	-		0.395066	0.462391
CG13162	CG13162-PA	FBgn0266111	ana3	anastral spindle 3		2.22429	0.509143
CG13163	CG13163-PA	FBgn0033712	mIF3	mitochondrial translation initiation factor 3	mitochondria	0.615282	0.666216
CG13164	CG13164-PC	FBgn0061197	CG13164	-		1.29153	0.665774
CG13167	CG13167-PA	FBgn0033706	Vha36-2	Vacuolar H[+] ATPase 36kD subunit 2		1.21269	0.249551
CG1318	CG1318-PA	FBgn0041630	Hexo1	Hexosaminidase 1		0.92254	0.905519
CG13183	CG13183-PA	FBgn0033667	reb	rebuf		1.47203	0.722921
CG13185	CG13185-PD	FBgn0033661	CG13185	-		2.7763	0.508998
CG13188	CG13188-PA	FBgn0033668	exp	expansion		0.465381	0.0477362
CG13189	CG13189-PA	FBgn0033665	Zip48C	Zinc/iron regulated transporter-related protein 48C		0.865779	0.935501
CG1319	CG1319-PB	FBgn0035529	Fdx2	Ferredoxin 2	mitochondria	0.73582	0.125304
CG13194	CG13194-PB	FBgn0033649	pyr	pyramus		0.719373	0.661714
CG13203	CG13203-PC	FBgn0033628	CG13203	-		0.946037	0.947063
CG13207	CG13207-PA	FBgn0016047	nompA	no mechanoreceptor potential A		1.40535	0.073642
CG13209	CG13209-PA	FBgn0003382	sha	shavenoid		0.566266	0.736412
CG13213	CG13213-PC	FBgn0033609	Fbl6	F-box and leucine-rich repeat protein 6		1.61187	0.0159017
CG13214	CG13214-PC	FBgn0033603	Cpr47Ef	Cuticular protein 47Ef		1.33929	0.383236
CG1322	CG1322-PE	FBgn0004606	zfh1	Zn finger homeodomain 1		0.55739	0.642623
CG13220	CG13220-PA	FBgn0033608	CG13220	-		1.12867	0.576713
CG13222	CG13222-PA	FBgn0033602	Cpr47Ee	Cuticular protein 47Ee		2.38563	0.0794992
CG13229	CG13229-PA	FBgn0033579	CG13229	-		1.48745	0.792071
CG13232	CG13232-PA	FBgn0033578	BBS4	Bardet-Biedl syndrome 4		0.737568	0.816923
CG13240	CG13240-PA	FBgn0001989	ND-B17	NADH dehydrogenase (ubiquinone) B17 subunit	mitochondria	0.507936	0.61601
CG13248	CG13248-PA	FBgn0036984	CG13248	-		1.16519	0.820421
CG13250	CG13250-PA	FBgn0037013	CG13250	-		2.40556	0.0374498
CG13251	CG13251-PA	FBgn0037014	CG13251	-		0.620224	0.0698782
CG13252	CG13252-PA	FBgn0037016	CG13252	-		0.909289	0.813062
CG13263	CG13263-PA	FBgn0086907	Cyt-c-d	Cytochrome c distal	mitochondria	1.21949	0.78913
CG13271	CG13271-PA	FBgn0040261	Ugt36Bb	Ugt36Bb		1.30133	0.00389288
CG13272	CG13272-PA	FBgn0086673	CG13272	-		0.504597	0.684376
CG13277	CG13277-PA	FBgn0261068	LSm7	Like Sm 7		0.628086	0.676463
CG13279	CG13279-PA	FBgn0000406	Cyt-b5-r	Cytochrome b5-related	mitochondria	0.105096	0.119918
CG13281	CG13281-PA	FBgn0022213	Cse1	Chromosome segregation 1		1.48173	0.00124155
CG13282	CG13282-PA	FBgn0032612	CG13282	-		1.54348	0.437887
CG13283	CG13283-PA	FBgn0032613	CG13283	-		2.02448	0.356525
CG13284	CG13284-PA	FBgn0032614	CG13284	-	ER	0.970022	0.782191
CG13296	CG13296-PA	FBgn0035687	CG13296	-		0.709874	0.788094
CG13298	CG13298-PA	FBgn0035692	Sf3b6	Splicing factor 3b subunit 6		0.687355	4.52877e-05
CG13299	CG13299-PA	FBgn0035694	CG13299	-
CG13306	CG13306-PA	FBgn0040828	CG13306	-		1.37862	0.633827
CG13314	CG13314-PA	FBgn0035949	CG13314	-		2.41911	1.74777e-08
CG13315	CG13315-PA	FBgn0040827	CG13315	-	mitochondria	0.633269	4.07279e-06
CG13316	CG13316-PI	FBgn0023215	Mnt	Mnt		0.947056	0.93607
CG13319	CG13319-PA	FBgn0033781	CG13319	-		3.06677	0.0104243
CG13321	CG13321-PA	FBgn0033787	CG13321	-	mitochondria	0.437652	0.556061
CG13324	CG13324-PA	FBgn0033789	CG13324	-		4.39302	0.0152423
CG13329	CG13329-PA	FBgn0040477	cid	centromere identifier		1.85789	0.254387
CG13334	CG13334-PA	FBgn0033856	CG13334	-		1.80805	0.515029
CG13337	CG13337-PA	FBgn0033863	CG13337	-		1.35455	0.739833
CG13338	CG13338-PA	FBgn0033867	Cpr50Ca	Cuticular protein 50Ca		1.40821	0.908354
CG13340	CG13340-PA	FBgn0033868	S-Lap7	Sperm-Leucylaminopeptidase 7		1.10349	0.921998
CG13348	CG13348-PA	FBgn0275436	PheRS-m	Phenylalanyl-tRNA synthetase, mitochondrial	mitochondria	1.46117	0.700416
CG13349	CG13349-PA	FBgn0033886	Rpn13	Regulatory particle non-ATPase 13	proteasome	0.726614	0.00289461
CG13349	CG13349-PG	FBgn0033886	Rpn13	Regulatory particle non-ATPase 13	proteasome	0.422849	0.00283847
CG13359	CG13359-PA	FBgn0025616	CG13359	-		0.556787	0.728993
CG13360	CG13360-PA	FBgn0025620	CG13360	-	mitochondria	2.1956	0.0659454
CG13363	CG13363-PA	FBgn0025639	Hmt4-20	Histone methyltransferase 4-20		1.08744	0.955237
CG13366	CG13366-PB	FBgn0025633	CG13366	-		1.38371	0.643206
CG13369	CG13369-PA	FBgn0025640	CG13369	-		0.918856	0.830805
CG13375	CG13375-PA	FBgn0040370	CG13375	-		0.989316	0.992008
CG13377	CG13377-PA	FBgn0261446	CG13377	-		0.893695	0.879177
CG1338	CG1338-PA	FBgn0031128	hydra	hydra		0.689819	0.31442
CG13387	CG13387-PA	FBgn0020497	emb	embargoed		0.96814	0.991046
CG13388	CG13388-PD	FBgn0027932	Akap200	A kinase anchor protein 200		0.953784	0.949549
CG13388	CG13388-PA	FBgn0027932	Akap200	A kinase anchor protein 200		1.62016	0.674852
CG13389	CG13389-PA	FBgn0010265	RpS13	Ribosomal protein S13	cytosolic small ribosomal subunit	1.14728	0.947777
CG13391	CG13391-PB	FBgn0027094	AlaRS	Alanyl-tRNA synthetase		1.01455	0.797192
CG13392	CG13392-PA	FBgn0032033	CG13392	-	mitochondria	1.01331	0.86695
CG13393	CG13393-PA	FBgn0263852	Dad1	Defender against apoptotic cell death 1	ER	1.21627	0.0285364
CG13397	CG13397-PA	FBgn0014417	CG13397	-		1.67043	0.505359
CG13398	CG13398-PA	FBgn0032042	CG13398	-		1.07222	0.912403
CG13404	CG13404-PB	FBgn0030559	CG13404	-		1.4316	0.0020508
CG1341	CG1341-PA	FBgn0028687	Rpt1	Regulatory particle triple-A ATPase 1	proteasome	0.81517	8.71544e-05
CG13418	CG13418-PA	FBgn0038903	RpI12	RpI12		3.91246	0.297013
CG13421	CG13421-PA	FBgn0034509	Obp57c	Odorant-binding protein 57c		1.4904	0.439678
CG13422	CG13422-PA	FBgn0034511	GNBP-like3	GNBP-like 3		1.90076	0.00442354
CG13423	CG13423-PA	FBgn0034513	CG13423	-		2.46805	0.122122
CG13425	CG13425-PB	FBgn0267791	HnRNP-K	Heterogeneous nuclear ribonucleoprotein K		0.6856	0.27525
CG13425	CG13425-PA	FBgn0267791	HnRNP-K	Heterogeneous nuclear ribonucleoprotein K		0.831405	0.0284413
CG13432	CG13432-PA	FBgn0028622	qsm	quasimodo		1.53109	0.372519
CG13443	CG13443-PA	FBgn0034548	CG13443	-		1.21265	0.796076
CG13449	CG13449-PA	FBgn0036520	CG13449	-		1.01685	0.952251
CG1345	CG1345-PA	FBgn0039580	Gfat2	Glutamine:fructose-6-phosphate aminotransferase 2		0.550911	0.203082
CG13457	CG13457-PA	FBgn0036482	CG13457	-		1.7974	0.0825692
CG13457	CG13457-PB	FBgn0036482	CG13457	-		0.732846	0.893218
CG13458	CG13458-PA	FBgn0036479	CG13458	-		2.30895	0.207681
CG1347	CG1347-PB	FBgn0037363	Atg17	Autophagy-related 17		1.12605	0.890866
CG13472	CG13472-PA	FBgn0036450	Tdrd3	Tudor domain containing 3		0.517154	0.638104
CG1349	CG1349-PB	FBgn0039802	dj-1beta	dj-1beta		1.04404	0.496552
CG13492	CG13492-PD	FBgn0034662	CG13492	-		1.47999	0.290634
CG13501	CG13501-PA	FBgn0034684	CG13501	-		1.1157	0.951474
CG13506	CG13506-PA	FBgn0034723	CG13506	-		0.497846	0.315227
CG13510	CG13510-PA	FBgn0034758	CG13510	-		1.32058	0.4877
CG13521	CG13521-PA	FBgn0005631	robo1	roundabout 1		0.635645	0.122119
CG13531	CG13531-PB	FBgn0034786	CG13531	-		0.486773	2.86982e-06
CG13533	CG13533-PA	FBgn0034793	asrij	asrij		0.3876	0.0561313
CG1354	CG1354-PC	FBgn0030151	CG1354	-		0.833548	0.0342868
CG13551	CG13551-PA	FBgn0040660	CG13551	-	mitochondria	3.09432	0.122555
CG13563	CG13563-PB	FBgn0034966	CG13563	-		0.502651	0.641738
CG13565	CG13565-PA	FBgn0034935	Orcokinin	Orcokinin		1.10322	0.887775
CG13568	CG13568-PD	FBgn0034965	ppk29	pickpocket 29		1.11578	0.956468
CG13576	CG13576-PA	FBgn0034994	Ir60a	Ionotropic receptor 60a		0.858692	0.574128
CG13577	CG13577-PB	FBgn0034998	CG13577	-	mitochondria	2.9074	0.771071
CG1358	CG1358-PC	FBgn0033196	CG1358	-		0.965856	0.937777
CG13580	CG13580-PA	FBgn0029501	Crtp	Caldesmon-related protein		1.5158	0.0649643
CG1359	CG1359-PA	FBgn0260860	Bet5	Blocked early in transport 5		1.00125	0.99769
CG13591	CG13591-PA	FBgn0015300	Ssl	Suppressor of Stellate-like		0.922174	0.909682
CG13597	CG13597-PA	FBgn0039124	tbrd-1	testis-specifically expressed bromodomain containing protein-1		2.17497	2.96219e-05
CG13598	CG13598-PD	FBgn0016754	sba	six-banded		0.694751	0.538898
CG1360	CG1360-PA	FBgn0033195	CG1360	-		0.426991	0.00194435
CG13601	CG13601-PA	FBgn0039126	CG13601	-	mitochondria	0.266456	0.341456
CG13603	CG13603-PA	FBgn0039135	CG13603	-		0.194486	8.83407e-08
CG13607	CG13607-PA	FBgn0039151	CG13607	-		0.383095	0.713106
CG13608	CG13608-PA	FBgn0039159	mRpS24	mitochondrial ribosomal protein S24	mitochondria	0.51046	0.363184
CG13617	CG13617-PA	FBgn0039201	CG13617	-		1.18821	0.906293
CG13618	CG13618-PA	FBgn0039203	CG13618	-		2.08074	5.82527e-06
CG13623	CG13623-PA	FBgn0039205	CG13623	-	mitochondria	2.2204	0.00188362
CG13624	CG13624-PE	FBgn0039209	REPTOR	Repressed by TOR		1.14841	0.878212
CG13625	CG13625-PA	FBgn0039210	CG13625	-		0.157076	0.204473
CG13633	CG13633-PA	FBgn0015591	AstA	Allatostatin A		1.13549	0.404591
CG13636	CG13636-PA	FBgn0039232	sosie	sosie		0.541076	0.147005
CG13640	CG13640-PA	FBgn0039237	CG13640	-		0.847135	0.000326858
CG13648	CG13648-PC	FBgn0039257	tnc	tenectin		2.72219	3.0869e-06
CG13650	CG13650-PB	FBgn0039277	CG13650	-		1.1323	0.917925
CG13658	CG13658-PB	FBgn0039315	CG13658	-		1.26444	0.74454
CG13659	CG13659-PA	FBgn0039319	CG13659	-		1.53654	0.000230221
CG13664	CG13664-PC	FBgn0039294	Cad96Cb	Cadherin 96Cb		0.73543	0.0208568
CG13667	CG13667-PA	FBgn0035890	CG13667	-		1.53162	6.93633e-06
CG13670	CG13670-PA	FBgn0035873	CG13670	-		1.42308	1.11782e-05
CG13685	CG13685-PA	FBgn0035816	CG13685	-		3.92529	0.443896
CG13690	CG13690-PA	FBgn0031252	CG13690	-		1.25364	0.0504291
CG13691	CG13691-PA	FBgn0031255	BBS8	Bardet-Biedl syndrome 8		1.91642	0.550531
CG13693	CG13693-PA	FBgn0031235	CG13693	-		0.638535	0.234262
CG13695	CG13695-PB	FBgn0020300	geko	geko		0.633378	0.0353555
CG13698	CG13698-PB	FBgn0036773	CG13698	-		1.14275	0.574902
CG13699	CG13699-PA	FBgn0036781	CG13699	-		0.693023	0.733556
CG13708	CG13708-PA	FBgn0035577	CG13708	-		0.271137	0.0389717
CG1371	CG1371-PA	FBgn0033482	CG1371	-	ER	0.65756	0.00747575
CG1372	CG1372-PA	FBgn0004649	yl	yolkless		0.748032	6.384e-05
CG1373	CG1373-PA	FBgn0000279	CecC	Cecropin C		0.913956	0.895795
CG1374	CG1374-PA	FBgn0003866	tsh	teashirt		12.5698	0.00456152
CG13742	CG13742-PB	FBgn0033372	CG13742	-		1.09351	0.958663
CG13742	CG13742-PC	FBgn0033372	CG13742	-		1.19849	0.723497
CG13743	CG13743-PA	FBgn0033368	CG13743	-		1.0878	0.543489
CG13759	CG13759-PA	FBgn0040376	CG13759	-		1.32771	0.531784
CG13760	CG13760-PC	FBgn0040375	CG13760	-		1.26974	0.817175
CG13761	CG13761-PB	FBgn0011566	Smyd3	SET and MYND domain containing, class 3		1.17798	0.908354
CG13772	CG13772-PA	FBgn0031866	Nlg2	Neuroligin 2		0.611322	0.192815
CG13773	CG13773-PA	FBgn0042092	CG13773	-		1.66144	0.3493
CG13778	CG13778-PC	FBgn0031885	Mnn1	Menin 1		1.13329	0.147694
CG13779	CG13779-PA	FBgn0266666	Sem1	Suppressor of exocyst mutations 1	proteasome	108.274	4.46095e-06
CG13780	CG13780-PA	FBgn0031888	Pvf2	PDGF- and VEGF-related factor 2		1.32653	0.798121
CG13788	CG13788-PD	FBgn0045495	Gr28b	Gustatory receptor 28b		1.10573	0.936002
CG13801	CG13801-PA	FBgn0035332	CG13801	-		0.725135	0.00590927
CG1381	CG1381-PA	FBgn0033485	RpLP0-like	Ribosomal protein LP0-like	cytosolic large ribosomal subunit	2.32313	0.672462
CG13833	CG13833-PA	FBgn0039040	CG13833	-		0.842801	0.915932
CG13841	CG13841-PA	FBgn0040588	CG13841	-	mitochondria	1.09205	0.190638
CG13842	CG13842-PB	FBgn0039009	CG13842	-		0.701919	0.622413
CG13848	CG13848-PA	FBgn0038966	pinta	prolonged depolarization afterpotential (PDA) is not apparent		1.17382	0.30689
CG13849	CG13849-PA	FBgn0038964	Nop56	Nop56		0.685718	0.606574
CG13850	CG13850-PA	FBgn0038961	CG13850	-	mitochondria	0.859373	0.491675
CG13855	CG13855-PA	FBgn0038960	CG13855	-		1.59449	0.464508
CG1386	CG1386-PA	FBgn0026268	antdh	antdh		1.38583	0.821256
CG13865	CG13865-PB	FBgn0039965	CG13865	-	mitochondria	1.42387	0.0214707
CG13865	CG13865-PA	FBgn0039965	CG13865	-	mitochondria	1.69516	0.000101613
CG13871	CG13871-PA	FBgn0034502	CG13871	-		1.88458	0.614309
CG13873	CG13873-PA	FBgn0034474	Obp56g	Odorant-binding protein 56g		1.94637	2.46287e-06
CG13880	CG13880-PA	FBgn0035122	mRpL17	mitochondrial ribosomal protein L17	mitochondria	0.666038	0.391007
CG13887	CG13887-PC	FBgn0035165	CG13887	-	ER	0.645088	0.661025
CG13889	CG13889-PA	FBgn0035168	cep290	cep290		0.769238	0.29155
CG1389	CG1389-PA	FBgn0003733	tor	torso		1.02731	0.982007
CG13890	CG13890-PA	FBgn0035169	CG13890	-	mitochondria	1.14291	0.886272
CG13893	CG13893-PA	FBgn0035146	CG13893	-		0.929886	0.96095
CG13894	CG13894-PA	FBgn0035157	CG13894	-		1.05876	0.979594
CG13900	CG13900-PA	FBgn0035162	Sf3b3	Splicing factor 3b subunit 3		0.88564	0.270162
CG13907	CG13907-PA	FBgn0035173	CG13907	-		0.64818	2.32432e-07
CG1391	CG1391-PB	FBgn0003464	sol	small optic lobes		0.81399	0.894355
CG13917	CG13917-PA	FBgn0035237	CG13917	-		1.14284	0.908194
CG13920	CG13920-PA	FBgn0025712	CG13920	-		0.598269	0.147005
CG13928	CG13928-PA	FBgn0035246	CG13928	-		1.00773	0.941282
CG13935	CG13935-PA	FBgn0035280	Cpr62Bb	Cuticular protein 62Bb		2.20426	0.503978
CG13941	CG13941-PA	FBgn0033928	Arc2	Arc2		18.3049	9.26325e-07
CG13954	CG13954-PC	FBgn0033405	CG13954	-		1.09763	0.911444
CG13957	CG13957-PB	FBgn0030739	SWIP	Strumpellin and WASH-interacting protein		0.323123	0.457338
CG13968	CG13968-PB	FBgn0032840	sNPF	short neuropeptide F precursor		4.03291	0.00201527
CG13977	CG13977-PA	FBgn0039519	Cyp6a18	Cyp6a18		1.00663	0.938495
CG13991	CG13991-PA	FBgn0031785	CG13991	-		0.831765	0.895795
CG13993	CG13993-PA	FBgn0031776	Pfdn1	Prefoldin 1		0.406492	0.630124
CG13998	CG13998-PA	FBgn0040949	CG13998	-		0.647844	3.26221e-09
CG14000	CG14000-PA	FBgn0031749	CG14000	-		0.212542	0.384798
CG14001	CG14001-PA	FBgn0043362	bchs	blue cheese		0.865011	0.647703
CG1401	CG1401-PA	FBgn0039632	Cul5	Cullin 5		1.03323	0.56189
CG14011	CG14011-PA	FBgn0031722	CG14011	-		1.32491	0.000911252
CG14020	CG14020-PA	FBgn0031707	CG14020	-		0.975438	0.947777
CG14022	CG14022-PA	FBgn0031700	CG14022	-	mitochondria	1.03349	0.951474
CG14023	CG14023-PC	FBgn0031698	Ncoa6	Nuclear receptor coactivator 6		2.55046	0.530688
CG14025	CG14025-PB	FBgn0000228	Bsg25D	Blastoderm-specific gene 25D		1.42076	0.740572
CG14026	CG14026-PC	FBgn0003716	tkv	thickveins		0.916679	0.901135
CG14027	CG14027-PA	FBgn0031701	TotM	Turandot M		1.02437	0.964121
CG14028	CG14028-PA	FBgn0015031	cype	cyclope	mitochondria	1.10924	0.947178
CG14029	CG14029-PA	FBgn0016076	vri	vrille		1.16176	0.807695
CG14032	CG14032-PA	FBgn0031693	Cyp4ac1	Cyp4ac1		0.944883	0.527711
CG14034	CG14034-PB	FBgn0250847	CG14034	-		1.30455	0.738734
CG14039	CG14039-PA	FBgn0028572	qtc	quick-to-court		1.08634	0.961302
CG14039	CG14039-PB	FBgn0028572	qtc	quick-to-court		1.09118	0.918221
CG1404	CG1404-PB	FBgn0020255	Ran	Ran		0.715641	0.782284
CG14041	CG14041-PA	FBgn0260470	SP555	SP555		0.909516	0.162694
CG14043	CG14043-PA	FBgn0031659	CG14043	-	mitochondria	12.7081	0.000228416
CG14044	CG14044-PA	FBgn0031650	CG14044	-		1.97039	0.00116432
CG1407	CG1407-PB	FBgn0033474	CG1407	-		0.32717	0.300541
CG14073	CG14073-PB	FBgn0036814	CG14073	-		0.443006	0.725417
CG14074	CG14074-PB	FBgn0036818	CG14074	-		0.303316	0.26191
CG14079	CG14079-PA	FBgn0036849	CG14079	-		0.306527	0.00141328
CG14080	CG14080-PB	FBgn0036844	Mkp3	Mitogen-activated protein kinase phosphatase 3		0.957886	0.521987
CG14085	CG14085-PA	FBgn0036859	CG14085	-		1.71377	0.0187252
CG14087	CG14087-PC	FBgn0036868	ms(3)76Ba	male sterile (3) 76Ba		3.27069	0.210165
CG14095	CG14095-PA	FBgn0036870	CG14095	-		0.976281	0.917274
CG14098	CG14098-PA	FBgn0260461	Rcd7	Reduction in Cnn dots 7		0.570423	0.496962
CG14100	CG14100-PA	FBgn0036889	CG14100	-	mitochondria	2.0688	0.444533
CG14103	CG14103-PA	FBgn0083952	CG34116	-		1.25441	0.904787
CG14109	CG14109-PA	FBgn0036364	CG14109	-		0.138351	0.0923186
CG1411	CG1411-PA	FBgn0023023	CRMP	Collapsin Response Mediator Protein		0.86208	0.000204094
CG14113	CG14113-PA	FBgn0040814	CG14113	-		0.661199	0.496962
CG1412	CG1412-PA	FBgn0031118	RhoGAP19D	Rho GTPase activating protein at 19D		1.19781	0.594628
CG14121	CG14121-PB	FBgn0262524	ver	verrocchio		0.533774	0.81397
CG14127	CG14127-PA	FBgn0036219	CCDC151	Coiled-coil domain containing protein 151		1.69443	0.000536995
CG14128	CG14128-PB	FBgn0036218	Sprn	Spermitin	mitochondria	1.54837	0.8522
CG14130	CG14130-PA	FBgn0036210	CG14130	-	mitochondria	0.872207	0.0604133
CG14131	CG14131-PA	FBgn0036205	CG14131	-		0.7843	0.000727386
CG14141	CG14141-PA	FBgn0036146	CG14141	-		1.35564	0.447041
CG14153	CG14153-PA	FBgn0036094	CG14153	-		0.841305	0.909142
CG1416	CG1416-PA	FBgn0032961	CG1416	-		1.18313	0.136117
CG14160	CG14160-PA	FBgn0036066	CG14160	-		0.286272	0.0125153
CG14164	CG14164-PA	FBgn0036057	CG14164	-		0.405495	0.42121
CG14168	CG14168-PH	FBgn0036044	Zasp67	Z band alternatively spliced PDZ-motif protein 67		1.15521	0.909834
CG1417	CG1417-PD	FBgn0003423	slgA	sluggish A	mitochondria	0.133865	0.192551
CG1417	CG1417-PC	FBgn0003423	slgA	sluggish A	mitochondria	0.478039	0.00520887
CG1417	CG1417-PF	FBgn0003423	slgA	sluggish A	mitochondria	1.31494	1.75272e-07
CG14173	CG14173-PA	FBgn0044051	Ilp1	Insulin-like peptide 1		1.48246	0.642872
CG14174	CG14174-PA	FBgn0036036	CG14174	-		1.63346	0.000216993
CG14181	CG14181-PA	FBgn0035965	Use1	Unconventional SNARE in the ER 1	ER	0.658738	5.67712e-05
CG14183	CG14183-PA	FBgn0036931	CG14183	-		1.41387	0.000210473
CG14184	CG14184-PA	FBgn0036932	CG14184	-	lysosome	0.95538	0.255618
CG14199	CG14199-PB	FBgn0040890	ksh	kish		1.25485	0.807759
CG14200	CG14200-PA	FBgn0031023	CG14200	-		1.02739	0.977714
CG14206	CG14206-PB	FBgn0261593	RpS10b	Ribosomal protein S10b	cytosolic small ribosomal subunit	0.59417	0.704574
CG14207	CG14207-PB	FBgn0031037	CG14207	-		0.69993	0.206581
CG14207	CG14207-PA	FBgn0031037	CG14207	-		0.512979	0.591278
CG14209	CG14209-PB	FBgn0031039	Shawn	Shawn	mitochondria	1.20804	0.890134
CG14213	CG14213-PB	FBgn0031047	Rcd-1	Required for cell differentiation 1		1.17959	0.0376994
CG14217	CG14217-PE	FBgn0031030	Tao	Tao		0.465856	0.543322
CG14219	CG14219-PA	FBgn0031033	CG14219	-		0.52282	0.333629
CG14222	CG14222-PA	FBgn0031043	Naa20A	N(alpha)-acetyltransferase 20 A		1.21076	0.774328
CG14224	CG14224-PA	FBgn0031057	Ubqn	Ubiquilin		1.3581	0.375123
CG14232	CG14232-PA	FBgn0031061	CG14232	-		0.795649	0.381399
CG14233	CG14233-PA	FBgn0040089	meso18E	meso18E		1.12147	0.0643951
CG14235	CG14235-PA	FBgn0031066	COX6B	Cytochrome c oxidase subunit 6B	mitochondria	0.445379	0.278571
CG14253	CG14253-PC	FBgn0039467	CG14253	-		0.819968	0.526534
CG14259	CG14259-PA	FBgn0039483	CG14259	-		1.09854	0.10429
CG14260	CG14260-PA	FBgn0039504	CG14260	-		1.28911	4.70904e-05
CG1427	CG1427-PD	FBgn0037347	CG1427	-		1.87401	0.584169
CG14271	CG14271-PB	FBgn0029667	Gas8	Growth arrest specific protein 8		0.653235	0.700744
CG14274	CG14274-PA	FBgn0032023	CG14274	-		1.94179	0.680947
CG14275	CG14275-PA	FBgn0032022	CG14275	-		1.12508	0.0339394
CG14277	CG14277-PA	FBgn0032008	CG14277	-		7.95476	0.285712
CG14290	CG14290-PB	FBgn0038662	Mpc1	Mitochondrial pyruvate carrier	mitochondria	0.563891	0.44971
CG14296	CG14296-PA	FBgn0038659	EndoA	Endophilin A		1.37069	0.737218
CG14298	CG14298-PA	FBgn0038654	CG14298	-		1.29681	0.761727
CG14299	CG14299-PD	FBgn0038651	Epg5	ectopic P-granules autophagy protein 5		0.474923	0.00993326
CG1430	CG1430-PA	FBgn0010292	bys	by S6		0.805883	0.836256
CG14307	CG14307-PI	FBgn0004652	fru	fruitless		0.76788	0.599301
CG14309	CG14309-PA	FBgn0038611	CG14309	-		0.158837	0.164249
CG14317	CG14317-PA	FBgn0038566	CG14317	-		1.41747	0.707472
CG14334	CG14334-PA	FBgn0038498	beat-IIa	beaten path IIa		0.906125	0.179139
CG14339	CG14339-PA	FBgn0031301	CG14339	-		1.14192	0.908909
CG1435	CG1435-PC	FBgn0026144	CBP	sarcoplasmic calcium-binding protein		2.77661	0.737669
CG14354	CG14354-PA	FBgn0039376	CG14354	-		0.878882	0.738642
CG14360	CG14360-PA	FBgn0038203	Or88a	Odorant receptor 88a		0.797524	0.0739752
CG14372	CG14372-PD	FBgn0038156	CG14372	-		0.745844	0.796076
CG14379	CG14379-PA	FBgn0038142	CheA87a	Chemosensory protein A 87a		1.10471	0.00847863
CG14395	CG14395-PB	FBgn0038073	CG14395	-		0.139107	0.523773
CG14396	CG14396-PC	FBgn0011829	Ret	Ret oncogene		0.807748	0.594795
CG1440	CG1440-PA	FBgn0030038	CG1440	-		0.967852	0.974102
CG14401	CG14401-PA	FBgn0032900	CG14401	-		0.83907	0.141278
CG14407	CG14407-PA	FBgn0030584	CG14407	-	mitochondria	1.29204	0.841261
CG14408	CG14408-PA	FBgn0030581	CG14408	-		0.727291	9.47974e-07
CG1441	CG1441-PA	FBgn0033464	CG1441	-	peroxisome	0.435896	0.0333082
CG14411	CG14411-PA	FBgn0030582	CG14411	-		1.19967	0.312254
CG14413	CG14413-PA	FBgn0030572	mRpS25	mitochondrial ribosomal protein S25	mitochondria	1.83288	0.570044
CG14419	CG14419-PA	FBgn0029639	CG14419	-		1.37719	0.895263
CG14430	CG14430-PA	FBgn0261284	bou	boudin		1.99248	0.405431
CG14434	CG14434-PA	FBgn0029915	CG14434	-	mitochondria	0.711966	0.00139069
CG14437	CG14437-PA	FBgn0029502	COQ7	COQ7	mitochondria	0.911922	0.898473
CG14438	CG14438-PA	FBgn0029899	CG14438	-		0.79126	0.679957
CG14439	CG14439-PA	FBgn0029898	CG14439	-		0.894415	0.281563
CG1444	CG1444-PA	FBgn0029975	spidey	spidey		1.00767	0.908432
CG14445	CG14445-PA	FBgn0029851	CG14445	-		1.19146	0.929375
CG14446	CG14446-PB	FBgn0262730	dtn	detonator		0.047182	0.105104
CG14447	CG14447-PA	FBgn0029830	Grip	Glutamate receptor binding protein		0.776375	0.869973
CG14451	CG14451-PA	FBgn0037183	CG14451	-		0.584737	0.0289612
CG14457	CG14457-PB	FBgn0037174	CG14457	-		0.798976	0.921863
CG14472	CG14472-PA	FBgn0011230	poe	purity of essence		1.2368	0.0506624
CG14476	CG14476-PB	FBgn0027588	GCS2alpha	Glucosidase 2 alpha subunit	ER	0.977202	0.665759
CG1448	CG1448-PA	FBgn0265274	Inx3	Innexin 3		0.992743	0.917735
CG14480	CG14480-PA	FBgn0034242	CG14480	-		3.31686	0.0616055
CG14482	CG14482-PA	FBgn0034245	UQCR-6.4	Ubiquinol-cytochrome c reductase 6.4 kDa subunit	mitochondria	0.942963	0.527711
CG14483	CG14483-PA	FBgn0034248	CG14483	-		0.72295	0.739833
CG14485	CG14485-PA	FBgn0034262	swi2	swi2		0.823607	0.806737
CG1449	CG1449-PB	FBgn0004607	zfh2	Zn finger homeodomain 2		0.724463	0.790149
CG14492	CG14492-PA	FBgn0034283	CG14492	-		5.15801	0.145485
CG14495	CG14495-PA	FBgn0034293	CG14495	-		1.13996	0.719822
CG14506	CG14506-PB	FBgn0039659	CG14506	-		1.54377	0.604212
CG14509	CG14509-PB	FBgn0039647	CG14509	-		1.24967	0.825885
CG1451	CG1451-PA	FBgn0015589	Apc	APC-like		2.7598	0.162099
CG14513	CG14513-PA	FBgn0005596	yem	yemanuclein		0.829642	0.714683
CG14514	CG14514-PA	FBgn0039654	Brd8	Bromodomain containing 8		0.741872	0.57074
CG14516	CG14516-PB	FBgn0039640	CG14516	-		1.1698	0.0226792
CG14523	CG14523-PA	FBgn0039612	CG14523	-		1.66678	0.675021
CG14526	CG14526-PC	FBgn0027578	CG14526	-		1.23046	0.296294
CG14527	CG14527-PA	FBgn0039613	CG14527	-		0.646794	0.661714
CG1453	CG1453-PA	FBgn0030268	Klp10A	Kinesin-like protein at 10A		2.31186	0.564123
CG14534	CG14534-PA	FBgn0031957	TwdlE	TweedleE		0.644405	0.081641
CG14535	CG14535-PA	FBgn0031955	CG14535	-		0.759581	1.19958e-05
CG14537	CG14537-PA	FBgn0031954	CG14537	-		0.905375	0.294773
CG14540	CG14540-PA	FBgn0039398	CG14540	-		5.0831	0.000511117
CG14542	CG14542-PA	FBgn0039402	Vps2	Vacuolar protein sorting 2		0.533526	0.30689
CG14544	CG14544-PA	FBgn0039407	CG14544	-		1.31833	0.635153
CG14549	CG14549-PA	FBgn0039403	Sld5	Sld5		1.46383	5.39498e-07
CG1455	CG1455-PA	FBgn0010015	CanA1	Calcineurin A1		3.87492	0.214158
CG14556	CG14556-PB	FBgn0039413	CG14556	-		0.616671	0.355601
CG14562	CG14562-PA	FBgn0037142	CG14562	-		0.279899	0.00166253
CG14564	CG14564-PA	FBgn0037131	CG14564	-		1.26472	0.215241
CG14575	CG14575-PB	FBgn0037100	CapaR	Capability receptor		0.482693	0.751121
CG1458	CG1458-PA	FBgn0062442	Cisd2	CDGSH iron sulfur domain 2	mitochondria	0.762582	0.703971
CG14584	CG14584-PA	FBgn0031181	Ir20a	Ionotropic receptor 20a		2.97219	0.14745
CG14590	CG14590-PA	FBgn0033061	SmydA-5	SET and MYND domain containing, arthropod-specific, member 5		0.771126	0.866559
CG14591	CG14591-PA	FBgn0033054	CG14591	-		1.36942	0.00383541
CG14609	CG14609-PA	FBgn0037483	CG14609	-		0.926504	0.948945
CG1461	CG1461-PA	FBgn0030558	CG1461	-		1.88065	0.364987
CG14613	CG14613-PA	FBgn0031188	CG14613	-	mitochondria	0.974669	0.84134
CG14615	CG14615-PA	FBgn0031184	CG14615	-		1.01957	0.970006
CG14616	CG14616-PI	FBgn0027279	l(1)G0196	lethal (1) G0196		1.31241	0.24531
CG14616	CG14616-PG	FBgn0027279	l(1)G0196	lethal (1) G0196		1.01456	0.973112
CG14617	CG14617-PA	FBgn0031191	Cp110	Centriolar coiled coil protein 110kDa		2.01899	0.266066
CG14619	CG14619-PE	FBgn0031187	Usp2	Ubiquitin specific protease 2		1.48655	0.724349
CG1462	CG1462-PA	FBgn0016123	Alp4	Alkaline phosphatase 4		0.228246	0.151652
CG14622	CG14622-PB	FBgn0025641	DAAM	Dishevelled Associated Activator of Morphogenesis		1.27508	0.71567
CG14629	CG14629-PA	FBgn0040398	CG14629	-		0.882466	0.379987
CG14630	CG14630-PA	FBgn0014903	CG14630	-	mitochondria	1.59413	0.10593
CG14635	CG14635-PA	FBgn0029535	CG14635	-		0.516782	0.706784
CG14637	CG14637-PA	FBgn0015331	abs	abstrakt		0.714534	0.365191
CG14645	CG14645-PA	FBgn0040687	CG14645	-		0.843179	0.00368604
CG14648	CG14648-PA	FBgn0263594	lost	lost		1.66279	7.08416e-07
CG14650	CG14650-PA	FBgn0037252	CG14650	-		0.407892	0.000635873
CG14655	CG14655-PA	FBgn0037275	CG14655	-		1.45447	0.202365
CG14661	CG14661-PA	FBgn0037288	CG14661	-		1.36956	0.00283847
CG14669	CG14669-PC	FBgn0037326	CG14669	-		1.25666	0.419048
CG14670	CG14670-PA	FBgn0037332	Hcs	Holocarboxylase synthetase		0.902731	0.946614
CG14671	CG14671-PA	FBgn0037340	CG14671	-	ER	2.28805	0.472288
CG1468	CG1468-PA	FBgn0030157	CG1468	-		1.50662	3.80102e-06
CG14680	CG14680-PC	FBgn0037817	Cyp12e1	Cyp12e1	mitochondria	1.38632	0.156931
CG14685	CG14685-PD	FBgn0037831	Cap-H2	Chromosome associated protein H2		0.965067	0.946768
CG14688	CG14688-PB	FBgn0037819	CG14688	-		0.822584	0.871774
CG1469	CG1469-PA	FBgn0015221	Fer2LCH	Ferritin 2 light chain homologue		0.38069	0.234356
CG14692	CG14692-PE	FBgn0037836	CG14692	-		0.640978	0.39903
CG14693	CG14693-PC	FBgn0037837	CG14693	-		0.919325	0.911626
CG14693	CG14693-PB	FBgn0037837	CG14693	-		0.246425	0.0789686
CG14695	CG14695-PA	FBgn0037850	CG14695	-		3.94053	0.447765
CG1470	CG1470-PA	FBgn0013973	Gycbeta100B	Guanylyl cyclase beta-subunit at 100B		0.737926	0.059139
CG14709	CG14709-PB	FBgn0263316	Mrp4	Multidrug resistance protein 4		1.38426	0.594795
CG1471	CG1471-PB	FBgn0039774	CDase	Ceramidase		1.17065	0.00337435
CG14715	CG14715-PA	FBgn0037930	CG14715	-	ER	1.27149	0.00114652
CG14716	CG14716-PA	FBgn0037933	Ho	Heme oxygenase	ER	1.29373	0.00408391
CG14717	CG14717-PA	FBgn0265271	CG14717	-	mitochondria	0.950979	0.871263
CG1472	CG1472-PA	FBgn0033460	Sec24AB	Secretory 24AB		1.00922	0.969996
CG14724	CG14724-PA	FBgn0019624	COX5A	Cytochrome c oxidase subunit 5A	mitochondria	1.24056	0.318541
CG14734	CG14734-PA	FBgn0037976	Tk	Tachykinin		0.776609	0.0628491
CG14736	CG14736-PD	FBgn0037986	CG14736	-		2.5586	0.687445
CG1474	CG1474-PA	FBgn0023506	Es2	Es2		4.48079	0.270775
CG14741	CG14741-PC	FBgn0037989	ATP8B	ATPase 8B		1.03191	0.96806
CG1475	CG1475-PB	FBgn0037351	RpL13A	Ribosomal protein L13A	cytosolic large ribosomal subunit	0.236269	1.33436e-10
CG14750	CG14750-PA	FBgn0022027	Vps25	Vacuolar protein sorting 25		0.645331	0.25953
CG14757	CG14757-PA	FBgn0033274	CG14757	-	mitochondria	2.35338	0.0272834
CG14760	CG14760-PA	FBgn0033277	CG14760	-		1.70193	0.416208
CG14762	CG14762-PA	FBgn0033250	CG14762	-		0.934002	0.192293
CG14767	CG14767-PA	FBgn0040777	CG14767	-	lysosome	5.89355	0.118732
CG14779	CG14779-PA	FBgn0013720	pck	pickel		1.19658	0.725874
CG14782	CG14782-PA	FBgn0025381	rush	rush hour		1.27882	0.000580643
CG14785	CG14785-PA	FBgn0027795	CG14785	-		1.96835	0.288459
CG14788	CG14788-PA	FBgn0266284	Ns3	Nucleostemin 3		1.87588	0.0106331
CG14792	CG14792-PA	FBgn0003517	sta	stubarista	cytosolic small ribosomal subunit	0.701039	0.000164951
CG14804	CG14804-PA	FBgn0014411	Vps26	Vacuolar protein sorting 26		0.829943	0.0251596
CG14808	CG14808-PA	FBgn0025391	Scgdelta	Sarcoglycan delta		1.10998	0.94359
CG14812	CG14812-PA	FBgn0026090	CG14812	-	lysosome	0.923537	0.698914
CG14813	CG14813-PA	FBgn0028969	deltaCOP	Coat Protein (coatomer) delta		1.11661	0.00686811
CG14816	CG14816-PA	FBgn0023517	Pgam5	Phosphoglycerate mutase 5	mitochondria	0.915436	0.867298
CG14823	CG14823-PA	FBgn0035734	CG14823	-		3.989	0.00274665
CG14829	CG14829-PB	FBgn0035751	CG14829	-		2.63867	0.592728
CG1483	CG1483-PA	FBgn0002645	Map205	Microtubule-associated protein 205		1.35074	0.0333095
CG14837	CG14837-PC	FBgn0035797	CG14837	-		3.23162	0.298327
CG14838	CG14838-PA	FBgn0035799	CG14838	-		1.5272	6.384e-05
CG14839	CG14839-PA	FBgn0038219	CG14839	-		1.09447	0.227348
CG1484	CG1484-PA	FBgn0000709	fliI	flightless I		2.42146	0.576997
CG14855	CG14855-PA	FBgn0038260	CG14855	-		1.57081	0.000239644
CG1486	CG1486-PA	FBgn0031174	CG1486	-		0.824606	0.737456
CG14864	CG14864-PA	FBgn0038311	CG14864	-		0.610206	0.0375834
CG14865	CG14865-PB	FBgn0011476	l(3)neo43	lethal (3) neo43		1.27416	0.882157
CG1487	CG1487-PA	FBgn0040206	krz	kurtz		1.00003	0.999581
CG14871	CG14871-PB	FBgn0038343	Trissin	Trissin		1.59382	0.105548
CG14880	CG14880-PB	FBgn0038422	CG14880	-		0.986484	0.984733
CG14881	CG14881-PA	FBgn0038425	CG14881	-		0.724513	0.736552
CG14884	CG14884-PA	FBgn0027053	CSN5	COP9 signalosome subunit 5		0.911557	0.837177
CG1489	CG1489-PA	FBgn0020369	Rpt6	Regulatory particle triple-A ATPase 6	proteasome	1.01381	0.863223
CG14894	CG14894-PA	FBgn0038428	CG14894	-		0.920921	0.889964
CG14895	CG14895-PA	FBgn0044826	Pak3	Pak3		1.03859	0.32725
CG1490	CG1490-PB	FBgn0030366	Usp7	Ubiquitin-specific protease 7		0.363923	7.04414e-12
CG14904	CG14904-PA	FBgn0020907	Scp2	Sarcoplasmic calcium-binding protein 2		0.84832	0.924692
CG14905	CG14905-PA	FBgn0038452	CG14905	-		0.811196	0.00595291
CG14919	CG14919-PA	FBgn0032336	AstC	Allatostatin C		0.696386	1.93913e-05
CG14921	CG14921-PA	FBgn0032345	CG14921	-		1.21878	0.584603
CG14928	CG14928-PB	FBgn0032362	spz4	spatzle 4		0.38754	0.660083
CG14930	CG14930-PA	FBgn0032366	CG14930	-		1.03682	0.960168
CG14931	CG14931-PB	FBgn0032374	CG14931	-		1.71049	0.643206
CG14933	CG14933-PA	FBgn0040968	CG14933	-		0.637513	0.604583
CG14935	CG14935-PA	FBgn0032382	Mal-B2	Maltase B2		1.0758	0.684376
CG14938	CG14938-PF	FBgn0020309	crol	crooked legs		0.934078	0.604913
CG14938	CG14938-PB	FBgn0020309	crol	crooked legs		0.897882	0.641596
CG1494	CG1494-PB	FBgn0031169	CG1494	-		7.13371	0.275075
CG14946	CG14946-PD	FBgn0032405	firl	firelighter		1.88384	0.567398
CG14947	CG14947-PA	FBgn0032406	CG14947	-		0.637257	0.741112
CG1495	CG1495-PB	FBgn0016126	CaMKI	Calcium/calmodulin-dependent protein kinase I		0.815875	0.000957586
CG14962	CG14962-PA	FBgn0035407	Asciz	ASCIZ zinc finger protein		3.58254	0.110855
CG14969	CG14969-PA	FBgn0035440	CG14969	-		1.37874	2.16296e-06
CG14977	CG14977-PA	FBgn0035469	CG14977	-	lysosome	1.12112	0.924284
CG14980	CG14980-PB	FBgn0035470	Ccz1	Caffeine, calcium, zinc sensitivity 1		0.833424	0.864661
CG14981	CG14981-PB	FBgn0035473	mge	maggie	mitochondria	1.01196	0.894209
CG14981	CG14981-PA	FBgn0035473	mge	maggie	mitochondria	2.07096	0.0354174
CG14984	CG14984-PB	FBgn0035480	CG14984	-		0.76599	0.786896
CG14985	CG14985-PB	FBgn0035482	CG14985	-		0.467987	0.489998
CG14991	CG14991-PA	FBgn0035498	Fit1	Fermitin 1		1.48087	0.79187
CG14992	CG14992-PA	FBgn0028484	Ack	Activated Cdc42 kinase		0.622198	3.33482e-07
CG14993	CG14993-PA	FBgn0016013	Faa	Fumarylacetoacetase		0.887727	0.79811
CG14994	CG14994-PB	FBgn0004516	Gad1	Glutamic acid decarboxylase 1		1.78621	0.379987
CG14996	CG14996-PB	FBgn0035499	Chd64	Chd64		0.462531	0.149247
CG14997	CG14997-PB	FBgn0035515	CG14997	-	mitochondria	1.62835	0.310213
CG14998	CG14998-PK	FBgn0264693	ens	ensconsin		0.0979511	0.333629
CG14998	CG14998-PB	FBgn0264693	ens	ensconsin		0.331599	0.025464
CG14999	CG14999-PA	FBgn0260985	RfC4	Replication factor C subunit 4		1.07985	0.841582
CG1500	CG1500-PA	FBgn0001083	fw	furrowed		0.562346	0.0111238
CG15005	CG15005-PA	FBgn0035508	CG15005	-		1.83459	0.576713
CG15006	CG15006-PA	FBgn0035510	Cpr64Aa	Cuticular protein 64Aa		0.855654	0.865195
CG15007	CG15007-PA	FBgn0035511	Cpr64Ab	Cuticular protein 64Ab		0.738586	0.380446
CG15008	CG15008-PA	FBgn0035512	Cpr64Ac	Cuticular protein 64Ac		2.75677	0.502755
CG15009	CG15009-PA	FBgn0001257	ImpL2	Ecdysone-inducible gene L2		7.77364	0.0600572
CG15009	CG15009-PC	FBgn0001257	ImpL2	Ecdysone-inducible gene L2		1.80923	0.253084
CG1501	CG1501-PA	FBgn0003950	unc	uncoordinated		0.224902	0.192551
CG15010	CG15010-PC	FBgn0041171	ago	archipelago		1.43651	0.0477649
CG15011	CG15011-PA	FBgn0035518	CG15011	-		1.17641	0.85278
CG15014	CG15014-PA	FBgn0035532	CG15014	-		3.33108	0.239287
CG15015	CG15015-PB	FBgn0035533	Cip4	Cdc42-interacting protein 4		0.482683	0.0991784
CG15015	CG15015-PA	FBgn0035533	Cip4	Cdc42-interacting protein 4		0.615745	0.28179
CG15015	CG15015-PH	FBgn0035533	Cip4	Cdc42-interacting protein 4		1.13711	0.9652
CG15016	CG15016-PA	FBgn0035534	mRpS6	mitochondrial ribosomal protein S6	mitochondria	1.37553	0.0442371
CG1502	CG1502-PA	FBgn0003865	tsg	twisted gastrulation		0.659952	3.42827e-07
CG15020	CG15020-PA	FBgn0035543	CG15020	-		1.44195	0.856665
CG15024	CG15024-PB	FBgn0040699	CG15024	-		0.598056	0.409004
CG1503	CG1503-PA	FBgn0031157	CG1503	-		8.2998	3.90724e-06
CG15031	CG15031-PA	FBgn0030623	PPYR1	Protein phosphatase Y regulator 1		1.07385	0.843058
CG15034	CG15034-PA	FBgn0029946	CG15034	-		1.07987	0.965838
CG15040	CG15040-PA	FBgn0030940	CG15040	-		1.56854	1.61235e-07
CG15059	CG15059-PB	FBgn0030905	CG15059	-		0.860925	0.213473
CG1506	CG1506-PA	FBgn0023416	Ac3	Ac3		1.09244	0.38204
CG15066	CG15066-PA	FBgn0034328	IM23	Immune induced molecule 23		1.05492	0.698822
CG15067	CG15067-PA	FBgn0034331	CG15067	-		4.04977	4.52877e-05
CG1507	CG1507-PB	FBgn0022361	Pur-alpha	Purine-rich binding protein-alpha		0.710854	0.574128
CG1507	CG1507-PA	FBgn0022361	Pur-alpha	Purine-rich binding protein-alpha		0.791873	2.84064e-05
CG15077	CG15077-PA	FBgn0034387	Cyp12b2	Cyp12b2	mitochondria	0.812044	0.250186
CG15081	CG15081-PC	FBgn0010551	Phb2	Prohibitin 2	mitochondria	1.10281	0.00448387
CG15081	CG15081-PE	FBgn0010551	Phb2	Prohibitin 2	mitochondria	1.41481	0.216227
CG15082	CG15082-PA	FBgn0034397	CG15082	-		0.735126	0.885119
CG15085	CG15085-PA	FBgn0023214	edl	ETS-domain lacking		7.82891	0.274923
CG15093	CG15093-PB	FBgn0034390	CG15093	-	mitochondria	1.07588	0.647006
CG15096	CG15096-PA	FBgn0034394	CG15096	-		0.467944	0.00199502
CG15097	CG15097-PA	FBgn0034396	CG15097	-		0.854992	0.890134
CG15100	CG15100-PA	FBgn0034401	MetRS	Methionyl-tRNA synthetase		0.930479	0.524352
CG15101	CG15101-PA	FBgn0010053	Jheh1	Juvenile hormone epoxide hydrolase 1		0.755615	0.0853611
CG15102	CG15102-PA	FBgn0034405	Jheh2	Juvenile hormone epoxide hydrolase 2		0.707698	0.000789705
CG15104	CG15104-PA	FBgn0267351	Topors	Topoisomerase I-interacting protein		1.64813	0.518969
CG15106	CG15106-PA	FBgn0034406	Jheh3	Juvenile hormone epoxide hydrolase 3	ER	0.87024	0.661714
CG15109	CG15109-PE	FBgn0034416	CG15109	-		1.68635	0.379987
CG1511	CG1511-PA	FBgn0025936	Eph	Eph receptor tyrosine kinase		1.44383	0.687882
CG15111	CG15111-PB	FBgn0034419	CG15111	-		1.6834	0.199526
CG15112	CG15112-PB	FBgn0000578	ena	enabled		1.74726	0.343736
CG15113	CG15113-PA	FBgn0263116	5-HT1B	5-hydroxytryptamine (serotonin) receptor 1B		0.228886	0.261146
CG15117	CG15117-PB	FBgn0034417	CG15117	-		0.973693	0.871491
CG15118	CG15118-PA	FBgn0034418	CG15118	-		0.964304	0.878458
CG15119	CG15119-PA	FBgn0034430	mip40	Myb-interacting protein 40		0.783936	0.520861
CG1512	CG1512-PA	FBgn0032956	Cul2	Cullin 2		0.753382	0.0436625
CG15128	CG15128-PA	FBgn0034467	CG15128	-		0.409578	0.482033
CG1513	CG1513-PA	FBgn0033463	CG1513	-	mitochondria	1.27535	0.00487377
CG1514	CG1514-PA	FBgn0029976	snz	snazarus		2.23935	0.123218
CG15141	CG15141-PA	FBgn0032635	CG15141	-		1.2299	0.300541
CG15143	CG15143-PA	FBgn0032647	CG15143	-		1.1551	0.265978
CG15144	CG15144-PB	FBgn0032648	CG15144	-		1.98812	0.695892
CG15145	CG15145-PA	FBgn0032649	CG15145	-		1.18594	0.0543454
CG15147	CG15147-PA	FBgn0032654	CG15147	-		0.666621	0.238023
CG15148	CG15148-PD	FBgn0023096	btv	beethoven		0.603328	0.320201
CG1515	CG1515-PA	FBgn0260858	Ykt6	YKT6 v-SNARE		1.19756	0.895133
CG1516	CG1516-PI	FBgn0027580	PCB	Pyruvate carboxylase	mitochondria	2.3404	0.193619
CG1516	CG1516-PG	FBgn0027580	PCB	Pyruvate carboxylase	mitochondria	1.39159	1.06146e-05
CG15160	CG15160-PA	FBgn0032688	CG15160	-		0.866551	0.0242698
CG15161	CG15161-PA	FBgn0032692	CG15161	-		0.683058	0.276787
CG15168	CG15168-PA	FBgn0032732	CG15168	-	ER	0.620113	0.833843
CG1517	CG1517-PF	FBgn0002917	na	narrow abdomen		0.328985	0.211438
CG15178	CG15178-PA	FBgn0037460	sowi	solwind		3.11155	0.234262
CG1518	CG1518-PA	FBgn0031149	Stt3A	Catalytic subunit 3A of the oligosaccharyltransferase complex	ER	0.782946	0.000746578
CG1519	CG1519-PA	FBgn0023175	Prosalpha7	Proteasome alpha7 subunit	proteasome	0.834478	0.000987297
CG15196	CG15196-PC	FBgn0030296	CG15196	-		2.53453	0.462391
CG1520	CG1520-PA	FBgn0024273	WASp	WASp		0.576715	0.0121343
CG15201	CG15201-PA	FBgn0030272	CG15201	-		0.78504	0.000611452
CG15202	CG15202-PA	FBgn0030271	CG15202	-		0.86921	0.942532
CG15210	CG15210-PA	FBgn0040850	CG15210	-		0.678388	0.0110028
CG15211	CG15211-PA	FBgn0030234	CG15211	-		0.59435	0.059673
CG15218	CG15218-PA	FBgn0025674	CycK	Cyclin K		1.04198	0.972903
CG15219	CG15219-PA	FBgn0040519	CG15219	-		0.739786	0.884322
CG15220	CG15220-PA	FBgn0266421	RPA3	Replication protein A3		1.42097	0.227966
CG15224	CG15224-PE	FBgn0000259	CkIIbeta	Casein kinase II beta subunit		0.725111	0.731171
CG15224	CG15224-PB	FBgn0000259	CkIIbeta	Casein kinase II beta subunit		0.729208	0.290959
CG15236	CG15236-PB	FBgn0033108	CG15236	-		0.356518	0.19182
CG15237	CG15237-PA	FBgn0033104	CG15237	-		0.75225	0.892522
CG1524	CG1524-PB	FBgn0004403	RpS14a	Ribosomal protein S14a	cytosolic small ribosomal subunit	0.343351	0.787611
CG15261	CG15261-PA	FBgn0086691	UK114	UK114	mitochondria	1.53704	0.00475384
CG15270	CG15270-PA	FBgn0028879	CG15270	-		0.883666	0.893218
CG15274	CG15274-PB	FBgn0053310	CG33310	-		1.39203	0.000977653
CG15279	CG15279-PB	FBgn0028886	CG15279	-		0.38374	0.00112571
CG1528	CG1528-PA	FBgn0028968	gammaCOP	Coat Protein (coatomer) gamma		0.875957	0.397273
CG1528	CG1528-PC	FBgn0028968	gammaCOP	Coat Protein (coatomer) gamma		0.566824	0.672304
CG15293	CG15293-PA	FBgn0028526	CG15293	-		0.94195	0.792821
CG15304	CG15304-PA	FBgn0083167	Neb-cGP	Neb-cGP		0.834265	0.0575598
CG15306	CG15306-PA	FBgn0030191	CG15306	-		0.890692	0.893218
CG15309	CG15309-PA	FBgn0030183	CG15309	-		2.07488	0.884322
CG15319	CG15319-PC	FBgn0261617	nej	nejire		0.608205	0.633441
CG1532	CG1532-PA	FBgn0031143	CG1532	-		0.812464	0.404841
CG15332	CG15332-PA	FBgn0029986	CG15332	-		0.883977	0.874073
CG15347	CG15347-PA	FBgn0030040	CG15347	-		1.3193	0.794282
CG15356	CG15356-PA	FBgn0031377	CG15356	-		0.880691	0.0225929
CG15358	CG15358-PB	FBgn0031373	CG15358	-		1.10657	0.917925
CG15365	CG15365-PA	FBgn0030077	CG15365	-		0.597067	0.894209
CG15369	CG15369-PA	FBgn0030105	CG15369	-		0.0753587	0.447041
CG1537	CG1537-PA	FBgn0030260	CG1537	-		1.05239	0.854055
CG15371	CG15371-PA	FBgn0030108	Gr8a	Gustatory receptor 8a		1.62482	0.116079
CG15386	CG15386-PA	FBgn0040715	CG15386	-		1.1742	0.949408
CG1539	CG1539-PD	FBgn0082582	tmod	tropomodulin		1.41452	0.720565
CG15394	CG15394-PC	FBgn0250835	CG15394	-		0.839292	0.948945
CG15395	CG15395-PB	FBgn0031440	CG15395	-		0.359691	0.574128
CG15408	CG15408-PA	FBgn0031523	CG15408	-		0.54871	0.259286
CG15427	CG15427-PD	FBgn0010473	tutl	turtle		1.56302	0.775927
CG15427	CG15427-PE	FBgn0010473	tutl	turtle		0.787132	0.410906
CG1543	CG1543-PB	FBgn0010329	Tbh	Tyramine beta hydroxylase		1.33289	0.385684
CG15433	CG15433-PA	FBgn0031604	Elp3	Elongator complex protein 3		0.584034	0.237573
CG1544	CG1544-PA	FBgn0039827	CG1544	-	mitochondria	1.08363	0.654011
CG15441	CG15441-PB	FBgn0019982	Gs1l	GS1-like	mitochondria	1.74305	0.0621029
CG15441	CG15441-PA	FBgn0019982	Gs1l	GS1-like	mitochondria	2.69064	0.325726
CG15442	CG15442-PA	FBgn0285948	RpL27	ribosomal protein L27	cytosolic large ribosomal subunit	0.915867	0.736909
CG15444	CG15444-PC	FBgn0011603	ine	inebriated		0.766992	0.374145
CG1545	CG1545-PB	FBgn0030259	CG1545	-		1.47568	0.180067
CG15452	CG15452-PA	FBgn0031130	CG15452	-		1.28657	1.89123e-05
CG15456	CG15456-PA	FBgn0040650	CG15456	-		1.71375	0.00209661
CG15461	CG15461-PA	FBgn0040649	CG15461	-		3.48247	0.297846
CG15475	CG15475-PA	FBgn0032867	CG15475	-		1.27429	0.528192
CG1548	CG1548-PA	FBgn0029093	cathD	cathD	lysosome	1.68896	2.49339e-05
CG15483	CG15483-PA	FBgn0032457	CG15483	-		1.21478	0.154716
CG15497	CG15497-PA	FBgn0038894	CG15497	-		4.42222	0.194654
CG1550	CG1550-PA	FBgn0033225	CG1550	-		0.292331	0.678547
CG15503	CG15503-PA	FBgn0038888	CheB93a	Chemosensory protein B 93a		1.66605	0.00384821
CG15515	CG15515-PB	FBgn0039719	CG15515	-		0.788059	0.275283
CG1552	CG1552-PA	FBgn0030258	CG1552	-		0.855866	0.119953
CG15520	CG15520-PA	FBgn0039722	Capa	Capability		0.0487495	0.370844
CG15522	CG15522-PA	FBgn0039723	CG15522	-		1.14169	0.528192
CG1553	CG1553-PC	FBgn0033224	Nop17l	Nop17 like		0.48463	0.480355
CG15537	CG15537-PB	FBgn0039770	CG15537	-		0.991588	0.973112
CG15539	CG15539-PA	FBgn0039782	CG15539	-		0.442199	0.71485
CG1554	CG1554-PA	FBgn0003277	RpII215	RNA polymerase II 215kD subunit		0.795751	0.86695
CG15547	CG15547-PA	FBgn0039809	CG15547	-		0.938366	0.58357
CG15555	CG15555-PA	FBgn0039839	ppk24	pickpocket 24		0.728149	0.109114
CG15564	CG15564-PA	FBgn0039833	CG15564	-		0.491449	0.289922
CG15570	CG15570-PA	FBgn0029697	CG15570	-		0.675717	0.713063
CG15581	CG15581-PA	FBgn0037399	Or83c	Odorant receptor 83c		1.04268	0.531784
CG15589	CG15589-PA	FBgn0037409	Osi24	Osiris 24		0.755967	0.379987
CG15592	CG15592-PA	FBgn0037416	Osi9	Osiris 9		7.90793	0.00301964
CG15599	CG15599-PD	FBgn0030667	CG15599	-		1.04396	0.672304
CG1560	CG1560-PA	FBgn0004657	mys	myospheroid		1.0882	0.952715
CG15605	CG15605-PA	FBgn0034196	CG15605	-		0.855351	0.876844
CG15609	CG15609-PF	FBgn0034180	Ehbp1	Eps15 homology domain containing protein-binding protein 1		2.27848	0.556647
CG1561	CG1561-PB	FBgn0030317	CG1561	-		0.511157	0.712472
CG15614	CG15614-PA	FBgn0034168	CG15614	-		0.825229	0.690938
CG15615	CG15615-PB	FBgn0034159	CG15615	-		0.350886	0.496502
CG15616	CG15616-PA	FBgn0034153	Acp53C14b	Accessory gland protein 53C14b		3.16762	0.212132
CG15624	CG15624-PA	FBgn0031649	hoe2	hoepel2		0.493443	0.680009
CG15626	CG15626-PB	FBgn0031635	tank	tank	ER	0.730795	0.392315
CG15628	CG15628-PA	FBgn0031632	CG15628	-		1.49833	0.844166
CG15630	CG15630-PA	FBgn0031627	CG15630	-		1.10101	0.0541995
CG15651	CG15651-PA	FBgn0034567	CG15651	-		0.603938	0.679957
CG15658	CG15658-PA	FBgn0034602	Lapsyn	Leucine-rich repeat activity-regulated protein at synapses		1.01753	0.984733
CG15661	CG15661-PA	FBgn0034605	CG15661	-		1.07696	0.0164363
CG15667	CG15667-PA	FBgn0026369	Sara	Smad anchor for receptor activation		0.449323	0.00803661
CG15669	CG15669-PA	FBgn0043070	MESK2	Misexpression suppressor of KSR 2		1.48133	0.904787
CG15669	CG15669-PB	FBgn0043070	MESK2	Misexpression suppressor of KSR 2		1.09914	0.781907
CG15674	CG15674-PA	FBgn0034642	CG15674	-		0.309482	1.48942e-06
CG15676	CG15676-PA	FBgn0034651	CG15676	-		0.732408	0.822757
CG15685	CG15685-PC	FBgn0038789	Ir92a	Ionotropic receptor 92a		0.356508	0.421606
CG1569	CG1569-PA	FBgn0003268	rod	rough deal		0.508108	0.00256684
CG15693	CG15693-PA	FBgn0019936	RpS20	Ribosomal protein S20	cytosolic small ribosomal subunit	0.886705	0.595884
CG15695	CG15695-PA	FBgn0038832	CG15695	-		1.12988	0.8522
CG15696	CG15696-PA	FBgn0038833	CG15696	-		0.988908	0.991359
CG15697	CG15697-PA	FBgn0038834	RpS30	Ribosomal protein S30	cytosolic small ribosomal subunit	0.764456	0.767792
CG15701	CG15701-PA	FBgn0034095	CG15701	-		1.76283	0.605842
CG15710	CG15710-PA	FBgn0034120	CG15710	-		0.981356	0.990114
CG15711	CG15711-PA	FBgn0034122	CG15711	-		0.433526	0.388775
CG15717	CG15717-PA	FBgn0030451	CG15717	-		0.80852	0.276744
CG1572	CG1572-PA	FBgn0030309	CG1572	-		0.214333	0.00105881
CG15725	CG15725-PA	FBgn0030417	CG15725	-		0.900102	0.155746
CG15727	CG15727-PA	FBgn0030410	Aven	Apoptosis and caspase activation inhibitor		0.939119	0.890969
CG15735	CG15735-PA	FBgn0030364	CG15735	-		0.896631	0.878458
CG15737	CG15737-PA	FBgn0260780	wisp	wispy		1.20397	0.000438452
CG15738	CG15738-PA	FBgn0030352	sicily	severe impairment of CI with lengthened youth	mitochondria	3.14402	0.0857573
CG15739	CG15739-PA	FBgn0030347	CG15739	-		1.85162	0.228525
CG15744	CG15744-PA	FBgn0030466	CG15744	-		0.915922	0.526727
CG15747	CG15747-PA	FBgn0030474	CG15747	-		2.286	0.179692
CG1575	CG1575-PA	FBgn0029999	CG1575	-		1.32421	0.0279876
CG15756	CG15756-PA	FBgn0030493	CG15756	-		3.35832	2.4072e-06
CG15757	CG15757-PA	FBgn0030494	Cpr12A	Cuticular protein 12A		14.863	0.514259
CG15760	CG15760-PA	FBgn0030508	CG15760	-		0.421607	0.110362
CG15771	CG15771-PA	FBgn0029801	CG15771	-		3.90783	1.31071e-05
CG15772	CG15772-PA	FBgn0029799	CG15772	-		4.05601	0.000178278
CG15779	CG15779-PA	FBgn0003747	Gr5a	Gustatory receptor 5a		0.847964	0.834783
CG1578	CG1578-PA	FBgn0030336	CG1578	-		1.15767	0.59911
CG15784	CG15784-PA	FBgn0029766	CG15784	-		0.725381	0.38096
CG15792	CG15792-PB	FBgn0265434	zip	zipper		5.4513	0.233051
CG15793	CG15793-PA	FBgn0010269	Dsor1	Downstream of raf1		1.01917	0.9811
CG15797	CG15797-PA	FBgn0028292	ric8a	ric8a		0.980578	0.886272
CG15804	CG15804-PC	FBgn0013811	Dhc62B	Dynein heavy chain at 62B		1.1894	0.737218
CG15807	CG15807-PA	FBgn0038005	Cyp313a5	Cyp313a5		1.22858	0.00973831
CG15811	CG15811-PA	FBgn0004574	Rop	Ras opposite		0.699374	0.762023
CG15814	CG15814-PB	FBgn0030873	CG15814	-		1.13955	0.132584
CG1582	CG1582-PA	FBgn0030246	CG1582	-		9.1558	0.0757536
CG15822	CG15822-PD	FBgn0035308	CG15822	-		0.895369	0.791466
CG15825	CG15825-PB	FBgn0032773	fon	fondue		0.933837	0.981003
CG15828	CG15828-PC	FBgn0032136	Apoltp	Apolipoprotein lipid transfer particle		1.24313	0.00280703
CG15835	CG15835-PA	FBgn0033233	Kdm4A	Lysine (K)-specific demethylase 4A		0.392842	0.382683
CG1584	CG1584-PA	FBgn0023180	Orc6	Origin recognition complex subunit 6		0.458134	0.00010735
CG15848	CG15848-PA	FBgn0020908	Scp1	Sarcoplasmic calcium-binding protein 1		0.817654	0.85986
CG15855	CG15855-PA	FBgn0004910	Eip63F-1	Ecdysone-induced protein 63F 1		1.23527	0.00173507
CG15860	CG15860-PA	FBgn0060296	pain	painless		1.03646	0.965087
CG15862	CG15862-PA	FBgn0022382	Pka-R2	Protein kinase, cAMP-dependent, regulatory subunit type 2		1.07606	0.0187399
CG1587	CG1587-PC	FBgn0024811	Crk	Crk oncogene		0.941704	0.523773
CG15877	CG15877-PA	FBgn0035337	CG15877	-		2.61366	0.520169
CG15881	CG15881-PB	FBgn0036909	CG15881	-	mitochondria	1.2396	0.207268
CG15883	CG15883-PA	FBgn0030985	Obp18a	Odorant-binding protein 18a		1.21833	0.897983
CG15884	CG15884-PA	FBgn0039481	Cpr97Eb	Cuticular protein 97Eb		0.464561	0.408861
CG15894	CG15894-PA	FBgn0029864	CG15894	-		1.19143	0.807759
CG15897	CG15897-PA	FBgn0029857	wuho	wuho		0.783736	0.57074
CG15899	CG15899-PC	FBgn0264386	Ca-alpha1T	Ca[2+]-channel protein alpha[[1]] subunit T		4.59025	0.199551
CG15908	CG15908-PA	FBgn0033085	CG15908	-		0.644	0.578101
CG1591	CG1591-PA	FBgn0029133	REG	REG		1.01911	0.780749
CG15912	CG15912-PA	FBgn0029712	CG15912	-	mitochondria	0.925328	0.88291
CG15914	CG15914-PA	FBgn0030700	CG15914	-		2.01223	4.9576e-07
CG15920	CG15920-PA	FBgn0034157	resilin	resilin		1.65576	0.622413
CG1594	CG1594-PA	FBgn0004864	hop	hopscotch		0.741943	0.86002
CG1597	CG1597-PC	FBgn0030289	GCS1	Glucosidase 1	ER	0.83058	0.0972707
CG1598	CG1598-PA	FBgn0033191	CG1598	-		1.1273	0.0291549
CG1599	CG1599-PA	FBgn0266186	Vamp7	Vesicle-associated membrane protein 7		1.20647	0.0593919
CG1600	CG1600-PA	FBgn0033188	Drat	Death resistor Adh domain containing target		0.928369	0.387804
CG1603	CG1603-PA	FBgn0033185	CG1603	-		0.787131	0.623079
CG1607	CG1607-PA	FBgn0039844	CG1607	-		0.276171	1.33436e-10
CG1609	CG1609-PA	FBgn0019990	Gcn2	Gcn2		1.04675	0.617558
CG1616	CG1616-PA	FBgn0015929	dpa	disc proliferation abnormal		0.606512	0.0269581
CG1618	CG1618-PA	FBgn0000346	comt	comatose		0.551058	0.595884
CG1619	CG1619-PB	FBgn0001206	Hmr	Hybrid male rescue		0.890531	0.00896195
CG1623	CG1623-PB	FBgn0033448	hebe	hebe		0.983422	0.953451
CG1628	CG1628-PB	FBgn0030218	CG1628	-	mitochondria	1.6744	0.317207
CG1629	CG1629-PA	FBgn0039896	yellow-h	yellow-h		0.456117	1.05048e-05
CG1633	CG1633-PB	FBgn0040309	Jafrac1	thioredoxin peroxidase 1		0.556124	0.43252
CG1634	CG1634-PA	FBgn0264975	Nrg	Neuroglian		1.46167	0.55553
CG1635	CG1635-PA	FBgn0039854	CG1635	-	mitochondria	1.59403	0.000103223
CG1637	CG1637-PB	FBgn0030245	CG1637	-		1.92245	0.544815
CG1637	CG1637-PC	FBgn0030245	CG1637	-		1.09838	0.956555
CG1637	CG1637-PA	FBgn0030245	CG1637	-		0.852576	0.633347
CG1638	CG1638-PB	FBgn0039855	CG1638	-	mitochondria	1.51453	0.0582079
CG1639	CG1639-PA	FBgn0001491	l(1)10Bb	lethal (1) 10Bb		1.4684	0.000460768
CG1640	CG1640-PB	FBgn0030478	CG1640	-	mitochondria	1.40604	0.774934
CG1644	CG1644-PA	FBgn0031182	Cyp6t1	Cyp6t1	ER	0.826923	0.0182237
CG1646	CG1646-PB	FBgn0039600	CG1646	-		0.991322	0.988377
CG1647	CG1647-PA	FBgn0039602	CG1647	-		1.11763	0.0147393
CG1648	CG1648-PA	FBgn0033446	CG1648	-		1.06571	0.341456
CG1651	CG1651-PB	FBgn0011747	Ank	Ankyrin		0.844814	0.000116752
CG1657	CG1657-PA	FBgn0030286	CG1657	-		2.35537	0.390272
CG1660	CG1660-PA	FBgn0030480	Tim9a	Tim9a	mitochondria	1.08386	0.141007
CG1664	CG1664-PA	FBgn0003321	sbr	small bristles		1.80061	0.18797
CG1665	CG1665-PA	FBgn0033451	CG1665	-	mitochondria	0.886408	0.244139
CG1666	CG1666-PA	FBgn0001565	Hlc	Helicase		1.35123	0.616255
CG1668	CG1668-PA	FBgn0011280	Obp19d	Odorant-binding protein 19d		0.962111	0.986955
CG1670	CG1670-PA	FBgn0031110	Obp19b	Odorant-binding protein 19b		1.23587	0.576713
CG16700	CG16700-PA	FBgn0030816	CG16700	-		1.36166	0.456376
CG16704	CG16704-PA	FBgn0031558	CG16704	-		1.46279	0.62081
CG16705	CG16705-PA	FBgn0039102	SPE	Spatzle-Processing Enzyme		3.16107	0.169808
CG16712	CG16712-PA	FBgn0031561	IM33	Immune induced molecule 33		0.488597	0.0235492
CG16713	CG16713-PA	FBgn0031560	CG16713	-		0.8405	0.0188816
CG16716	CG16716-PC	FBgn0034459	CG16716	-		1.41616	0.826952
CG16717	CG16717-PA	FBgn0036028	CG16717	-		0.858039	0.871263
CG16718	CG16718-PA	FBgn0038721	subdued	subdued		1.08119	0.917925
CG16720	CG16720-PB	FBgn0004168	5-HT1A	5-hydroxytryptamine (serotonin) receptor 1A		1.33996	0.417817
CG16721	CG16721-PB	FBgn0029820	CG16721	-		0.710506	0.109552
CG1673	CG1673-PA	FBgn0030482	CG1673	-	mitochondria	0.799173	0.28179
CG16732	CG16732-PA	FBgn0039086	CG16732	-		2.3908	0.314538
CG1674	CG1674-PE	FBgn0039897	CG1674	-		0.832167	0.500847
CG1674	CG1674-PB	FBgn0039897	CG1674	-		0.628114	0.0096049
CG1674	CG1674-PD	FBgn0039897	CG1674	-		0.597859	0.19332
CG16757	CG16757-PB	FBgn0260480	CG32295	-		1.06911	0.884551
CG16758	CG16758-PB	FBgn0035348	CG16758	-		0.472366	9.99433e-05
CG1676	CG1676-PB	FBgn0031114	cactin	cactin		1.39494	0.867861
CG16766	CG16766-PA	FBgn0038541	TyrRII	Tyramine receptor II		1.84412	0.643206
CG1677	CG1677-PA	FBgn0029941	CG1677	-		1.04781	0.957397
CG16771	CG16771-PA	FBgn0032779	CG16771	-		1.15761	0.938139
CG16772	CG16772-PA	FBgn0032835	CG16772	-		3.21485	1.00691e-06
CG16779	CG16779-PA	FBgn0037698	CG16779	-		1.01378	0.937627
CG16783	CG16783-PA	FBgn0034937	fzr2	fizzy-related 2		0.890144	0.402973
CG16784	CG16784-PC	FBgn0003141	pr	purple		0.279841	0.000387536
CG16786	CG16786-PB	FBgn0034974	CG16786	-		0.659445	2.96586e-05
CG16787	CG16787-PA	FBgn0034940	CG16787	-	mitochondria	0.661611	0.522187
CG16788	CG16788-PA	FBgn0037707	RnpS1	RNA-binding protein S1		0.733674	0.718001
CG16791	CG16791-PA	FBgn0038881	CG16791	-		1.55631	2.39326e-06
CG16792	CG16792-PA	FBgn0000426	SmF	Small ribonucleoprotein particle protein SmF		0.284533	0.0052699
CG16793	CG16793-PA	FBgn0036712	brv2	brivido-2		1.2795	0.0231683
CG1681	CG1681-PA	FBgn0030484	GstT4	Glutathione S transferase T4		1.39831	0.871263
CG16817	CG16817-PA	FBgn0037728	CG16817	-	ER	1.17017	0.0906513
CG16820	CG16820-PA	FBgn0032495	CG16820	-		4.35039	9.12758e-09
CG16826	CG16826-PA	FBgn0032505	CG16826	-		1.04817	0.486604
CG16827	CG16827-PA	FBgn0034005	ItgaPS4	Integrin alphaPS4 subunit		0.0290917	0.113021
CG1683	CG1683-PA	FBgn0025111	Ant2	Adenine nucleotide translocase 2	mitochondria	2.21263	0.486604
CG16836	CG16836-PA	FBgn0040735	CG16836	-		22.5493	0.000178644
CG16848	CG16848-PA	FBgn0032522	CG16848	-		1.35183	0.191635
CG1685	CG1685-PA	FBgn0015527	peng	penguin		1.08671	0.162694
CG16854	CG16854-PC	FBgn0032338	CG16854	-		1.62413	0.773794
CG16857	CG16857-PA	FBgn0028482	bdl	borderless		0.52588	0.677173
CG16863	CG16863-PB	FBgn0028931	CG16863	-		1.46562	0.592695
CG16876	CG16876-PA	FBgn0260011	NimC4	Nimrod C4		0.330853	0.388775
CG1688	CG1688-PA	FBgn0027589	CG1688	-		2.19244	0.377407
CG16884	CG16884-PA	FBgn0028544	CG16884	-		0.820107	0.000913615
CG16885	CG16885-PA	FBgn0032538	CG16885	-		21.6129	0.000155615
CG16889	CG16889-PA	FBgn0028658	Adat1	Adenosine deaminase, tRNA-specific 1		1.16947	0.893218
CG16898	CG16898-PA	FBgn0034480	CG16898	-		0.889503	0.941282
CG16901	CG16901-PD	FBgn0263396	sqd	squid		0.65508	0.67171
CG16901	CG16901-PB	FBgn0263396	sqd	squid		0.549462	8.71614e-08
CG16901	CG16901-PA	FBgn0263396	sqd	squid		0.920916	0.0915065
CG16903	CG16903-PA	FBgn0040394	CG16903	-		1.17905	0.835469
CG16908	CG16908-PA	FBgn0037741	CG16908	-		0.262719	0.411859
CG1691	CG1691-PG	FBgn0285926	Imp	IGF-II mRNA-binding protein		0.60931	0.186422
CG1691	CG1691-PC	FBgn0285926	Imp	IGF-II mRNA-binding protein		1.17106	0.95148
CG1691	CG1691-PK	FBgn0285926	Imp	IGF-II mRNA-binding protein		0.802964	0.00846265
CG1691	CG1691-PL	FBgn0285926	Imp	IGF-II mRNA-binding protein		0.40162	0.674142
CG16912	CG16912-PA	FBgn0035064	TyrRS-m	Tyrosyl-tRNA synthetase, mitochondrial	mitochondria	1.10711	0.17567
CG16916	CG16916-PA	FBgn0028686	Rpt3	Regulatory particle triple-A ATPase 3	proteasome	1.27657	0.00278104
CG1692	CG1692-PA	FBgn0002641	mal	maroon-like		0.575615	0.824142
CG16928	CG16928-PA	FBgn0020270	mre11	meiotic recombination 11		0.888704	0.871839
CG1693	CG1693-PA	FBgn0015558	tty	tweety		4.53776	0.403332
CG16932	CG16932-PC	FBgn0035060	Eps-15	Epidermal growth factor receptor pathway substrate clone 15		0.646694	0.302835
CG16935	CG16935-PA	FBgn0033883	CG16935	-	mitochondria	1.57661	5.65326e-09
CG16936	CG16936-PA	FBgn0027590	GstE12	Glutathione S transferase E12		1.06322	0.209702
CG16940	CG16940-PC	FBgn0035111	Dis3l2	Dis3 like 3'-5' exoribonuclease 2		0.782405	0.724349
CG16941	CG16941-PA	FBgn0266917	Sf3a1	Splicing factor 3a subunit 1		0.913716	0.412104
CG16944	CG16944-PA	FBgn0003360	sesB	stress-sensitive B	mitochondria	1.01946	0.978473
CG1695	CG1695-PC	FBgn0031116	CG1695	-		1.02601	0.948945
CG16953	CG16953-PB	FBgn0038809	CG16953	-		1.70657	0.000258774
CG16961	CG16961-PA	FBgn0026391	Or33b	Odorant receptor 33b		1.15516	0.914406
CG16963	CG16963-PA	FBgn0005664	Crys	Crystallin		0.169689	7.89046e-05
CG1697	CG1697-PA	FBgn0030318	rho-4	rhomboid-4		0.38061	0.401945
CG16972	CG16972-PA	FBgn0032481	CG16972	-		0.700507	0.884878
CG16973	CG16973-PA	FBgn0010909	msn	misshapen		1.0588	0.624552
CG16975	CG16975-PA	FBgn0032475	Sfmbt	Scm-related gene containing four mbt domains		1.04764	0.964617
CG16982	CG16982-PC	FBgn0025638	Roc1a	Regulator of cullins 1a		1.75222	0.27037
CG16983	CG16983-PE	FBgn0025637	SkpA	SKP1-related A		0.915381	0.379756
CG16985	CG16985-PA	FBgn0035355	CG16985	-	mitochondria	0.906062	0.803962
CG16986	CG16986-PA	FBgn0035356	CG16986	-	mitochondria	1.51558	0.329519
CG17003	CG17003-PA	FBgn0031082	CG17003	-		2.22302	0.572895
CG17010	CG17010-PA	FBgn0032424	CG17010	-		0.525849	0.00189373
CG17011	CG17011-PA	FBgn0040097	lectin-30A	lectin-30A		0.703625	0.000337049
CG17023	CG17023-PB	FBgn0024804	Dbp80	Dead box protein 80		0.853373	0.612618
CG17027	CG17027-PA	FBgn0036553	CG17027	-		0.194705	2.92903e-09
CG17029	CG17029-PA	FBgn0036551	CG17029	-		1.00636	0.994888
CG17030	CG17030-PA	FBgn0035584	CG17030	-		0.750357	2.26789e-06
CG17032	CG17032-PA	FBgn0036547	CG17032	-		0.474682	0.796263
CG17035	CG17035-PA	FBgn0036545	GXIVsPLA2	GXIVsPLA2		1.09844	0.387567
CG17044	CG17044-PB	FBgn0038151	yellow-e2	yellow-e2		2.13272	0.749822
CG17046	CG17046-PA	FBgn0001316	klar	klarsicht		1.33359	7.1473e-07
CG17051	CG17051-PA	FBgn0015379	dod	dodo		1.05369	0.975305
CG17052	CG17052-PA	FBgn0031097	obst-A	obstructor-A		0.302661	0.661928
CG17058	CG17058-PA	FBgn0022770	Peritrophin-A	Peritrophin A		0.908367	0.133784
CG17059	CG17059-PA	FBgn0040754	CG17059	-		1.05332	0.955237
CG17060	CG17060-PA	FBgn0015789	Rab10	Rab10		0.51241	0.0107088
CG17061	CG17061-PA	FBgn0035132	mthl10	methuselah-like 10		1.37824	0.000477541
CG17064	CG17064-PA	FBgn0033845	mars	mars		0.965498	0.975305
CG17065	CG17065-PA	FBgn0031099	CG17065	-		0.825407	0.213473
CG17068	CG17068-PA	FBgn0031098	CG17068	-		1.10028	0.186497
CG1707	CG1707-PA	FBgn0283450	Glo1	Glyoxalase 1		0.785691	5.70837e-05
CG17077	CG17077-PB	FBgn0003118	pnt	pointed		4.15289	2.91813e-05
CG17078	CG17078-PB	FBgn0086855	CG17078	-		0.924806	0.771716
CG17081	CG17081-PA	FBgn0036480	Cep135	Centrosomal protein 135kDa		5.73046	6.66328e-06
CG1709	CG1709-PC	FBgn0028671	Vha100-1	Vacuolar H[+] ATPase 100kD subunit 1		1.48988	0.0202573
CG1709	CG1709-PF	FBgn0028671	Vha100-1	Vacuolar H[+] ATPase 100kD subunit 1		1.14775	0.916067
CG1709	CG1709-PB	FBgn0028671	Vha100-1	Vacuolar H[+] ATPase 100kD subunit 1		1.41358	0.543028
CG1709	CG1709-PG	FBgn0028671	Vha100-1	Vacuolar H[+] ATPase 100kD subunit 1		1.19958	0.332047
CG1710	CG1710-PB	FBgn0039904	Hcf	Host cell factor		0.494676	0.161042
CG17100	CG17100-PA	FBgn0259938	cwo	clockwork orange		1.34515	0.111711
CG17107	CG17107-PA	FBgn0032281	CG17107	-		0.216163	0.0674832
CG17109	CG17109-PA	FBgn0039051	CG17109	-		0.228274	0.220088
CG17111	CG17111-PB	FBgn0039048	CG17111	-		1.75591	0.565476
CG17116	CG17116-PA	FBgn0024740	Lip2	Lipase 2		0.969452	0.782434
CG17121	CG17121-PA	FBgn0039043	CG17121	-		0.789511	0.140205
CG17122	CG17122-PA	FBgn0036962	CG17122	-		2.17194	0.274094
CG17124	CG17124-PA	FBgn0032297	CG17124	-		0.81711	0.00368089
CG17127	CG17127-PA	FBgn0032299	CG17127	-		1.49192	0.567922
CG17129	CG17129-PC	FBgn0035151	CG17129	-		0.904274	0.765238
CG17134	CG17134-PA	FBgn0032304	CG17134	-	lysosome	0.44641	0.165266
CG17136	CG17136-PA	FBgn0260944	Rbp1	RNA-binding protein 1		0.259913	0.428663
CG17139	CG17139-PA	FBgn0260454	CG17139	-		2.48047	3.19151e-07
CG17142	CG17142-PA	FBgn0035113	pyx	pyrexia		0.0839759	1.69459e-05
CG17146	CG17146-PA	FBgn0022709	Adk1	Adenylate kinase 1		1.0952	0.196487
CG1715	CG1715-PA	FBgn0010808	Chchd3	Coiled-coil-helix-coiled-coil-helix domain containing 3	mitochondria	0.937269	0.9811
CG17150	CG17150-PD	FBgn0035581	Dnah3	dynein, axonemal, heavy chain 3		1.23126	0.404226
CG17152	CG17152-PA	FBgn0036250	Ir68b	Ionotropic receptor 68b		1.05635	0.571135
CG17153	CG17153-PA	FBgn0036248	ssp	sunspot		1.43944	0.811751
CG17158	CG17158-PA	FBgn0011570	cpb	capping protein beta		1.15874	0.105536
CG1716	CG1716-PA	FBgn0030486	Set2	SET domain containing 2		0.52548	0.439678
CG17162	CG17162-PB	FBgn0039944	CG17162	-		0.944707	0.852689
CG17170	CG17170-PE	FBgn0003559	su(f)	suppressor of forked		2.14929	0.202726
CG17174	CG17174-PA	FBgn0040509	ACXB	ACXB		2.24439	0.177979
CG17176	CG17176-PD	FBgn0040510	ACXA	ACXA		0.17582	0.00897765
CG17177	CG17177-PA	FBgn0036440	CG17177	-		1.39678	0.179139
CG17180	CG17180-PA	FBgn0035140	CG17180	-		0.666712	4.46866e-05
CG17183	CG17183-PA	FBgn0035149	MED30	Mediator complex subunit 30		1.90747	0.371003
CG17184	CG17184-PA	FBgn0037884	Arfip	Arfaptin		0.602703	0.0170331
CG17192	CG17192-PA	FBgn0039472	CG17192	-		0.719819	0.878081
CG17199	CG17199-PA	FBgn0038775	CG17199	-		0.947138	0.905519
CG17200	CG17200-PB	FBgn0040253	Ugt86Dg	Ugt86Dg		1.0708	0.950205
CG17202	CG17202-PA	FBgn0038043	CG17202	-		1.28065	0.719822
CG17207	CG17207-PA	FBgn0038051	CG17207	-		1.65399	2.97175e-05
CG17209	CG17209-PC	FBgn0030687	CG17209	-		1.32518	0.0648269
CG1721	CG1721-PA	FBgn0014869	Pglym78	Phosphoglyceromutase		0.762078	3.09305e-05
CG17211	CG17211-PA	FBgn0032414	CG17211	-		1.80554	0.680673
CG17212	CG17212-PB	FBgn0032415	rho-6	rhomboid-6		2.53985	0.230188
CG17217	CG17217-PA	FBgn0032419	CG17217	-		1.43441	0.817916
CG17218	CG17218-PA	FBgn0032421	crok	crooked		0.418042	0.154716
CG17219	CG17219-PA	FBgn0031494	CG17219	-		2.02703	6.65496e-06
CG1722	CG1722-PA	FBgn0031168	CG1722	-		11.4555	0.00363964
CG17221	CG17221-PA	FBgn0031500	CG17221	-	mitochondria	1.26082	0.0784653
CG17221	CG17221-PB	FBgn0031500	CG17221	-	mitochondria	0.0171882	6.46532e-10
CG17224	CG17224-PA	FBgn0031489	CG17224	-		0.388439	0.299982
CG17227	CG17227-PA	FBgn0038035	lig3	DNA ligase III	mitochondria	1.08442	0.969466
CG17228	CG17228-PH	FBgn0004595	pros	prospero		0.556954	0.524352
CG17230	CG17230-PA	FBgn0046225	CG17230	-		0.991858	0.997664
CG17233	CG17233-PC	FBgn0036958	CG17233	-		1.1675	0.0127277
CG1724	CG1724-PA	FBgn0031164	CG1724	-	mitochondria	0.828847	0.780535
CG17245	CG17245-PA	FBgn0025740	PlexB	Plexin B		1.42292	0.415796
CG17246	CG17246-PB	FBgn0261439	SdhA	Succinate dehydrogenase, subunit A (flavoprotein)	mitochondria	1.33317	4.70814e-05
CG17248	CG17248-PE	FBgn0013342	nSyb	neuronal Synaptobrevin		1.07096	0.412117
CG1725	CG1725-PC	FBgn0001624	dlg1	discs large 1		1.1532	0.000115614
CG1725	CG1725-PF	FBgn0001624	dlg1	discs large 1		1.14146	0.756021
CG1725	CG1725-PB	FBgn0001624	dlg1	discs large 1		0.959688	0.9521
CG1725	CG1725-PG	FBgn0001624	dlg1	discs large 1		1.10062	0.0112265
CG1725	CG1725-PR	FBgn0001624	dlg1	discs large 1		0.856324	0.453051
CG17252	CG17252-PA	FBgn0026149	BCL7-like	BCL7-like		6.11858	2.68543e-08
CG17255	CG17255-PD	FBgn0261710	nocte	no circadian temperature entrainment		0.32695	0.0778269
CG17256	CG17256-PA	FBgn0029970	Nek2	Nek2		1.13995	0.00559078
CG17257	CG17257-PB	FBgn0031495	GABPI	beta4GalNAcTB pilot		3.41706	1.35591e-08
CG17259	CG17259-PA	FBgn0031497	SerRS	Seryl-tRNA synthetase		1.02832	0.906127
CG17266	CG17266-PA	FBgn0033089	CG17266	-		0.82006	0.383411
CG17268	CG17268-PA	FBgn0265606	Prosalpha4T1	Proteasome alpha4 subunit, Testis-specific 1	proteasome	0.954262	0.965019
CG17271	CG17271-PB	FBgn0038829	CG17271	-		0.562074	0.196144
CG17271	CG17271-PA	FBgn0038829	CG17271	-		0.517306	0.346728
CG17273	CG17273-PA	FBgn0027493	AdSS	Adenylosuccinate Synthetase		1.40355	0.00398334
CG17278	CG17278-PA	FBgn0046763	CG17278	-		1.31335	0.00196181
CG1728	CG1728-PA	FBgn0027359	Tim8	Tim8	mitochondria	0.619101	0.429498
CG17280	CG17280-PA	FBgn0034877	levy	levy	mitochondria	1.41299	0.622413
CG17282	CG17282-PA	FBgn0038857	Bdbt	Bride of doubletime		0.581207	1.62186e-07
CG17285	CG17285-PA	FBgn0000639	Fbp1	Fat body protein 1		1.17346	0.813062
CG17286	CG17286-PA	FBgn0027500	spd-2	spindle defective 2		0.806449	0.594795
CG17291	CG17291-PA	FBgn0260439	Pp2A-29B	Protein phosphatase 2A at 29B		0.938028	0.171033
CG17293	CG17293-PA	FBgn0032030	Wdr82	WD repeat domain 82		1.11615	0.503798
CG17294	CG17294-PA	FBgn0032032	CG17294	-		0.732837	0.574564
CG17299	CG17299-PO	FBgn0264357	SNF4Agamma	SNF4/AMP-activated protein kinase gamma subunit		1.73332	0.0122048
CG17299	CG17299-PB	FBgn0264357	SNF4Agamma	SNF4/AMP-activated protein kinase gamma subunit		0.779965	0.000278908
CG17299	CG17299-PK	FBgn0264357	SNF4Agamma	SNF4/AMP-activated protein kinase gamma subunit		1.10152	0.853993
CG17299	CG17299-PI	FBgn0264357	SNF4Agamma	SNF4/AMP-activated protein kinase gamma subunit		0.112771	0.16425
CG17301	CG17301-PA	FBgn0031442	Prosbeta4R1	Proteasome beta4 subunit-related 1	proteasome	1.40103	0.000114972
CG1732	CG1732-PA	FBgn0039915	Gat	GABA transporter		0.899494	0.0349355
CG17320	CG17320-PA	FBgn0015808	ScpX	Sterol carrier protein X-related thiolase	peroxisome	0.933354	0.78913
CG17321	CG17321-PA	FBgn0032719	CG17321	-		1.03748	0.894209
CG17322	CG17322-PC	FBgn0027070	CG17322	-	ER	0.839554	0.00136007
CG17323	CG17323-PA	FBgn0032713	CG17323	-		0.776418	0.401881
CG17327	CG17327-PA	FBgn0038107	CG17327	-	mitochondria	0.859613	0.837811
CG17331	CG17331-PA	FBgn0032596	Prosbeta4	Proteasome beta4 subunit	proteasome	6.22782	0.000187481
CG17332	CG17332-PA	FBgn0027779	VhaSFD	Vacuolar H[+]-ATPase SFD subunit		2.39047	1.66573e-09
CG17332	CG17332-PB	FBgn0027779	VhaSFD	Vacuolar H[+]-ATPase SFD subunit		4.09188	1.33436e-10
CG17333	CG17333-PA	FBgn0030239	CG17333	-		1.0002	0.999581
CG17336	CG17336-PC	FBgn0010240	Lcch3	Ligand-gated chloride channel homolog 3		0.206431	0.268398
CG17337	CG17337-PA	FBgn0259979	CG17337	-		0.974535	0.578101
CG17342	CG17342-PA	FBgn0017581	Lk6	Lk6 kinase		3.97439	0.339825
CG17347	CG17347-PA	FBgn0086446	DCTN6-p27	Dynactin 6, p27 subunit		1.16574	0.691255
CG17349	CG17349-PA	FBgn0032771	CG17349	-		1.31975	0.86695
CG17350	CG17350-PA	FBgn0032772	CG17350	-		0.839993	0.272424
CG17359	CG17359-PA	FBgn0036396	CG17359	-		1.15578	0.930838
CG17361	CG17361-PA	FBgn0036395	CG17361	-		2.45948	0.105954
CG17364	CG17364-PC	FBgn0036391	CG17364	-		0.306607	0.311361
CG17367	CG17367-PC	FBgn0028717	Lnk	Lnk		1.0075	0.969466
CG17369	CG17369-PB	FBgn0005671	Vha55	Vacuolar H[+]-ATPase 55kD subunit		2.22987	0.634601
CG1737	CG1737-PA	FBgn0030293	CG1737	-		1.20149	0.0187857
CG17374	CG17374-PC	FBgn0040001	FASN3	Fatty acid synthase 3		1.15172	0.871263
CG17397	CG17397-PB	FBgn0040020	MED21	Mediator complex subunit 21		1.87984	0.340331
CG1740	CG1740-PA	FBgn0031145	Ntf-2	Nuclear transport factor-2		0.705871	4.35535e-05
CG1742	CG1742-PB	FBgn0025814	Mgstl	Microsomal glutathione S-transferase-like	mitochondria	1.01138	0.961078
CG1742	CG1742-PA	FBgn0025814	Mgstl	Microsomal glutathione S-transferase-like	mitochondria	0.354989	0.225296
CG17420	CG17420-PA	FBgn0028697	RpL15	Ribosomal protein L15	cytosolic large ribosomal subunit	0.619589	7.17675e-07
CG1743	CG1743-PB	FBgn0001145	Gs2	Glutamine synthetase 2		2.84736	0.057577
CG1743	CG1743-PC	FBgn0001145	Gs2	Glutamine synthetase 2		1.4869	0.510752
CG17437	CG17437-PA	FBgn0040066	wds	will die slowly		1.05535	0.81744
CG1744	CG1744-PA	FBgn0267435	chp	chaoptin		0.267616	0.136117
CG17440	CG17440-PA	FBgn0030120	CG17440	-		1.34996	0.73975
CG17446	CG17446-PB	FBgn0030121	Cfp1	CXXC finger protein 1		9.12621	0.0303113
CG17446	CG17446-PA	FBgn0030121	Cfp1	CXXC finger protein 1		1.22185	0.792837
CG17453	CG17453-PA	FBgn0033982	Cyp317a1	Cyp317a1		1.81624	0.223948
CG1747	CG1747-PB	FBgn0030300	Sk1	Sphingosine kinase 1		1.15226	0.780863
CG17471	CG17471-PA	FBgn0039924	PIP4K	Phosphatidylinositol 5-phosphate 4-kinase		1.07905	0.0879495
CG17484	CG17484-PA	FBgn0260799	p120ctn	Adherens junction protein p120		1.02388	0.874208
CG17489	CG17489-PA	FBgn0064225	RpL5	Ribosomal protein L5	cytosolic large ribosomal subunit	0.766447	0.0107225
CG1749	CG1749-PA	FBgn0030305	Uba5	Ubiquitin activating enzyme 5		0.859906	0.109932
CG17492	CG17492-PA	FBgn0086442	mib2	mind bomb 2		0.487735	0.448008
CG17493	CG17493-PB	FBgn0040010	CG17493	-		0.732807	0.390272
CG1750	CG1750-PA	FBgn0039836	CG1750	-	mitochondria	1.08575	0.927806
CG17508	CG17508-PA	FBgn0039970	CG17508	-		1.30414	0.0672162
CG17509	CG17509-PA	FBgn0260012	pds5	precocious dissociation of sisters 5		0.154014	0.047213
CG1751	CG1751-PA	FBgn0030306	Spase25	Spase 25-subunit	ER	0.873899	0.945015
CG17510	CG17510-PA	FBgn0039969	Fis1	Fission, mitochondrial 1		1.93003	0.0592344
CG17510	CG17510-PC	FBgn0039969	Fis1	Fission, mitochondrial 1		0.948005	0.952818
CG17514	CG17514-PA	FBgn0039959	CG17514	-		1.03432	0.953839
CG17515	CG17515-PA	FBgn0039966	Rab21	Rab21		1.90876	0.616542
CG17520	CG17520-PF	FBgn0264492	CkIIalpha	casein kinase IIalpha		0.897491	0.100374
CG17521	CG17521-PC	FBgn0024733	RpL10	Ribosomal protein L10	cytosolic large ribosomal subunit	0.776594	0.156621
CG17523	CG17523-PA	FBgn0063498	GstE2	Glutathione S transferase E2		0.768973	0.0710996
[truncated: 4,809 more rows]
